# Supplementary material for: Integrative phosphoproteomic analysis identifies functional roles of TRPM7 phosphosites in oncogenesis
Source: Front Bioinform. 2026 Jun 1;6:1757645. doi: 10.3389/fbinf.2026.1757645 (PMC13265565; doi:10.3389/fbinf.2026.1757645)
Supplement: Supplementary file 1 [file Table1.xlsx]

## Sheet: S1
Supplementary Table S1: Phosphosites in TRPM7 compiled from phosphoproteomics profiling studies.
id	pmid	accession	geneid	geneName	peptide_sequence	modeSequence	phosphosite	cleaned_site	locProbability	species	cellRtissue	Profile_or_differetial	celltype_disease	exp_condition_old	quant_type	enrichment	mass_spec	class_one_site	intensities	upload_id	mapped_accession	mapped_gene	mapped_phosphosite	mapped_with	exp_condition
86028	20873877	IPI00290032		TRPM7	INFQGGSHSYRAK	HTEQSPTDAYGVINFQGGS(ph)HSYR	S19	S19	0.917834	H	C	Profiling	No disease	Treated(high collision dissociation fragment-HCD1@HeLa S3 cells)	Label free	TiO2	LTQ-Orbitrap Velos instrument	9745	[1279000.0]	Raf_0605_113	Q96QT4	TRPM7	S101	Ws	High collision dissociation fragment-HCD1@HeLa S3 cells
97645	20873877	IPI00290032		TRPM7	LTAQKASEASKVH	AS(ph)EAS(ph)KVHNEITR	S1255	S1255	0.999998	H	C	Profiling	No Disease	Treated(high collision dissociation fragment-HCD2@HeLa S3 cells)	Label free	TiO2	LTQ-Orbitrap Velos instrument	8855	[557410.0]	Raf_0605_113	Q96QT4	TRPM7	S1255	Ws	High collision dissociation fragment-HCD2@HeLa S3 cells
317778	23898821	Q96QT4		TRPM7	LTAQKASEASKVH	TLTAQKAS(ph)EASK	S1255	S1255	0.999977	H	C	Profiling	Lung cancer	Treated(Crizotinib@H3122 cell line)	SILAC	IMAC	Q Exactive	16648	[]	pri_1204_200	Q96QT4	TRPM7	S1255	Ws	Crizotinib@H3122 cell line
368215	23898821	Q96QT4		TRPM7	TLKRVSSLAGFTD	RVS(ph)S(ph)LAGFTDCHR	S1477	S1477	0.999988	H	C	Profiling	Lung cancer	Treated(Crizotinib@H3122 cell line)	SILAC	IMAC	Q Exactive	16648	[]	pri_1204_200	Q96QT4	TRPM7	S1477	Ws	Crizotinib@H3122 cell line
368641	23898821	Q96QT4		TRPM7	TLKRVSSLAGFTD	RVS(ph)S(ph)LAGFTDCHR	S1477	S1477	0.999998	H	C	Profiling	Lung cancer	Treated(Crizotinib@H3122 cell line)	mTRAQ	IMAC	Q Exactive	16681	[]	pri_1204_200	Q96QT4	TRPM7	S1477	Ws	Crizotinib@H3122 cell line
656917	24850871	Q96QT4		TRPM7	TSIPHLSSPPTKFFVSTPSQPSCKSHLETGT	_FFVS(ph)TPSQPSCK_	S1404	S1404	0.78873	H	C	profiling	T cells stimulated with PGE2	Untreated(Enrichment 1@hela cells )	Label Free	Ti-IMAC	LTQ-Orbitrap Elite	4475	[]	Raf_2804_102	Q96QT4	TRPM7	S1404	Ws	Enrichment1@HeLa cells
656963	24850871	Q96QT4		TRPM7	SIPHLSSPPTKFFVSTPSQPSCKSHLETGTK	_FFVST(ph)PSQPSCK_	T1405	T1405	0.868002	H	C	profiling	T cells stimulated with PGE2	Untreated(Enrichment 1@hela cells )	Label Free	Ti-IMAC	LTQ-Orbitrap Elite	4475	[]	Raf_2804_102	Q96QT4	TRPM7	T1405	Ws	Enrichment1@HeLa cells
661281	24850871	Q96QT4		TRPM7	TSIPHLSSPPTKFFVSTPSQPSCKSHLETGT	_FFVS(ph)TPSQPSCK_	S1404	S1404	0.78873	H	C	profiling	T cells stimulated with PGE2	Untreated(Enrichment 2@hela cells )	Label Free	Ti-IMAC	LTQ-Orbitrap Elite	4475	[-2.017433]	Raf_2804_102	Q96QT4	TRPM7	S1404	Ws	Enrichment2@HeLa cells
661327	24850871	Q96QT4		TRPM7	SIPHLSSPPTKFFVSTPSQPSCKSHLETGTK	_FFVST(ph)PSQPSCK_	T1405	T1405	0.868002	H	C	profiling	T cells stimulated with PGE2	Untreated(Enrichment 2@hela cells )	Label Free	Ti-IMAC	LTQ-Orbitrap Elite	4475	[-1.650842]	Raf_2804_102	Q96QT4	TRPM7	T1405	Ws	Enrichment2@HeLa cells
665648	24850871	Q96QT4		TRPM7	TSIPHLSSPPTKFFVSTPSQPSCKSHLETGT	_FFVS(ph)TPSQPSCK_	S1404	S1404	0.78873	H	C	profiling	T cells stimulated with PGE2	Untreated(Enrichment 3@hela cells )	Label Free	Ti-IMAC	LTQ-Orbitrap Elite	LP not mention	[-2.085177]	Raf_2804_102	Q96QT4	TRPM7	S1404	Ws	Enrichment3@HeLa cells
665694	24850871	Q96QT4		TRPM7	SIPHLSSPPTKFFVSTPSQPSCKSHLETGTK	_FFVST(ph)PSQPSCK_	T1405	T1405	0.868002	H	C	profiling	T cells stimulated with PGE2	Untreated(Enrichment 3@hela cells )	Label Free	Ti-IMAC	LTQ-Orbitrap Elite	LP not mention	[-2.204383]	Raf_2804_102	Q96QT4	TRPM7	T1405	Ws	Enrichment3@HeLa cells
689387	24961811	Q96QT4		TRPM7	EKISRRPSTEDTHEV	ISRRPS(ph)TEDTHEVDSK	S1504	S1504	99.6	H	C	Profiling	Cancer	Treated(lentivirus BRAFV600E gene+ shRNA targeting C/EBP -9 days @human diploid fibroblast (HDF) cell line)	Label free	Ti4+-IMAC	LTQ-Orbitrap Velos	10288	['Present', 'Present', 'Present', 'Present', 'Present', 'Present']	pri_2802_16	Q96QT4	TRPM7	S1504	Ws	BRAFV600E+OISb(9d)@HDF cells
697849	24961811	Q96QT4		TRPM7	EKISRRPSTEDTHEV	ISRRPS(ph)TEDTHEVDSK	S1504	S1504	99.6	H	C	Profiling	Cancer	Treated(lentivirus BRAFV600E gene-9 days @human diploid fibroblast (HDF) cell line)	Label free	Ti4+-IMAC	LTQ-Orbitrap Velos	10288	['Present', 'Present', 'Present', 'Present', 'Present', 'Present']	pri_2802_16	Q96QT4	TRPM7	S1504	Ws	BRAFV600E+OIS(9d)@HDF cells
714293	24961811	Q96QT4		TRPM7	EKISRRPSTEDTHEV	ISRRPS(ph)TEDTHEVDSK	S1504	S1504	99.6	H	C	Profiling	Cancer	Untreated(Cycling control cell-9 days @human diploid fibroblast (HDF) cell line)	Label free	Ti4+-IMAC	LTQ-Orbitrap Velos	10288	['Present', 'Present', 'Present', 'Present', 'Present', 'Present']	pri_2802_16	Q96QT4	TRPM7	S1504	Ws	Cycling control(9d)@HDF cells
925739	25159151	Q96QT4		TRPM7	NQKLGSSSTSIPHLSSPPTKFFVSTPSQPSC		S1396	S1396	0.984355	H	C	Profiling	Cancer	Treated( Nocodazole@Hela cell line)	label-free	pY	Q Exactive	38069	[0.0, 0.0, 0.0, 0.0]	uba_0703_01	Q96QT4	TRPM7	S1396	Ws	Nocodazole(pY)@Hela cell line
926362	25159151	Q96QT4		TRPM7	VELLKIFNKNQKLGSSSTSIPHLSSPPTKFF		S1387	S1387	0.969223	H	C	Profiling	Cancer	Treated( Nocodazole@Hela cell line)	label-free	pY	Q Exactive	38069	[0.0, 0.0, 0.0, 0.0]	uba_0703_01	Q96QT4	TRPM7	S1387	Ws	Nocodazole(pY)@Hela cell line
926363	25159151	Q96QT4		TRPM7	LKIFNKNQKLGSSSTSIPHLSSPPTKFFVST		S1390	S1390	0.965104	H	C	Profiling	Cancer	Treated( Nocodazole@Hela cell line)	label-free	pY	Q Exactive	38069	[0.0, 0.0, 0.0, 0.0]	uba_0703_01	Q96QT4	TRPM7	S1390	Ws	Nocodazole(pY)@Hela cell line
956159	25159151	Q96QT4		TRPM7	NQKLGSSSTSIPHLSSPPTKFFVSTPSQPSC		S1396	S1396	0.984355	H	C	Profiling	Cancer	Treated( pervanadate@Hela cell line)	label-free	pY	Q Exactive	38069	[0.0, 0.0, 0.0, 0.0]	uba_0703_01	Q96QT4	TRPM7	S1396	Ws	Pervanadate@Hela cell line_25159151
956784	25159151	Q96QT4		TRPM7	VELLKIFNKNQKLGSSSTSIPHLSSPPTKFF		S1387	S1387	0.969223	H	C	Profiling	Cancer	Treated( pervanadate@Hela cell line)	label-free	pY	Q Exactive	38069	[0.0, 0.0, 0.0, 0.0]	uba_0703_01	Q96QT4	TRPM7	S1387	Ws	Pervanadate@Hela cell line_25159151
956785	25159151	Q96QT4		TRPM7	LKIFNKNQKLGSSSTSIPHLSSPPTKFFVST		S1390	S1390	0.965104	H	C	Profiling	Cancer	Treated( pervanadate@Hela cell line)	label-free	pY	Q Exactive	38069	[0.0, 0.0, 0.0, 0.0]	uba_0703_01	Q96QT4	TRPM7	S1390	Ws	Pervanadate@Hela cell line_25159151
987662	25159151	Q96QT4		TRPM7	NQKLGSSSTSIPHLSSPPTKFFVSTPSQPSC		S1396	S1396	0.984355	H	C	Profiling	Cancer	Treated(EGF-15min@HeLa cell line)	label-free	TiO2	Q Exactive mass spectrometer	38069	[0, 0, 0, 0, 'Yes', 'Yes']	Uba_0903_10	Q96QT4	TRPM7	S1396	Ws	EGF(15min)@HeLa cell line
988306	25159151	Q96QT4		TRPM7	VELLKIFNKNQKLGSSSTSIPHLSSPPTKFF		S1387	S1387	0.969223	H	C	Profiling	Cancer	Treated(EGF-15min@HeLa cell line)	label-free	TiO2	Q Exactive mass spectrometer	38069	[309480000, 0, 380940000, 423580000, 'Yes', 'Yes']	Uba_0903_10	Q96QT4	TRPM7	S1387	Ws	EGF(15min)@HeLa cell line
988307	25159151	Q96QT4		TRPM7	LKIFNKNQKLGSSSTSIPHLSSPPTKFFVST		S1390	S1390	0.965104	H	C	Profiling	Cancer	Treated(EGF-15min@HeLa cell line)	label-free	TiO2	Q Exactive mass spectrometer	38069	[121340000, 0, 202410000, 0, 'Yes', 'Yes']	Uba_0903_10	Q96QT4	TRPM7	S1390	Ws	EGF(15min)@HeLa cell line
1018895	25159151	Q96QT4		TRPM7	NQKLGSSSTSIPHLSSPPTKFFVSTPSQPSC		S1396	S1396	0.984355	H	C	Profiling	Cancer	Treated(EGF-5min@Hela cell line)	label-free	pY	Q Exactive	38069	[2531300000.0, 0.0, 0.0, 0.0]	uba_0703_01	Q96QT4	TRPM7	S1396	Ws	EGF(5min)@HeLa cell line
1019518	25159151	Q96QT4		TRPM7	VELLKIFNKNQKLGSSSTSIPHLSSPPTKFF		S1387	S1387	0.969223	H	C	Profiling	Cancer	Treated(EGF-5min@Hela cell line)	label-free	pY	Q Exactive	38069	[6349500000.0, 0.0, 0.0, 0.0]	uba_0703_01	Q96QT4	TRPM7	S1387	Ws	EGF(5min)@HeLa cell line
1019519	25159151	Q96QT4		TRPM7	LKIFNKNQKLGSSSTSIPHLSSPPTKFFVST		S1390	S1390	0.965104	H	C	Profiling	Cancer	Treated(EGF-5min@Hela cell line)	label-free	pY	Q Exactive	38069	[1977500000.0, 0.0, 0.0, 0.0]	uba_0703_01	Q96QT4	TRPM7	S1390	Ws	EGF(5min)@HeLa cell line
1050397	25159151	Q96QT4		TRPM7	NQKLGSSSTSIPHLSSPPTKFFVSTPSQPSC		S1396	S1396	0.984355	H	C	Profiling	Cancer	Treated(Nocodazole@HeLa cell line)	label-free	TiO2	Q Exactive mass spectrometer	38069	[264290000, 181590000, 361690000, 313250000, 'Yes', 'Yes']	Uba_0903_10	Q96QT4	TRPM7	S1396	Ws	Nocodazole(TiO2)@Hela cell line
1051041	25159151	Q96QT4		TRPM7	VELLKIFNKNQKLGSSSTSIPHLSSPPTKFF		S1387	S1387	0.969223	H	C	Profiling	Cancer	Treated(Nocodazole@HeLa cell line)	label-free	TiO2	Q Exactive mass spectrometer	38069	[92853800, 221922200, 248950000, 208090000, 'Yes', 'Yes']	Uba_0903_10	Q96QT4	TRPM7	S1387	Ws	Nocodazole(TiO2)@Hela cell line
1051042	25159151	Q96QT4		TRPM7	LKIFNKNQKLGSSSTSIPHLSSPPTKFFVST		S1390	S1390	0.965104	H	C	Profiling	Cancer	Treated(Nocodazole@HeLa cell line)	label-free	TiO2	Q Exactive mass spectrometer	38069	[0, 0, 50003000, 0, 'Yes', 'Yes']	Uba_0903_10	Q96QT4	TRPM7	S1390	Ws	Nocodazole(TiO2)@Hela cell line
1105419	25159151	Q96QT4		TRPM7	NQKLGSSSTSIPHLSSPPTKFFVSTPSQPSC		S1396	S1396	0.984355	H	C	Profiling	Cancer	Untreated(HeLa cell line)	label-free	TiO2	Q Exactive mass spectrometer	38069	[0, 0, 0, 0, 0, 0]	Uba_0903_10	Q96QT4	TRPM7	S1396	Ws	Untreated@HeLa cell line
1105423	25159151	Q96QT4		TRPM7	NQKLGSSSTSIPHLSSPPTKFFVSTPSQPSC		S1396	S1396	0.984355	H	C	Profiling	Cancer	Untreated(HeLa cell line)	label-free	pY	Q Exactive	38069	[0.0, 0.0, 0.0]	uba_0703_01	Q96QT4	TRPM7	S1396	Ws	Untreated@HeLa cell line
1106674	25159151	Q96QT4		TRPM7	VELLKIFNKNQKLGSSSTSIPHLSSPPTKFF		S1387	S1387	0.969223	H	C	Profiling	Cancer	Untreated(HeLa cell line)	label-free	TiO2	Q Exactive mass spectrometer	38069	[708480000, 779569000, 306393500, 55101000, 488950000, 669658200]	Uba_0903_10	Q96QT4	TRPM7	S1387	Ws	Untreated@HeLa cell line
1106675	25159151	Q96QT4		TRPM7	LKIFNKNQKLGSSSTSIPHLSSPPTKFFVST		S1390	S1390	0.965104	H	C	Profiling	Cancer	Untreated(HeLa cell line)	label-free	TiO2	Q Exactive mass spectrometer	38069	[0, 494320000, 0, 23088000, 272010000, 686370000]	Uba_0903_10	Q96QT4	TRPM7	S1390	Ws	Untreated@HeLa cell line
1106698	25159151	Q96QT4		TRPM7	VELLKIFNKNQKLGSSSTSIPHLSSPPTKFF		S1387	S1387	0.969223	H	C	Profiling	Cancer	Untreated(HeLa cell line)	label-free	pY	Q Exactive	38069	[0.0, 0.0, 0.0]	uba_0703_01	Q96QT4	TRPM7	S1387	Ws	Untreated@HeLa cell line
1106699	25159151	Q96QT4		TRPM7	LKIFNKNQKLGSSSTSIPHLSSPPTKFFVST		S1390	S1390	0.965104	H	C	Profiling	Cancer	Untreated(HeLa cell line)	label-free	pY	Q Exactive	38069	[0.0, 0.0, 0.0]	uba_0703_01	Q96QT4	TRPM7	S1390	Ws	Untreated@HeLa cell line
1240878	25850435	H0YLN8		TRPM7	KISRRPSTEDTHEVDSKAALIPDWLQDRPSN	RPSTEDTHEVDS(ph)K	S1512	S1512	0.921341	H	C	Profiling	Melanoma	Treated(AZD6244 (selumetinib)(30nM)@WM239A cells)	SILAC	TiO2	LTQ Orbitrap Velos	15290	[4116500]	pri_0903_65	Q96QT4	TRPM7	S1513	Ws	Selumetinib(30nM)@WM239A cells
1264055	25850435	H0YLN8		TRPM7	KISRRPSTEDTHEVDSKAALIPDWLQDRPSN	RPSTEDTHEVDS(ph)K	S1512	S1512	0.921341	H	C	Profiling	Melanoma	Treated(PLX4032 (vemurafenib)(30nM)@WM239A cells)	SILAC	TiO2	LTQ Orbitrap Velos	15290	[4116500]	pri_0903_65	Q96QT4	TRPM7	S1513	Ws	Vemurafenib(30nM)@WM239A cells
1485628	26471730	Q96QT4		TRPM7	LQPGNSTKESEST	IIFPQDEPSDLNLQPGNST(ph)K	T 1852	T1852	0.807826	H	C	Profiling	Parkinson's disease (PD)	KO( PINK1-HEK293 cells)	SILAC	TiO2	LTQ-Orbitrap Velos Pro	9515	['Present', 'Present ', 'Present ', 'Present', 'Present', 'Present']	Uba_1603_15	Q96QT4	TRPM7	T1852	Ws	PINK1 KO@HEK293 cells
1493252	26471730	Q96QT4		TRPM7	LQPGNSTKESEST	IIFPQDEPSDLNLQPGNST(ph)K	T 1852	T1852	0.807826	H	C	Profiling	Parkinson's disease (PD)	WT( PINK1Ã¢â‚¬ÂFLAG-HEK293 cells)	SILAC	TiO2	LTQ-Orbitrap Velos Pro	9515	['Present', 'Present ', 'Present ', 'Present', 'Present', 'Present']	Uba_1603_15	Q96QT4	TRPM7	T1852	Ws	PINK1 WT@HEK293 cells
1548632	26853621	148612863		TRPM7	RVSSLAGFTDCHR	RVSsLAGFTDCHR	S1477	S1477	S(4): 100.0	H	C	Profiling	Head and neck squamous cell carcinoma	Treated( JHU-O22HNSCC cell line )	TMT	TiO2	LTQ-Orbitrap Velos	4140	['Present']	Raf_0305_106	Q96QT4	TRPM7	S1477	phospo_copy	JHU-O22 HNSCC cell line
1548633	26853621	148612863		TRPM7	VSSLAGFTDCHR	VsSLAGFTDCHR	S1476	S1476	S(2): 98.7	H	C	Profiling	Head and neck squamous cell carcinoma	Treated( JHU-O22HNSCC cell line )	TMT	TiO2	LTQ-Orbitrap Velos	4140	['Present']	Raf_0305_106	Q96QT4	TRPM7	S1476	phospo_copy	JHU-O22 HNSCC cell line
1551620	26853621	148612863		TRPM7	RVSSLAGFTDCHR	RVSsLAGFTDCHR	S1477	S1477	S(4): 100.0	H	C	Profiling	Head and neck squamous cell carcinoma	Treated( JHU-O29 HNSCC cell line )	TMT	TiO2	LTQ-Orbitrap Velos	4140	['Present']	Raf_0305_106	Q96QT4	TRPM7	S1477	phospo_copy	JHU-O29 HNSCC cell line
1551621	26853621	148612863		TRPM7	VSSLAGFTDCHR	VsSLAGFTDCHR	S1476	S1476	S(2): 98.7	H	C	Profiling	Head and neck squamous cell carcinoma	Treated( JHU-O29 HNSCC cell line )	TMT	TiO2	LTQ-Orbitrap Velos	4140	['Present']	Raf_0305_106	Q96QT4	TRPM7	S1476	phospo_copy	JHU-O29 HNSCC cell line
1554608	26853621	148612863		TRPM7	RVSSLAGFTDCHR	RVSsLAGFTDCHR	S1477	S1477	S(4): 100.0	H	C	Profiling	Head and neck squamous cell carcinoma	Treated(CAL27 HNSCC cell line )	TMT	TiO2	LTQ-Orbitrap Velos	4140	['Present']	Raf_0305_106	Q96QT4	TRPM7	S1477	phospo_copy	CAL27 HNSCC cell line
1554609	26853621	148612863		TRPM7	VSSLAGFTDCHR	VsSLAGFTDCHR	S1476	S1476	S(2): 98.7	H	C	Profiling	Head and neck squamous cell carcinoma	Treated(CAL27 HNSCC cell line )	TMT	TiO2	LTQ-Orbitrap Velos	4140	['Present']	Raf_0305_106	Q96QT4	TRPM7	S1476	phospo_copy	CAL27 HNSCC cell line
1557596	26853621	148612863		TRPM7	RVSSLAGFTDCHR	RVSsLAGFTDCHR	S1477	S1477	S(4): 100.0	H	C	Profiling	Head and neck squamous cell carcinoma	Treated(FADU HNSCC cell line )	TMT	TiO2	LTQ-Orbitrap Velos	4140	['Present']	Raf_0305_106	Q96QT4	TRPM7	S1477	phospo_copy	FADU HNSCC cell line
1557597	26853621	148612863		TRPM7	VSSLAGFTDCHR	VsSLAGFTDCHR	S1476	S1476	S(2): 98.7	H	C	Profiling	Head and neck squamous cell carcinoma	Treated(FADU HNSCC cell line )	TMT	TiO2	LTQ-Orbitrap Velos	4140	['Present']	Raf_0305_106	Q96QT4	TRPM7	S1476	phospo_copy	FADU HNSCC cell line
1560584	26853621	148612863		TRPM7	RVSSLAGFTDCHR	RVSsLAGFTDCHR	S1477	S1477	S(4): 100.0	H	C	Profiling	Head and neck squamous cell carcinoma	Treated(JHU-O11 HNSCC cell line )	TMT	TiO2	LTQ-Orbitrap Velos	4140	['Present']	Raf_0305_106	Q96QT4	TRPM7	S1477	phospo_copy	JHU-O11 HNSCC cell line
1560585	26853621	148612863		TRPM7	VSSLAGFTDCHR	VsSLAGFTDCHR	S1476	S1476	S(2): 98.7	H	C	Profiling	Head and neck squamous cell carcinoma	Treated(JHU-O11 HNSCC cell line )	TMT	TiO2	LTQ-Orbitrap Velos	4140	['Present']	Raf_0305_106	Q96QT4	TRPM7	S1476	phospo_copy	JHU-O11 HNSCC cell line
1563572	26853621	148612863		TRPM7	RVSSLAGFTDCHR	RVSsLAGFTDCHR	S1477	S1477	S(4): 100.0	H	C	Profiling	Head and neck squamous cell carcinoma	Treated(JHU-O28 HNSCC cell line )	TMT	TiO2	LTQ-Orbitrap Velos	4140	['Present']	Raf_0305_106	Q96QT4	TRPM7	S1477	phospo_copy	JHU-O28 HNSCC cell line
1563573	26853621	148612863		TRPM7	VSSLAGFTDCHR	VsSLAGFTDCHR	S1476	S1476	S(2): 98.7	H	C	Profiling	Head and neck squamous cell carcinoma	Treated(JHU-O28 HNSCC cell line )	TMT	TiO2	LTQ-Orbitrap Velos	4140	['Present']	Raf_0305_106	Q96QT4	TRPM7	S1476	phospo_copy	JHU-O28 HNSCC cell line
1566560	26853621	148612863		TRPM7	RVSSLAGFTDCHR	RVSsLAGFTDCHR	S1477	S1477	S(4): 100.0	H	C	Profiling	Head and neck squamous cell carcinoma	Untreated(Normal oral cell line OKF6/TERT1)	TMT	TiO2	LTQ-Orbitrap Velos	4140	['Present']	Raf_0305_106	Q96QT4	TRPM7	S1477	phospo_copy	OKF6/TERT1 Normal cell line
1566561	26853621	148612863		TRPM7	VSSLAGFTDCHR	VsSLAGFTDCHR	S1476	S1476	S(2): 98.7	H	C	Profiling	Head and neck squamous cell carcinoma	Untreated(Normal oral cell line OKF6/TERT1)	TMT	TiO2	LTQ-Orbitrap Velos	4140	['Present']	Raf_0305_106	Q96QT4	TRPM7	S1476	phospo_copy	OKF6/TERT1 Normal cell line
1568602	27050516	H0YLN8		TRPM7	PEAGSSSGALFPSAVSPPELRQRLHGVELLK	EFNFPEAGSSSGALFPSAVS(ph)PPELR	S1361	S1361	0.995867	H	C	Profiling	Inflammation	Treated(Cortistatin A@HCT116 cells)	SILAC	TiO2	Orbitrap LTQ	14116	[267770]	pri_0903_65	Q96QT4	TRPM7	S1361	Ws	Cortistatin A@HCT116 cells
1578024	27050516	H0YLN8		TRPM7	PEAGSSSGALFPSAVSPPELRQRLHGVELLK	EFNFPEAGSSSGALFPSAVS(ph)PPELR	S1361	S1361	0.995867	H	C	Profiling	Inflammation	Treated(DMSO@HCT116 cells)	SILAC	TiO2	Orbitrap LTQ	14116	[267770]	pri_0903_65	Q96QT4	TRPM7	S1361	Ws	DMSO@HCT116 cells_27050516
1828156	27642862	Q96QT4		TRPM7	QSPTDAYGVINFQGGSHSYRAKYVRLSYDTK	HTEQSPTDAYGVINFQGGS(ph)HSYR	S101	S101	0.93776	H	C	Profile	Enrichment-study	Condition(Pervanadate treated-Dataset S7@HEPG2 cell line)	Label-free	Src superbinder+Ti-IMAC	LTQ-Orbitrap Velos	6174	[171500.0, 0.0, 0.0]	pri_2804_227	Q96QT4	TRPM7	S101	Ws	Pervanadate@HEPG2 cell line
1944743	27732954	H0YLN8		TRPM7	TSIPHLSSPPTKFFVSTPSQPSCKSHLETGT	FFVS(ph)TPSQPSCK	S4	S4	0.94595	H	C	Profiling	Inhibition	Treated(Crizotinib@NB1643 cell-line)	SILAC	IMAC	LTQ-Orbitrap Elite	18396	[4884257, 0]	pri_1003_69	Q96QT4	TRPM7	S1404	Ws	Crizotinib@NB1643 cell-line
1978596	27732954	H0YLN8		TRPM7	TSIPHLSSPPTKFFVSTPSQPSCKSHLETGT	FFVS(ph)TPSQPSCK	S4	S4	0.94595	H	C	Profiling	Inhibition	Treated(DMSO@NB1643 cell-line)	SILAC	IMAC	LTQ-Orbitrap Elite	18396	[3365300, 0]	pri_1003_69	Q96QT4	TRPM7	S1404	Ws	DMSO@NB1643 cell-line
2714993	28188228	Q96QT4		TRPM7		FFVS(ph)TPSQPSCK	S1404	S1404	â‰¥75%	H	C	Profiling	Colon cancer	Treated(Vemurafenib(PLX4032 @HCT116 cell line)	SILAC	TiO2	Q-Exactive plus	10293	[]	pri_0603_37	Q96QT4	TRPM7	S1404	Mode_Seq	Vemurafenib@HCT116 cell line
2714995	28188228	Q96QT4		TRPM7		LGSS(ph)STSIPHLSSPPTK	S1387	S1387	â‰¥75%	H	C	Profiling	Colon cancer	Treated(Vemurafenib(PLX4032 @HCT116 cell line)	SILAC	TiO2	Q-Exactive plus	10293	[]	pri_0603_37	Q96QT4	TRPM7	S1387	Mode_Seq	Vemurafenib@HCT116 cell line
2714996	28188228	Q96QT4		TRPM7		VSS(ph)LAGFTDCHR	S1477	S1477	â‰¥75%	H	C	Profiling	Colon cancer	Treated(Vemurafenib(PLX4032 @HCT116 cell line)	SILAC	TiO2	Q-Exactive plus	10293	[7.209627488]	pri_0603_37	Q96QT4	TRPM7	S1477	Mode_Seq	Vemurafenib@HCT116 cell line
2714997	28188228	Q96QT4		TRPM7		LSQS(ph)IPFTPVPPR	S1569	S1569	â‰¥75%	H	C	Profiling	Colon cancer	Treated(Vemurafenib(PLX4032 @HCT116 cell line)	SILAC	TiO2	Q-Exactive plus	10293	[]	pri_0603_37	Q96QT4	TRPM7	S1569	Mode_Seq	Vemurafenib@HCT116 cell line
2723135	28188228	Q96QT4		TRPM7		FFVS(ph)TPSQPSCK	S1404	S1404	â‰¥75%	H	C	Profiling	Colon cancer	treated(Vemurafenib(PLX4032)@Colo205 cell line)	SILAC	TiO2	Q-Exactive plus	10293	[7.388085054]	pri_0603_37	Q96QT4	TRPM7	S1404	Mode_Seq	Vemurafenib@Colo205 cell line
2723136	28188228	Q96QT4		TRPM7		LGSS(ph)STSIPHLSSPPTK	S1387	S1387	â‰¥75%	H	C	Profiling	Colon cancer	treated(Vemurafenib(PLX4032)@Colo205 cell line)	SILAC	TiO2	Q-Exactive plus	10293	[7.531910528]	pri_0603_37	Q96QT4	TRPM7	S1387	Mode_Seq	Vemurafenib@Colo205 cell line
2723137	28188228	Q96QT4		TRPM7		VSS(ph)LAGFTDCHR	S1477	S1477	â‰¥75%	H	C	Profiling	Colon cancer	treated(Vemurafenib(PLX4032)@Colo205 cell line)	SILAC	TiO2	Q-Exactive plus	10293	[]	pri_0603_37	Q96QT4	TRPM7	S1477	Mode_Seq	Vemurafenib@Colo205 cell line
2723138	28188228	Q96QT4		TRPM7		LSQS(ph)IPFTPVPPR	S1569	S1569	â‰¥75%	H	C	Profiling	Colon cancer	treated(Vemurafenib(PLX4032)@Colo205 cell line)	SILAC	TiO2	Q-Exactive plus	10293	[6.530511681]	pri_0603_37	Q96QT4	TRPM7	S1569	Mode_Seq	Vemurafenib@Colo205 cell line
3139037	29083192	H0YLN8		TRPM7	TSIPHLSSPPTKFFVSTPSQPSCKSHLETGT	FFVS(ph)TPSQPSCK	S1404;1404	S1404	0.925849	H	C	Profile	Fractionation-study	Condition(3mg of cell lysate digest@HeLa cell line)	TMT	TiO2	LTQ Orbitrap Velos	3555(Class I)	[2026200.0, '-', '-', '-']	pri_2804_227	Q96QT4	TRPM7	S1404	Ws	Unfractionated HeLa cell lysate digest(3mg)
3139038	29083192	H0YLN8		TRPM7	LSNNNTSENTLKRVSSLAGFTDCHRTSIPVH	VSS(ph)LAGFTDCHR	S1477;1477	S1477	0.998893	H	C	Profile	Fractionation-study	Condition(3mg of cell lysate digest@HeLa cell line)	TMT	TiO2	LTQ Orbitrap Velos	3555(Class I)	[7982000.0, '-', '-', '-']	pri_2804_227	Q96QT4	TRPM7	S1477	Ws	Unfractionated HeLa cell lysate digest(3mg)
3146535	29083192	H0YLN8		TRPM7	LSNNNTSENTLKRVSSLAGFTDCHRTSIPVH	VSS(ph)LAGFTDCHR	S1477;1477	S1477	0.992756	H	C	Profile	Fractionation-study	Condition(BRP-R2@HeLa cell line)	TMT	TiO2	LTQ Orbitrap Velos	4224(Class I)	[14236000.0, '-', '-', '-']	pri_2804_227	Q96QT4	TRPM7	S1477	Ws	BRP fractionation@HeLa cell line R2
3150568	29083192	H0YLN8		TRPM7	LSNNNTSENTLKRVSSLAGFTDCHRTSIPVH	VSS(ph)LAGFTDCHR	S1477;1477	S1477	0.997038	H	C	Profile	Fractionation-study	Condition(BRP-R3@HeLa cell line)	TMT	TiO2	LTQ Orbitrap Velos	4251(Class I)	[4172400.0, '-', '-', '-']	pri_2804_227	Q96QT4	TRPM7	S1477	Ws	BRP fractionation@HeLa cell line R3
3179320	29083192	H0YLN8		TRPM7	ALTVDTLKTLTAQKASEASKVHNEITRELSI	TLTAQKAS(ph)EASKVHNEITR	S1255	S1255	0.993837	H	C	Profile	Fractionation-study	Condition(CSCX-TiO2@HeLa cell line)	TMT	TiO2	LTQ Orbitrap Velos	8044(Class I)	[525340.0, '-', '-', '-']	pri_2804_227	Q96QT4	TRPM7	S1255	Mode_Seq	CSCX-TiO2@HeLa cell line
3185787	29083192	H0YLN8	-	TRPM7	LSNNNTSENTLKRVSSLAGFTDCHRTSIPVH	VSS(ph)LAGFTDCHR	S1477;1477	S1477	0.956345	H	C	Profile	Fractionation-study	Condition(SAX-R2@HeLa cell line)	TMT	TiO2	LTQ Orbitrap Velos	2731(Class I)	[4231700.0, '-', '-', '-']	pri_2804_227	Q96QT4	TRPM7	S1477	Ws	SAX@HeLa cell line R2
3194178	29083192	H0YLN8		TRPM7	IPVHSKQEKISRRPSTEDTHEVDSKAALIPD	RPST(ph)EDTHEVDSK	T1504;1505	T1505;T1504	0.940552	H	C	Profile	Fractionation-study	Condition(SCX-R1@HeLa cell line)	TMT	TiO2	LTQ Orbitrap Velos	7125(Class I)	[2129100.0, '-', '-', '-']	pri_2804_227	Q96QT4	TRPM7	T1505	Ws	SCX@HeLa cell line R1
3194195	29083192	H0YLN8		TRPM7	TSIPHLSSPPTKFFVSTPSQPSCKSHLETGT	FFVS(ph)TPSQPSCK	S1404;1404	S1404	0.939691	H	C	Profile	Fractionation-study	Condition(SCX-R1@HeLa cell line)	TMT	TiO2	LTQ Orbitrap Velos	7125(Class I)	[3458300.0, '-', '-', '-']	pri_2804_227	Q96QT4	TRPM7	S1404	Ws	SCX@HeLa cell line R1
3200785	29083192	H0YLN8		TRPM7	ALTVDTLKTLTAQKASEASKVHNEITRELSI	TLTAQKAS(ph)EASK	S1255;1255	S1255	0.999506	H	C	Profile	Fractionation-study	Condition(SCX-R2@HeLa cell line)	TMT	TiO2	LTQ Orbitrap Velos	6867(Class I)	[1310700.0, '-', '-', '-']	pri_2804_227	Q96QT4	TRPM7	S1255	Ws	SCX@HeLa cell line R2
3229788	29154753	Q96QT4		TRPM7		RPST(ph)EDTHEVDSA	T1505	T1505	0.99	H	C	Profiling	Stimuli	(Mitotic arrest@RPE-1 cell)	SILAC	TiO2	Q-Exactive Plus	36439	['Present', 'Present']	pri_0903_65	Q96QT4	TRPM7	T1505	phospo_copy	Mitotic arrest@RPE-1 cell
3546140	29507054	Q96QT4		TRPM7	TSIPHLSSPPTKFFVSTPSQPSCKSHLETGT		S1404	S1404	0.907608	H	C	Profiling	melanomas	Control(DMSO@SKÃ¢â‚¬ÂMel 24 cells)	TMT 10plex	TiO2	HF Q-Exactive Orbitrap	46386	[-2.523067]	pri_0606_243	Q96QT4	TRPM7	S1404	Ws	DMSO@SK-Mel24 cells
3546142	29507054	Q96QT4		TRPM7	FPQDEPSDLNLQPGNSTKESESTNSVRLML_		S1851	S1851	0.919281	H	C	Profiling	melanomas	Control(DMSO@SKÃ¢â‚¬ÂMel 24 cells)	TMT 10plex	TiO2	HF Q-Exactive Orbitrap	46386	[-0.3747845, 0.7872772, 0.1799068]	pri_0606_243	Q96QT4	TRPM7	S1851	Ws	DMSO@SK-Mel24 cells
3546145	29507054	Q96QT4		TRPM7	TSIPHLSSPPTKFFVSTPSQPSCKSHLETGT		S1404	S1404	0.907608	H	C	Profiling	melanomas	Control(DMSO@SKÃ¢â‚¬ÂMel 24 cells)	TMT 10plex	TiO2	HF Q-Exactive Orbitrap	46386	[]	pri_0606_243	Q96QT4	TRPM7	S1404	Ws	DMSO@SK-Mel24 cells
3546146	29507054	Q96QT4		TRPM7	FPQDEPSDLNLQPGNSTKESESTNSVRLML_		S1851	S1851	0.919281	H	C	Profiling	melanomas	Control(DMSO@SKÃ¢â‚¬ÂMel 24 cells)	TMT 10plex	TiO2	HF Q-Exactive Orbitrap	46386	[]	pri_0606_243	Q96QT4	TRPM7	S1851	Ws	DMSO@SK-Mel24 cells
3561297	29507054	Q96QT4		TRPM7	TSIPHLSSPPTKFFVSTPSQPSCKSHLETGT		S1404	S1404	0.907608	H	C	Profiling	melanomas	treated(DMSO@SK-Mel28 cells)	TMT 10plex	TiO2	HF Q-Exactive Orbitrap	46386	[-2.112076, -1.327831]	pri_0606_243	Q96QT4	TRPM7	S1404	Ws	DMSO@SK-Mel28 cells
3561299	29507054	Q96QT4		TRPM7	FPQDEPSDLNLQPGNSTKESESTNSVRLML_		S1851	S1851	0.919281	H	C	Profiling	melanomas	treated(DMSO@SK-Mel28 cells)	TMT 10plex	TiO2	HF Q-Exactive Orbitrap	46386	[-1.089209, -1.229864, 0.2484303]	pri_0606_243	Q96QT4	TRPM7	S1851	Ws	DMSO@SK-Mel28 cells
3561303	29507054	Q96QT4		TRPM7	TSIPHLSSPPTKFFVSTPSQPSCKSHLETGT		S1404	S1404	0.907608	H	C	Profiling	melanomas	treated(DMSO@SK-Mel28 cells)	TMT 10plex	TiO2	HF Q-Exactive Orbitrap	46386	[]	pri_0606_243	Q96QT4	TRPM7	S1404	Ws	DMSO@SK-Mel28 cells
3561305	29507054	Q96QT4		TRPM7	FPQDEPSDLNLQPGNSTKESESTNSVRLML_		S1851	S1851	0.919281	H	C	Profiling	melanomas	treated(DMSO@SK-Mel28 cells)	TMT 10plex	TiO2	HF Q-Exactive Orbitrap	46386	[]	pri_0606_243	Q96QT4	TRPM7	S1851	Ws	DMSO@SK-Mel28 cells
3576855	29507054	Q96QT4		TRPM7	TSIPHLSSPPTKFFVSTPSQPSCKSHLETGT		S1404	S1404	0.907608	H	C	Profiling	melanomas	treated(Dabra+XL888@SK-Mel28 cells)	TMT 10plex	TiO2	HF Q-Exactive Orbitrap	46386	[-0.5420532, -1.824617, -0.4227924]	pri_0606_243	Q96QT4	TRPM7	S1404	Ws	Dabra+XL888@SK-Mel28 cells
3576857	29507054	Q96QT4		TRPM7	FPQDEPSDLNLQPGNSTKESESTNSVRLML_		S1851	S1851	0.919281	H	C	Profiling	melanomas	treated(Dabra+XL888@SK-Mel28 cells)	TMT 10plex	TiO2	HF Q-Exactive Orbitrap	46386	[-0.2757206, 1.09223, -1.055891]	pri_0606_243	Q96QT4	TRPM7	S1851	Ws	Dabra+XL888@SK-Mel28 cells
3576860	29507054	Q96QT4		TRPM7	TSIPHLSSPPTKFFVSTPSQPSCKSHLETGT		S1404	S1404	0.907608	H	C	Profiling	melanomas	treated(Dabra+XL888@SK-Mel28 cells)	TMT 10plex	TiO2	HF Q-Exactive Orbitrap	46386	[]	pri_0606_243	Q96QT4	TRPM7	S1404	Ws	Dabra+XL888@SK-Mel28 cells
3576861	29507054	Q96QT4		TRPM7	FPQDEPSDLNLQPGNSTKESESTNSVRLML_		S1851	S1851	0.919281	H	C	Profiling	melanomas	treated(Dabra+XL888@SK-Mel28 cells)	TMT 10plex	TiO2	HF Q-Exactive Orbitrap	46386	[]	pri_0606_243	Q96QT4	TRPM7	S1851	Ws	Dabra+XL888@SK-Mel28 cells
3592315	29507054	Q96QT4		TRPM7	TSIPHLSSPPTKFFVSTPSQPSCKSHLETGT		S1404	S1404	0.907608	H	C	Profiling	melanomas	treated(Dabra+XL888@SKÃ¢â‚¬ÂMel 24 cells)	TMT 10plex	TiO2	HF Q-Exactive Orbitrap	46386	[-1.058668, -0.5181999, -0.6622314]	pri_0606_243	Q96QT4	TRPM7	S1404	Ws	Dabra+XL888@SK-Mel24 cells
3592317	29507054	Q96QT4		TRPM7	FPQDEPSDLNLQPGNSTKESESTNSVRLML_		S1851	S1851	0.919281	H	C	Profiling	melanomas	treated(Dabra+XL888@SKÃ¢â‚¬ÂMel 24 cells)	TMT 10plex	TiO2	HF Q-Exactive Orbitrap	46386	[-0.07370758, 0.125906, 0.2063274]	pri_0606_243	Q96QT4	TRPM7	S1851	Ws	Dabra+XL888@SK-Mel24 cells
3592320	29507054	Q96QT4		TRPM7	TSIPHLSSPPTKFFVSTPSQPSCKSHLETGT		S1404	S1404	0.907608	H	C	Profiling	melanomas	treated(Dabra+XL888@SKÃ¢â‚¬ÂMel 24 cells)	TMT 10plex	TiO2	HF Q-Exactive Orbitrap	46386	[]	pri_0606_243	Q96QT4	TRPM7	S1404	Ws	Dabra+XL888@SK-Mel24 cells
3592321	29507054	Q96QT4		TRPM7	FPQDEPSDLNLQPGNSTKESESTNSVRLML_		S1851	S1851	0.919281	H	C	Profiling	melanomas	treated(Dabra+XL888@SKÃ¢â‚¬ÂMel 24 cells)	TMT 10plex	TiO2	HF Q-Exactive Orbitrap	46386	[]	pri_0606_243	Q96QT4	TRPM7	S1851	Ws	Dabra+XL888@SK-Mel24 cells
3607365	29507054	Q96QT4		TRPM7	TSIPHLSSPPTKFFVSTPSQPSCKSHLETGT		S1404	S1404	0.907608	H	C	Profiling	melanomas	treated(Dabra@SK-Mel28 cells)	TMT 10plex	TiO2	HF Q-Exactive Orbitrap	46386	[-0.530632, -4.929031, -0.9160862]	pri_0606_243	Q96QT4	TRPM7	S1404	Ws	Dabra@SK-Mel28 cells
3607367	29507054	Q96QT4		TRPM7	FPQDEPSDLNLQPGNSTKESESTNSVRLML_		S1851	S1851	0.919281	H	C	Profiling	melanomas	treated(Dabra@SK-Mel28 cells)	TMT 10plex	TiO2	HF Q-Exactive Orbitrap	46386	[1.180305, 0.7510567, -1.159029]	pri_0606_243	Q96QT4	TRPM7	S1851	Ws	Dabra@SK-Mel28 cells
3607371	29507054	Q96QT4		TRPM7	TSIPHLSSPPTKFFVSTPSQPSCKSHLETGT		S1404	S1404	0.907608	H	C	Profiling	melanomas	treated(Dabra@SK-Mel28 cells)	TMT 10plex	TiO2	HF Q-Exactive Orbitrap	46386	[]	pri_0606_243	Q96QT4	TRPM7	S1404	Ws	Dabra@SK-Mel28 cells
3607372	29507054	Q96QT4		TRPM7	FPQDEPSDLNLQPGNSTKESESTNSVRLML_		S1851	S1851	0.919281	H	C	Profiling	melanomas	treated(Dabra@SK-Mel28 cells)	TMT 10plex	TiO2	HF Q-Exactive Orbitrap	46386	[]	pri_0606_243	Q96QT4	TRPM7	S1851	Ws	Dabra@SK-Mel28 cells
3624361	29507054	Q96QT4		TRPM7	TSIPHLSSPPTKFFVSTPSQPSCKSHLETGT		S1404	S1404	0.907608	H	C	Profiling	melanomas	treated(Dabra@SKÃ¢â‚¬ÂMel 24 cells)	TMT 10plex	TiO2	HF Q-Exactive Orbitrap	46386	[-1.162495, -1.720669, -1.709793]	pri_0606_243	Q96QT4	TRPM7	S1404	Ws	Dabra@SK-Mel24 cells
3624363	29507054	Q96QT4		TRPM7	FPQDEPSDLNLQPGNSTKESESTNSVRLML_		S1851	S1851	0.919281	H	C	Profiling	melanomas	treated(Dabra@SKÃ¢â‚¬ÂMel 24 cells)	TMT 10plex	TiO2	HF Q-Exactive Orbitrap	46386	[1.040504, 0.3799992, 0.5251522]	pri_0606_243	Q96QT4	TRPM7	S1851	Ws	Dabra@SK-Mel24 cells
3624366	29507054	Q96QT4		TRPM7	TSIPHLSSPPTKFFVSTPSQPSCKSHLETGT		S1404	S1404	0.907608	H	C	Profiling	melanomas	treated(Dabra@SKÃ¢â‚¬ÂMel 24 cells)	TMT 10plex	TiO2	HF Q-Exactive Orbitrap	46386	[]	pri_0606_243	Q96QT4	TRPM7	S1404	Ws	Dabra@SK-Mel24 cells
3624367	29507054	Q96QT4		TRPM7	FPQDEPSDLNLQPGNSTKESESTNSVRLML_		S1851	S1851	0.919281	H	C	Profiling	melanomas	treated(Dabra@SKÃ¢â‚¬ÂMel 24 cells)	TMT 10plex	TiO2	HF Q-Exactive Orbitrap	46386	[]	pri_0606_243	Q96QT4	TRPM7	S1851	Ws	Dabra@SK-Mel24 cells
3639748	29507054	Q96QT4		TRPM7	TSIPHLSSPPTKFFVSTPSQPSCKSHLETGT		S1404	S1404	0.907608	H	C	Profiling	melanomas	treated(XL888@SK-Mel28 cells)	TMT 10plex	TiO2	HF Q-Exactive Orbitrap	46386	[-2.46151, -0.1897011, -0.9288406]	pri_0606_243	Q96QT4	TRPM7	S1404	Ws	XL888@SK-Mel28 cells
3639750	29507054	Q96QT4		TRPM7	FPQDEPSDLNLQPGNSTKESESTNSVRLML_		S1851	S1851	0.919281	H	C	Profiling	melanomas	treated(XL888@SK-Mel28 cells)	TMT 10plex	TiO2	HF Q-Exactive Orbitrap	46386	[0.9780407, -0.4209938]	pri_0606_243	Q96QT4	TRPM7	S1851	Ws	XL888@SK-Mel28 cells
3639754	29507054	Q96QT4		TRPM7	TSIPHLSSPPTKFFVSTPSQPSCKSHLETGT		S1404	S1404	0.907608	H	C	Profiling	melanomas	treated(XL888@SK-Mel28 cells)	TMT 10plex	TiO2	HF Q-Exactive Orbitrap	46386	[]	pri_0606_243	Q96QT4	TRPM7	S1404	Ws	XL888@SK-Mel28 cells
3639755	29507054	Q96QT4		TRPM7	FPQDEPSDLNLQPGNSTKESESTNSVRLML_		S1851	S1851	0.919281	H	C	Profiling	melanomas	treated(XL888@SK-Mel28 cells)	TMT 10plex	TiO2	HF Q-Exactive Orbitrap	46386	[]	pri_0606_243	Q96QT4	TRPM7	S1851	Ws	XL888@SK-Mel28 cells
3656606	29507054	Q96QT4		TRPM7	TSIPHLSSPPTKFFVSTPSQPSCKSHLETGT		S1404	S1404	0.907608	H	C	Profiling	melanomas	treated(XL888@SKÃ¢â‚¬ÂMel 24 cells)	TMT 10plex	TiO2	HF Q-Exactive Orbitrap	46386	[-2.835585, -0.9744091, -2.459799]	pri_0606_243	Q96QT4	TRPM7	S1404	Ws	XL888@SK-Mel24 cells
3656608	29507054	Q96QT4		TRPM7	FPQDEPSDLNLQPGNSTKESESTNSVRLML_		S1851	S1851	0.919281	H	C	Profiling	melanomas	treated(XL888@SKÃ¢â‚¬ÂMel 24 cells)	TMT 10plex	TiO2	HF Q-Exactive Orbitrap	46386	[-0.04495621, -0.7684574, -0.2245178]	pri_0606_243	Q96QT4	TRPM7	S1851	Ws	XL888@SK-Mel24 cells
3656611	29507054	Q96QT4		TRPM7	TSIPHLSSPPTKFFVSTPSQPSCKSHLETGT		S1404	S1404	0.907608	H	C	Profiling	melanomas	treated(XL888@SKÃ¢â‚¬ÂMel 24 cells)	TMT 10plex	TiO2	HF Q-Exactive Orbitrap	46386	[]	pri_0606_243	Q96QT4	TRPM7	S1404	Ws	XL888@SK-Mel24 cells
3656612	29507054	Q96QT4		TRPM7	FPQDEPSDLNLQPGNSTKESESTNSVRLML_		S1851	S1851	0.919281	H	C	Profiling	melanomas	treated(XL888@SKÃ¢â‚¬ÂMel 24 cells)	TMT 10plex	TiO2	HF Q-Exactive Orbitrap	46386	[]	pri_0606_243	Q96QT4	TRPM7	S1851	Ws	XL888@SK-Mel24 cells
3668503	29514088	Q96QT4	-	TRPM7	EASKVHNEITRELSISKHLAQNLIDDGPVRP	VHNEITRELSIS(ph)K	S1271	S1271	0.951408	H	C	Profiling	Retinal pigment epithelial	Condition(Intensity-H@RPE-1 cell line)	SILAC	TiO2	Orbitrap HF	6312	[39405000, '-', '-', '-']	Raf_0603_07	Q96QT4	TRPM7	S1271	Mode_Seq	TGF-beta@RPE-1 cell line
3668605	29514088	Q96QT4	-	TRPM7	KISRRPSTEDTHEVDSKAALIPDWLQDRPSN	ISRRPSTEDTHEVDS(ph)K	S1513	S1513	0.99996	H	C	Profiling	Retinal pigment epithelial	Condition(Intensity-H@RPE-1 cell line)	SILAC	TiO2	Orbitrap HF	6312	[21466000, '-', '-', '-']	Raf_0603_07	Q96QT4	TRPM7	S1513	Mode_Seq	TGF-beta@RPE-1 cell line
3668646	29514088	Q96QT4	-	TRPM7	NLQPGNSTKESESTNSVRLML__________	ESESTNS(ph)VRLML	S1860	S1860	0.99937	H	C	Profiling	Retinal pigment epithelial	Condition(Intensity-H@RPE-1 cell line)	SILAC	TiO2	Orbitrap HF	6312	[37594000, '-', '-', '-']	Raf_0603_07	Q96QT4	TRPM7	S1860	Mode_Seq	TGF-beta@RPE-1 cell line
3672282	29514088	Q96QT4	-	TRPM7	EASKVHNEITRELSISKHLAQNLIDDGPVRP	VHNEITRELSIS(ph)K	S1271	S1271	0.951408	H	C	Profiling	Retinal pigment epithelial	Condition(Intensity-L@RPE-1 cell line)	SILAC	TiO2	Orbitrap HF	6700	[43336000, '-', '-', '-']	Raf_0603_07	Q96QT4	TRPM7	S1271	Mode_Seq	Unstimulated@RPE-1 cell line
3672390	29514088	Q96QT4	-	TRPM7	KISRRPSTEDTHEVDSKAALIPDWLQDRPSN	ISRRPSTEDTHEVDS(ph)K	S1513	S1513	0.99996	H	C	Profiling	Retinal pigment epithelial	Condition(Intensity-L@RPE-1 cell line)	SILAC	TiO2	Orbitrap HF	6700	[34019000, '-', '-', '-']	Raf_0603_07	Q96QT4	TRPM7	S1513	Mode_Seq	Unstimulated@RPE-1 cell line
3672436	29514088	Q96QT4	-	TRPM7	NLQPGNSTKESESTNSVRLML__________	ESESTNS(ph)VRLML	S1860	S1860	0.99937	H	C	Profiling	Retinal pigment epithelial	Condition(Intensity-L@RPE-1 cell line)	SILAC	TiO2	Orbitrap HF	6700	[58482000, '-', '-', '-']	Raf_0603_07	Q96QT4	TRPM7	S1860	Mode_Seq	Unstimulated@RPE-1 cell line
3752540	29622655	Q96QT4			LSNNNTSENTLKRVSSLAGFTDCHRTSIPVH	VSS(ph)LAGFTDCHR	S1477	S1477	0.916823	H	C	Profiling	Multiple myeloma	Treated(DMSOcoculture@MM.1S cells)	not mentioned	IMAC	Q-Exactive Plus	3264	[2818800.0]	pri_1204_213	Q96QT4	TRPM7	S1477	Ws	DMSOcoculture@MM.1S cells
3756070	29622655	Q96QT4			LSNNNTSENTLKRVSSLAGFTDCHRTSIPVH	VSS(ph)LAGFTDCHR	S1477	S1477	0.971516	H	C	Profiling	Multiple myeloma	Treated(Tofactinib (1.5 hr)@MM.1S cells)	not mentioned	IMAC	Q-Exactive Plus	3982	[1242052.9092799511]	pri_1204_213	Q96QT4	TRPM7	S1477	Ws	Tofactinib (1.5h)@MM.1S cells
3763704	29622655	Q96QT4			LSNNNTSENTLKRVSSLAGFTDCHRTSIPVH	VSS(ph)LAGFTDCHR	S1477	S1477	0.997871	H	C	Profiling	Multiple myeloma	Untreated(Monoculture@MM.1S cells)	not mentioned	IMAC	Q-Exactive Plus	3788	[815416.4165889532]	pri_1204_213	Q96QT4	TRPM7	S1477	Ws	Monoculture@MM.1S cells
3782175	29967110	Q96QT4		TRPM7	LSNNNTSENTLKRVSSLAGFTDCHRTSIPVH		S1477	S1477	0.99	H	C	Profiling	Lung Cancer	Control( DMSO (negative control) or 1 or 10 ÃŽÂ¼mol/L afatinib (cytotoxic concentration as positive control@PC9 cell line)	Label free	Fe3+-IMAC	Orbitrap Q-Exactive HF	20252	[0.7740612, 0.3150673, -0.2332001]	pri_2804_220	Q96QT4	TRPM7	S1477	Ws	DMSO@PC9 cell line
3801383	29967110	Q96QT4		TRPM7	LSNNNTSENTLKRVSSLAGFTDCHRTSIPVH		S1477	S1477	0.99	H	C	Profiling	Lung Cancer	Treated(10 nmol/L afatinib for 30 minutes@ PC9 cell line)	Label free	Fe3+-IMAC	Orbitrap Q-Exactive HF	20252	[0.4584599, 0.200655]	pri_2804_220	Q96QT4	TRPM7	S1477	Ws	Afatinib (30min)@PC9 cell line
3820599	29967110	Q96QT4		TRPM7	LSNNNTSENTLKRVSSLAGFTDCHRTSIPVH		S1477	S1477	0.99	H	C	Profiling	Lung Cancer	Treated(afatinib-2day interval@PC9 cell line)	Label free	Fe3+-IMAC	Orbitrap Q-Exactive HF	20252	[1.526966, 1.247997, 1.428699]	pri_2804_220	Q96QT4	TRPM7	S1477	Ws	Afatinib (2d)@PC9 cell line
3840436	29967110	Q96QT4		TRPM7	LSNNNTSENTLKRVSSLAGFTDCHRTSIPVH		S1477	S1477	0.99	H	C	Profiling	Lung Cancer	Treated(afatinib-5day interval@PC9 cell line)	Label free	Fe3+-IMAC	Orbitrap Q-Exactive HF	20252	[1.462763, -0.08703232, 0.810606]	pri_2804_220	Q96QT4	TRPM7	S1477	Ws	Afatinib (5d)@PC9 cell line
3902648	30061712	Q96QT4		TRPM7			S 1404	S1404	0.956593	H	C	Profiling	Colorectal Cancer	Untreated (2D cultured HCT116 spheroids-Rep 2)	TMT	IMAC	Q Exactive	19105	[0.1012039]	pri_2905_237	Q96QT4	TRPM7	S1404	phospo_copy	2D cultured HCT116 spheroids-R2
3902651	30061712	Q96QT4		TRPM7			S 1255	S1255	0.999651	H	C	Profiling	Colorectal Cancer	Untreated (2D cultured HCT116 spheroids-Rep 2)	TMT	IMAC	Q Exactive	19105	[1.182752]	pri_2905_237	Q96QT4	TRPM7	S1255	phospo_copy	2D cultured HCT116 spheroids-R2
3914811	30061712	Q96QT4		TRPM7			S 1504	S1504	0.940772	H	C	Profiling	Colorectal Cancer	Untreated (2D cultured HCT116 spheroids-Rep 3)	TMT	IMAC	Q Exactive	19354	[0.3769302]	pri_2905_237	Q96QT4	TRPM7	S1504	phospo_copy	2D cultured HCT116 spheroids-R3
3932104	30061712	Q96QT4		TRPM7			S 1477	S1477	0.999528	H	C	Profiling	Colorectal Cancer	Untreated (2D cultured(Acetone)HCT116 spheroids-Rep 2)	TMT	IMAC	Q Exactive	11684	[1.430554]	pri_2905_237	Q96QT4	TRPM7	S1477	phospo_copy	2D cultured(Acetone)HCT116 spheroids-R2
3939724	30061712	Q96QT4		TRPM7			S 1404	S1404	0.966968	H	C	Profiling	Colorectal Cancer	Untreated (2D cultured(Acetone)HCT116 spheroids-Rep 3)	TMT	IMAC	Q Exactive	11968	[1.322078]	pri_2905_237	Q96QT4	TRPM7	S1404	phospo_copy	2D cultured(Acetone)HCT116 spheroids-R3
3958107	30061712	Q96QT4		TRPM7			S 1404	S1404	0.894019	H	C	Profiling	Colorectal Cancer	Untreated (3D cultured(Cell Recovery)HCT116 spheroids-Rep 2)	TMT	IMAC	Q Exactive	12561	[0.1117821]	pri_2905_237	Q96QT4	TRPM7	S1404	phospo_copy	3D cultured(CR)HCT116 spheroids-R2
3958108	30061712	Q96QT4		TRPM7			S 1387	S1387	0.894123	H	C	Profiling	Colorectal Cancer	Untreated (3D cultured(Cell Recovery)HCT116 spheroids-Rep 2)	TMT	IMAC	Q Exactive	12561	[-1.40237]	pri_2905_237	Q96QT4	TRPM7	S1387	phospo_copy	3D cultured(CR)HCT116 spheroids-R2
3958110	30061712	Q96QT4		TRPM7			S 1255	S1255	0.982288	H	C	Profiling	Colorectal Cancer	Untreated (3D cultured(Cell Recovery)HCT116 spheroids-Rep 2)	TMT	IMAC	Q Exactive	12561	[]	pri_2905_237	Q96QT4	TRPM7	S1255	phospo_copy	3D cultured(CR)HCT116 spheroids-R2
3966385	30061712	Q96QT4		TRPM7			S 1569	S1569	0.891021	H	C	Profiling	Colorectal Cancer	Untreated (3D cultured(Cell Recovery)HCT116 spheroids-Rep 3)	TMT	IMAC	Q Exactive	12880	[-1.79801]	pri_2905_237	Q96QT4	TRPM7	S1569	phospo_copy	3D cultured(CR)HCT116 spheroids-R3
3966386	30061712	Q96QT4		TRPM7			S 1477	S1477	0.995658	H	C	Profiling	Colorectal Cancer	Untreated (3D cultured(Cell Recovery)HCT116 spheroids-Rep 3)	TMT	IMAC	Q Exactive	12880	[0.3856087]	pri_2905_237	Q96QT4	TRPM7	S1477	phospo_copy	3D cultured(CR)HCT116 spheroids-R3
3966388	30061712	Q96QT4		TRPM7			S 1493	S1493	0.999993	H	C	Profiling	Colorectal Cancer	Untreated (3D cultured(Cell Recovery)HCT116 spheroids-Rep 3)	TMT	IMAC	Q Exactive	12880	[]	pri_2905_237	Q96QT4	TRPM7	S1493	phospo_copy	3D cultured(CR)HCT116 spheroids-R3
3997814	30061712	Q96QT4		TRPM7			S 1404	S1404	0.964735	H	C	Profiling	Colorectal Cancer	Untreated (3D cultured(Dispase)HCT116 spheroids-Rep 3)	TMT	IMAC	Q Exactive	16624	[0.2038612]	pri_2905_237	Q96QT4	TRPM7	S1404	phospo_copy	3D cultured(Dispase)HCT116 spheroids-R3
3997815	30061712	Q96QT4		TRPM7			S 101	S101	0.916206	H	C	Profiling	Colorectal Cancer	Untreated (3D cultured(Dispase)HCT116 spheroids-Rep 3)	TMT	IMAC	Q Exactive	16624	[-0.9596806]	pri_2905_237	Q96QT4	TRPM7	S101	phospo_copy	3D cultured(Dispase)HCT116 spheroids-R3
3997819	30061712	Q96QT4		TRPM7			S 1255	S1255	0.99926	H	C	Profiling	Colorectal Cancer	Untreated (3D cultured(Dispase)HCT116 spheroids-Rep 3)	TMT	IMAC	Q Exactive	16624	[-0.3461056]	pri_2905_237	Q96QT4	TRPM7	S1255	phospo_copy	3D cultured(Dispase)HCT116 spheroids-R3
4005735	30061712	Q96QT4		TRPM7			S1569	S1569	0.894064	H	C	Profiling	Colorectal Cancer	Untreated (HCT116 spheroids)	TMT	IMAC	Q Exactive	10415	[-2.417156]	pri_2905_237	Q96QT4	TRPM7	S1569	phospo_copy	Untreated@HCT116 spheroids
4311388	30843680	Q96QT4		TRPM7	PEAGSSSGALFPSAVSPPELRQRLHGVELLK		S1361	S1361	0.994505	H	C	Profiling	breast cancer	Treated(With boosting@AML cells)	TMT	IMAC-Fe3+	Orbitrap fusion lumos tribrid	12652	[11.1226, 9.03334, 9.35326, 10.2641, 10.0101, 11.2224, 10.0197, 12.499, 11.2142]	pri_2804_223	Q96QT4	TRPM7	S1361	Ws	With boosting channel@AML cells
4317595	30843680	Q96QT4		TRPM7	LSNNNTSENTLKRVSSLAGFTDCHRTSIPVH		S1477	S1477	0.887665	H	C	Profiling	breast cancer	Treated(Without boosting@AML cells)	TMT	IMAC-Fe3+	Orbitrap fusion lumos tribrid	3925	[12.0391, 12.036, 12.5719, 12.3619, 12.2124, 12.418, 12.04, 12.2182, 12.2473]	pri_2804_223	Q96QT4	TRPM7	S1477	Ws	Without boosting channel@AML cells
4398232	31108958	148612863	54822	TRPM7		VSS(ph)LAGFTDCHR	S1477	S1477	99.4	H	C	Profiling	Bladder carcinoma	Untreated(TERT-NHUC@ VMCUB-1 cell line-rep1)	SILAC	TiO2	LTQ Orbitrap Elite	4725	['Present', 'Present', 'Present']	pri_1204_205	Q96QT4	TRPM7	S1477	Mode_Seq	TERT-NHUC@VMCUB-1 cell line R1
4402381	31108958	148612863	54822	TRPM7		VSS(ph)LAGFTDCHR	S1477	S1477	99.4	H	C	Profiling	Bladder carcinoma	Untreated(TERT-NHUC@J82 cell line-rep1)	SILAC	TiO2	LTQ Orbitrap Elite	4725	['Present', 'Present', 'Present']	pri_1204_205	Q96QT4	TRPM7	S1477	Mode_Seq	TERT-NHUC@J82 cell line R1
4406533	31108958	148612863	54822	TRPM7		VSS(ph)LAGFTDCHR	S1477	S1477	99.4	H	C	Profiling	Bladder carcinoma	Untreated(TERT-NHUC@J82cell line-rep 2)	SILAC	TiO2	LTQ Orbitrap Elite	4725	['Present', 'Present', 'Present']	pri_1204_205	Q96QT4	TRPM7	S1477	Mode_Seq	TERT-NHUC@J82 cell line R2
4410679	31108958	148612863	54822	TRPM7		VSS(ph)LAGFTDCHR	S1477	S1477	99.4	H	C	Profiling	Bladder carcinoma	Untreated(TERT-NHUC@RT112 cell line-rep 1)	SILAC	TiO2	LTQ Orbitrap Elite	4725	['Present', 'Present', 'Present']	pri_1204_205	Q96QT4	TRPM7	S1477	Mode_Seq	TERT-NHUC@RT112 cell line R1
4414832	31108958	148612863	54822	TRPM7		VSS(ph)LAGFTDCHR	S1477	S1477	99.4	H	C	Profiling	Bladder carcinoma	Untreated(TERT-NHUC@RT112 cell line-rep 2)	SILAC	TiO2	LTQ Orbitrap Elite	4725	['Present', 'Present', 'Present']	pri_1204_205	Q96QT4	TRPM7	S1477	Mode_Seq	TERT-NHUC@RT112 cell line R2
4418977	31108958	148612863	54822	TRPM7		VSS(ph)LAGFTDCHR	S1477	S1477	99.4	H	C	Profiling	Bladder carcinoma	Untreated(TERT-NHUC@SW780 cell line-rep 1)	SILAC	TiO2	LTQ Orbitrap Elite	4725	['Present', 'Present', 'Present']	pri_1204_205	Q96QT4	TRPM7	S1477	Mode_Seq	TERT-NHUC@SW780 cell line R1
4423130	31108958	148612863	54822	TRPM7		VSS(ph)LAGFTDCHR	S1477	S1477	99.4	H	C	Profiling	Bladder carcinoma	Untreated(TERT-NHUC@SW780 cell line-rep 2)	SILAC	TiO2	LTQ Orbitrap Elite	4725	['Present', 'Present', 'Present']	pri_1204_205	Q96QT4	TRPM7	S1477	Mode_Seq	TERT-NHUC@SW780 cell line R2
4427275	31108958	148612863	54822	TRPM7		VSS(ph)LAGFTDCHR	S1477	S1477	99.4	H	C	Profiling	Bladder carcinoma	Untreated(TERT-NHUC@T24 cell line-rep 1)	SILAC	TiO2	LTQ Orbitrap Elite	4725	['Present', 'Present', 'Present']	pri_1204_205	Q96QT4	TRPM7	S1477	Mode_Seq	TERT-NHUC@T24 cell line R1
4431426	31108958	148612863	54822	TRPM7		VSS(ph)LAGFTDCHR	S1477	S1477	99.4	H	C	Profiling	Bladder carcinoma	Untreated(TERT-NHUC@T24 cell line-rep 2)	SILAC	TiO2	LTQ Orbitrap Elite	4725	['Present', 'Present', 'Present']	pri_1204_205	Q96QT4	TRPM7	S1477	Mode_Seq	TERT-NHUC@T24 cell line R2
4435577	31108958	148612863	54822	TRPM7		VSS(ph)LAGFTDCHR	S1477	S1477	99.4	H	C	Profiling	Bladder carcinoma	Untreated(TERT-NHUC@UMUC3 cell line-rep 2)	SILAC	TiO2	LTQ Orbitrap Elite	4725	['Present', 'Present', 'Present']	pri_1204_205	Q96QT4	TRPM7	S1477	Mode_Seq	TERT-NHUC@UMUC3 cell line R2
4439720	31108958	148612863	54822	TRPM7		VSS(ph)LAGFTDCHR	S1477	S1477	99.4	H	C	Profiling	Bladder carcinoma	Untreated(TERT-NHUC@UMUC3 cell line-rep1)	SILAC	TiO2	LTQ Orbitrap Elite	4725	['Present', 'Present', 'Present']	pri_1204_205	Q96QT4	TRPM7	S1477	Mode_Seq	TERT-NHUC@UMUC3 cell line R1
4443874	31108958	148612863	54822	TRPM7		VSS(ph)LAGFTDCHR	S1477	S1477	99.4	H	C	Profiling	Bladder carcinoma	Untreated(TERT-NHUC@VMCUB-1 cell line-rep 2)	SILAC	TiO2	LTQ Orbitrap Elite	4725	['Present', 'Present', 'Present']	pri_1204_205	Q96QT4	TRPM7	S1477	Mode_Seq	TERT-NHUC@VMCUB-1 cell line R2
4503495	31665227	Q96QT4		TRPM7	FNFPEAGSSSGALFPSAVSPPELRQRLHGVE		S 1358	S1358	0.96019	H	C	Profiling	Cancer	Treated(14H@HEK293 cells)	TMT	TiO2	Orbitrap Fusion Tribrid	22882	[15.92771, 15.96495, 15.7866]	Uba_0803_05	Q96QT4	TRPM7	S1358	Ws	14H@HEK293 cells
4519066	31665227	Q96QT4		TRPM7	FNFPEAGSSSGALFPSAVSPPELRQRLHGVE		S 1358	S1358	0.96019	H	C	Profiling	Cancer	Treated(DMSO@HEK293 cells)	TMT	TiO2	Orbitrap Fusion Tribrid	22882	[16.27062, 16.54993, 16.4971]	Uba_0803_05	Q96QT4	TRPM7	S1358	Ws	DMSO@HEK293 cells
4544568	31665227	Q96QT4		TRPM7	FNFPEAGSSSGALFPSAVSPPELRQRLHGVE		S 1358	S1358	0.96019	H	C	Profiling	Cancer	Treated(MK2206@HEK293 cells)	TMT	TiO2	Orbitrap Fusion Tribrid	22882	[16.54917, 16.34461, 16.47815]	Uba_0803_05	Q96QT4	TRPM7	S1358	Ws	MK2206@HEK293
4559491	31697643	Q96QT4		TRPM7			T1505	T1505	0.875555	H	C	Profiling	Esophageal Cancer	Treated(DMSO@KYSE150 cells)	not mentioned	not mentioned	Orbitrap Fusion	5809	[1.246, 0.823]	pri_0803_62	Q96QT4	TRPM7	T1505	phospo_copy	DMSO@KYSE150 cells_31697643
4566393	31697643	Q96QT4		TRPM7			T1505	T1505	0.875555	H	C	Profiling	Esophageal Cancer	Treated(DMSO@KYSE150 cells)	not mentioned	not mentioned	Orbitrap Fusion	5809	[0.82, 1.111]	pri_0803_62	Q96QT4	TRPM7	T1505	phospo_copy	DMSO@KYSE150 cells_31697643
4573365	31772060	Q96QT4	Nil	TRPM7	IPVHSKQAEKISRRPSTEDTHEVDSKAALIP	EKISRRPS(ph)TEDTHEV	S-1504	S1504	0.832945	H	C	Profiling	Breast-cancer	Control(DMSO-Cal51 +Hs578T cell line)	Label-free	Fe(III)-IMAC	Q Exactive HF	5797(Class I)	[-3.214494228, -3.092445612, -1.665939331, '-']	pri_2502_02	Q96QT4	TRPM7	S1504	Ws	DMSO-Cal51@Hs578T cell line
4573366	31772060	Q96QT4	Nil	TRPM7	ALTVDTLKTLTAQKASEASKVHNEITRELSI	TLTAQKAS(ph)EASKVHN	S-1255	S1255	0.999988	H	C	Profiling	Breast-cancer	Control(DMSO-Cal51 +Hs578T cell line)	Label-free	Fe(III)-IMAC	Q Exactive HF	5797(Class I)	[-0.058002472, -0.198465347, 0.166658402, '-']	pri_2502_02	Q96QT4	TRPM7	S1255	Ws	DMSO-Cal51@Hs578T cell line
4579022	31772060	Q96QT4	Nil	TRPM7	IPVHSKQAEKISRRPSTEDTHEVDSKAALIP	EKISRRPS(ph)TEDTHEV	S-1504	S1504	0.832945	H	C	Profiling	Breast-cancer	Treated(EGFRi(Gefitinib)+ROCKi(GSK269962A)@Cal51 +Hs578T cell line)	Label-free	Fe(III)-IMAC	Q Exactive HF	5797(Class I)	[-1.195583344, -1.083967209, -1.157531738, '-']	pri_2502_02	Q96QT4	TRPM7	S1504	Ws	Gefitinib+GSK269962A@Cal51+Hs578T cell line
4579023	31772060	Q96QT4	Nil	TRPM7	ALTVDTLKTLTAQKASEASKVHNEITRELSI	TLTAQKAS(ph)EASKVHN	S-1255	S1255	0.999988	H	C	Profiling	Breast-cancer	Treated(EGFRi(Gefitinib)+ROCKi(GSK269962A)@Cal51 +Hs578T cell line)	Label-free	Fe(III)-IMAC	Q Exactive HF	5797(Class I)	[0.866535187, 0.088254929, 0.576868057, '-']	pri_2502_02	Q96QT4	TRPM7	S1255	Ws	Gefitinib+GSK269962A@Cal51+Hs578T cell line
4584679	31772060	Q96QT4	Nil	TRPM7	IPVHSKQAEKISRRPSTEDTHEVDSKAALIP	EKISRRPS(ph)TEDTHEV	S-1504	S1504	0.832945	H	C	Profiling	Breast-cancer	Treated(EGFRi(Gefitinib)@Cal51 +Hs578T cell line)	Label-free	Fe(III)-IMAC	Q Exactive HF	5797(Class I)	[-0.937372208, -1.040230751, -2.836086512, '-']	pri_2502_02	Q96QT4	TRPM7	S1504	Ws	Gefitinib@Cal51+Hs578T cell line
4584680	31772060	Q96QT4	Nil	TRPM7	ALTVDTLKTLTAQKASEASKVHNEITRELSI	TLTAQKAS(ph)EASKVHN	S-1255	S1255	0.999988	H	C	Profiling	Breast-cancer	Treated(EGFRi(Gefitinib)@Cal51 +Hs578T cell line)	Label-free	Fe(III)-IMAC	Q Exactive HF	5797(Class I)	[1.138441086, 0.498431206, 0.609420776, '-']	pri_2502_02	Q96QT4	TRPM7	S1255	Ws	Gefitinib@Cal51+Hs578T cell line
4590336	31772060	Q96QT4	Nil	TRPM7	IPVHSKQAEKISRRPSTEDTHEVDSKAALIP	EKISRRPS(ph)TEDTHEV	S-1504	S1504	0.832945	H	C	Profiling	Breast-cancer	Treated(ROCKi(GSK269962A)@Cal51 +Hs578T cell line)	Label-free	Fe(III)-IMAC	Q Exactive HF	5797(Class I)	[-1.661673546, -1.636947632, -2.377371788, '-']	pri_2502_02	Q96QT4	TRPM7	S1504	Ws	GSK269962A@Cal51 +Hs578T cell line
4590337	31772060	Q96QT4	Nil	TRPM7	ALTVDTLKTLTAQKASEASKVHNEITRELSI	TLTAQKAS(ph)EASKVHN	S-1255	S1255	0.999988	H	C	Profiling	Breast-cancer	Treated(ROCKi(GSK269962A)@Cal51 +Hs578T cell line)	Label-free	Fe(III)-IMAC	Q Exactive HF	5797(Class I)	[-0.131632805, -2.678825855, -0.393938065, '-']	pri_2502_02	Q96QT4	TRPM7	S1255	Ws	GSK269962A@Cal51 +Hs578T cell line
4900554	32336009	H0YLN8		TRPM7	GDRVNYIKRSLQSLDSQIGHLQDLSALTVDT	SLQSLDS(ph)QIGHLQDLSALTVDTLK	S1230	S1230	0.953311	H	C	Profiling	Lung cancer	Untreated-2(MET inhibitor EMD1214063-2@Atypical-Cell)	Isotope labeling	Peptide immunoaffinity enrichment+TiO2	LTQ Orbitrap Velos, quadrupole-Orbitrap (Q-Exactive)	1109	[301710.0, 0.0, 0.0]	pri_1203_91	Q96QT4	TRPM7	S1230	Ws	Untreated control@GTLâ€16 cells (Atypical en) R2
5324123	32859902	Q96QT4		TRPM7	IPVHSKQAEKISRRPSTEDTHEVDSKAALIP		S1504	S1504	0.841966	H	C	Profiling	Infection	(CVB3 infection(10h)@HeLa R19 cells)	Label free	IMAC	Orbitrap Fusion or Q Exactive Plus	51423	[]	pri_1003_69	Q96QT4	TRPM7	S1504	Ws	CVB3 infection(10h)@HeLa R19 cells
5324507	32859902	Q96QT4		TRPM7	ASEASKVHNEITRELSISKHLAQNLIDDGPV		S1269	S1269	0.801953	H	C	Profiling	Infection	(CVB3 infection(10h)@HeLa R19 cells)	Label free	IMAC	Orbitrap Fusion or Q Exactive Plus	51423	[]	pri_1003_69	Q96QT4	TRPM7	S1269	Ws	CVB3 infection(10h)@HeLa R19 cells
5353910	32859902	Q96QT4		TRPM7	IPVHSKQAEKISRRPSTEDTHEVDSKAALIP		S1504	S1504	0.841966	H	C	Profiling	Infection	(CVB3 infection(2h)@HeLa R19 cells)	Label free	IMAC	Orbitrap Fusion or Q Exactive Plus	51423	[-4.937981, -4.785566, -2.086773]	pri_1003_69	Q96QT4	TRPM7	S1504	Ws	CVB3 infection(2h)@HeLa R19 cells
5353911	32859902	Q96QT4		TRPM7	IPVHSKQAEKISRRPSTEDTHEVDSKAALIP		S1504	S1504	0.841966	H	C	Profiling	Infection	(CVB3 infection(2h)@HeLa R19 cells)	Label free	IMAC	Orbitrap Fusion or Q Exactive Plus	51423	[]	pri_1003_69	Q96QT4	TRPM7	S1504	Ws	CVB3 infection(2h)@HeLa R19 cells
5354358	32859902	Q96QT4		TRPM7	ASEASKVHNEITRELSISKHLAQNLIDDGPV		S1269	S1269	0.801953	H	C	Profiling	Infection	(CVB3 infection(2h)@HeLa R19 cells)	Label free	IMAC	Orbitrap Fusion or Q Exactive Plus	51423	[-2.431736]	pri_1003_69	Q96QT4	TRPM7	S1269	Ws	CVB3 infection(2h)@HeLa R19 cells
5354359	32859902	Q96QT4		TRPM7	ASEASKVHNEITRELSISKHLAQNLIDDGPV		S1269	S1269	0.801953	H	C	Profiling	Infection	(CVB3 infection(2h)@HeLa R19 cells)	Label free	IMAC	Orbitrap Fusion or Q Exactive Plus	51423	[]	pri_1003_69	Q96QT4	TRPM7	S1269	Ws	CVB3 infection(2h)@HeLa R19 cells
5385146	32859902	Q96QT4		TRPM7	IPVHSKQAEKISRRPSTEDTHEVDSKAALIP		S1504	S1504	0.841966	H	C	Profiling	Infection	(CVB3 infection(4h)@HeLa R19 cells)	Label free	IMAC	Orbitrap Fusion or Q Exactive Plus	51423	[-3.275881, -3.54056, -0.6718254]	pri_1003_69	Q96QT4	TRPM7	S1504	Ws	CVB3 infection(4h)@HeLa R19 cells
5385147	32859902	Q96QT4		TRPM7	IPVHSKQAEKISRRPSTEDTHEVDSKAALIP		S1504	S1504	0.841966	H	C	Profiling	Infection	(CVB3 infection(4h)@HeLa R19 cells)	Label free	IMAC	Orbitrap Fusion or Q Exactive Plus	51423	[]	pri_1003_69	Q96QT4	TRPM7	S1504	Ws	CVB3 infection(4h)@HeLa R19 cells
5385613	32859902	Q96QT4		TRPM7	ASEASKVHNEITRELSISKHLAQNLIDDGPV		S1269	S1269	0.801953	H	C	Profiling	Infection	(CVB3 infection(4h)@HeLa R19 cells)	Label free	IMAC	Orbitrap Fusion or Q Exactive Plus	51423	[-0.4013729, -0.4362221, -0.2995224, -1.064478]	pri_1003_69	Q96QT4	TRPM7	S1269	Ws	CVB3 infection(4h)@HeLa R19 cells
5385614	32859902	Q96QT4		TRPM7	ASEASKVHNEITRELSISKHLAQNLIDDGPV		S1269	S1269	0.801953	H	C	Profiling	Infection	(CVB3 infection(4h)@HeLa R19 cells)	Label free	IMAC	Orbitrap Fusion or Q Exactive Plus	51423	[]	pri_1003_69	Q96QT4	TRPM7	S1269	Ws	CVB3 infection(4h)@HeLa R19 cells
5416230	32859902	Q96QT4		TRPM7	IPVHSKQAEKISRRPSTEDTHEVDSKAALIP		S1504	S1504	0.841966	H	C	Profiling	Infection	(CVB3 infection(6h)@HeLa R19 cells)	Label free	IMAC	Orbitrap Fusion or Q Exactive Plus	51423	[-3.74374, -3.961969, -1.843439]	pri_1003_69	Q96QT4	TRPM7	S1504	Ws	CVB3 infection(6h)@HeLa R19 cells
5416231	32859902	Q96QT4		TRPM7	IPVHSKQAEKISRRPSTEDTHEVDSKAALIP		S1504	S1504	0.841966	H	C	Profiling	Infection	(CVB3 infection(6h)@HeLa R19 cells)	Label free	IMAC	Orbitrap Fusion or Q Exactive Plus	51423	[]	pri_1003_69	Q96QT4	TRPM7	S1504	Ws	CVB3 infection(6h)@HeLa R19 cells
5416691	32859902	Q96QT4		TRPM7	ASEASKVHNEITRELSISKHLAQNLIDDGPV		S1269	S1269	0.801953	H	C	Profiling	Infection	(CVB3 infection(6h)@HeLa R19 cells)	Label free	IMAC	Orbitrap Fusion or Q Exactive Plus	51423	[-0.3867722, -2.394148, -0.3765907, -0.0196743]	pri_1003_69	Q96QT4	TRPM7	S1269	Ws	CVB3 infection(6h)@HeLa R19 cells
5416692	32859902	Q96QT4		TRPM7	ASEASKVHNEITRELSISKHLAQNLIDDGPV		S1269	S1269	0.801953	H	C	Profiling	Infection	(CVB3 infection(6h)@HeLa R19 cells)	Label free	IMAC	Orbitrap Fusion or Q Exactive Plus	51423	[]	pri_1003_69	Q96QT4	TRPM7	S1269	Ws	CVB3 infection(6h)@HeLa R19 cells
5446827	32859902	Q96QT4		TRPM7	IPVHSKQAEKISRRPSTEDTHEVDSKAALIP		S1504	S1504	0.841966	H	C	Profiling	Infection	(CVB3 infection(8h)@HeLa R19 cells)	Label free	IMAC	Orbitrap Fusion or Q Exactive Plus	51423	[-3.59573, -5.520159]	pri_1003_69	Q96QT4	TRPM7	S1504	Ws	CVB3 infection(8h)@HeLa R19 cells
5446828	32859902	Q96QT4		TRPM7	IPVHSKQAEKISRRPSTEDTHEVDSKAALIP		S1504	S1504	0.841966	H	C	Profiling	Infection	(CVB3 infection(8h)@HeLa R19 cells)	Label free	IMAC	Orbitrap Fusion or Q Exactive Plus	51423	[]	pri_1003_69	Q96QT4	TRPM7	S1504	Ws	CVB3 infection(8h)@HeLa R19 cells
5447275	32859902	Q96QT4		TRPM7	ASEASKVHNEITRELSISKHLAQNLIDDGPV		S1269	S1269	0.801953	H	C	Profiling	Infection	(CVB3 infection(8h)@HeLa R19 cells)	Label free	IMAC	Orbitrap Fusion or Q Exactive Plus	51423	[-1.774223, -1.803324, -1.380733]	pri_1003_69	Q96QT4	TRPM7	S1269	Ws	CVB3 infection(8h)@HeLa R19 cells
5447276	32859902	Q96QT4		TRPM7	ASEASKVHNEITRELSISKHLAQNLIDDGPV		S1269	S1269	0.801953	H	C	Profiling	Infection	(CVB3 infection(8h)@HeLa R19 cells)	Label free	IMAC	Orbitrap Fusion or Q Exactive Plus	51423	[]	pri_1003_69	Q96QT4	TRPM7	S1269	Ws	CVB3 infection(8h)@HeLa R19 cells
5477769	32859902	Q96QT4		TRPM7	IPVHSKQAEKISRRPSTEDTHEVDSKAALIP		S1504	S1504	0.841966	H	C	Profiling	Infection	(mock infected(0h)@HeLa R19 cells)	Label free	IMAC	Orbitrap Fusion or Q Exactive Plus	51423	[-3.982122, -3.757105, -2.16383]	pri_1003_69	Q96QT4	TRPM7	S1504	Ws	Mock infected(0h)@HeLa R19 cells
5477770	32859902	Q96QT4		TRPM7	IPVHSKQAEKISRRPSTEDTHEVDSKAALIP		S1504	S1504	0.841966	H	C	Profiling	Infection	(mock infected(0h)@HeLa R19 cells)	Label free	IMAC	Orbitrap Fusion or Q Exactive Plus	51423	[]	pri_1003_69	Q96QT4	TRPM7	S1504	Ws	Mock infected(0h)@HeLa R19 cells
5478212	32859902	Q96QT4		TRPM7	ASEASKVHNEITRELSISKHLAQNLIDDGPV		S1269	S1269	0.801953	H	C	Profiling	Infection	(mock infected(0h)@HeLa R19 cells)	Label free	IMAC	Orbitrap Fusion or Q Exactive Plus	51423	[-2.43294, -2.306725, -2.92148]	pri_1003_69	Q96QT4	TRPM7	S1269	Ws	Mock infected(0h)@HeLa R19 cells
5478213	32859902	Q96QT4		TRPM7	ASEASKVHNEITRELSISKHLAQNLIDDGPV		S1269	S1269	0.801953	H	C	Profiling	Infection	(mock infected(0h)@HeLa R19 cells)	Label free	IMAC	Orbitrap Fusion or Q Exactive Plus	51423	[]	pri_1003_69	Q96QT4	TRPM7	S1269	Ws	Mock infected(0h)@HeLa R19 cells
5509168	32859902	Q96QT4		TRPM7	IPVHSKQAEKISRRPSTEDTHEVDSKAALIP		S1504	S1504	0.841966	H	C	Profiling	Infection	(mock infected(10h)@HeLa R19 cells)	Label free	IMAC	Orbitrap Fusion or Q Exactive Plus	51423	[-2.796263, -3.386112, -2.923653]	pri_1003_69	Q96QT4	TRPM7	S1504	Ws	Mock infected(10h)@HeLa R19 cells
5509169	32859902	Q96QT4		TRPM7	IPVHSKQAEKISRRPSTEDTHEVDSKAALIP		S1504	S1504	0.841966	H	C	Profiling	Infection	(mock infected(10h)@HeLa R19 cells)	Label free	IMAC	Orbitrap Fusion or Q Exactive Plus	51423	[]	pri_1003_69	Q96QT4	TRPM7	S1504	Ws	Mock infected(10h)@HeLa R19 cells
5509611	32859902	Q96QT4		TRPM7	ASEASKVHNEITRELSISKHLAQNLIDDGPV		S1269	S1269	0.801953	H	C	Profiling	Infection	(mock infected(10h)@HeLa R19 cells)	Label free	IMAC	Orbitrap Fusion or Q Exactive Plus	51423	[-3.065746, -0.2227535, -1.579159]	pri_1003_69	Q96QT4	TRPM7	S1269	Ws	Mock infected(10h)@HeLa R19 cells
5509612	32859902	Q96QT4		TRPM7	ASEASKVHNEITRELSISKHLAQNLIDDGPV		S1269	S1269	0.801953	H	C	Profiling	Infection	(mock infected(10h)@HeLa R19 cells)	Label free	IMAC	Orbitrap Fusion or Q Exactive Plus	51423	[]	pri_1003_69	Q96QT4	TRPM7	S1269	Ws	Mock infected(10h)@HeLa R19 cells
5668540	33357429	H0YLN8		TRPM7	DLQRFKETSNKIKILSNNNTSENTLKRVSSL	ILS(ph)NNNTSENTLK	S1463;1463	S1463	0.999997	H	C	Profiling	Cytokine stimulation	HyIL6+MSC stimulated@Th-1 cells	SILAC	Ti-IMAC	Q Exactive Plus	17934	[]	pri_0903_67	Q96QT4	TRPM7	S1463	Ws	HyIL6+MSC@Th-1 cells
5769480	33619172	Q96QT4	54822	TRPM7	IPVHSKQAEKISRRPSTEDTHEVDSKAALIP	RPS(ph)TEDTHEVDSK	S1504	S1504	0.858046	H	C	Profile	Signalling-study	Treated(Temporal-24H-ARS-1620@H358 cell line)	TMT	IMAC	Q Exactive HF-X	15716(Class I)	[9.7007315202467, 9.10949945825239, 9.77395596217111, '-']	pri_1205_231	Q96QT4	TRPM7	S1504	Ws	ARS1620(24h)@H358 cell line IMAC
5769490	33619172	Q96QT4	54822	TRPM7	TSIPHLSSPPTKFFVSTPSQPSCKSHLETGT	FFVS(ph)TPSQPSCK	S1404	S1404	0.841254	H	C	Profile	Signalling-study	Treated(Temporal-24H-ARS-1620@H358 cell line)	TMT	IMAC	Q Exactive HF-X	15716(Class I)	[9.32165744465701, 9.42114340887671, 9.17503947365835, '-']	pri_1205_231	Q96QT4	TRPM7	S1404	Ws	ARS1620(24h)@H358 cell line IMAC
5783990	33619172	Q96QT4	54822	TRPM7	TSIPHLSSPPTKFFVSTPSQPSCKSHLETGT	FFVS(ph)TPSQPSCK	S1404	S1404	0.841254	H	C	Profile	Signalling-study	Treated(Temporal-24H-ARS1620@Calu1 cell line)	TMT	IMAC	Q Exactive HF-X	13744(Class I)	[8.90069113085904, 8.63185517268416, 9.12433839453401, '-']	pri_1205_231	Q96QT4	TRPM7	S1404	Ws	ARS1620(24h)@Calu1 cell line IMAC
5798277	33619172	Q96QT4	54822	TRPM7	IPVHSKQAEKISRRPSTEDTHEVDSKAALIP	RPS(ph)TEDTHEVDSK	S1504	S1504	0.858046	H	C	Profile	Signalling-study	Treated(Temporal-6H-ARS-1620@H358 cell line)	TMT	IMAC	Q Exactive HF-X	15716(Class I)	[9.43097141869423, 9.25272357655902, 8.98974208358857, '-']	pri_1205_231	Q96QT4	TRPM7	S1504	Ws	ARS1620(6h)@H358 cell line IMAC
5798287	33619172	Q96QT4	54822	TRPM7	TSIPHLSSPPTKFFVSTPSQPSCKSHLETGT	FFVS(ph)TPSQPSCK	S1404	S1404	0.841254	H	C	Profile	Signalling-study	Treated(Temporal-6H-ARS-1620@H358 cell line)	TMT	IMAC	Q Exactive HF-X	15716(Class I)	[8.9515512645383, 8.95552040349147, 8.88014986398601, '-']	pri_1205_231	Q96QT4	TRPM7	S1404	Ws	ARS1620(6h)@H358 cell line IMAC
5812778	33619172	Q96QT4	54822	TRPM7	TSIPHLSSPPTKFFVSTPSQPSCKSHLETGT	FFVS(ph)TPSQPSCK	S1404	S1404	0.841254	H	C	Profile	Signalling-study	Treated(Temporal-6H-ARS1620@Calu1 cell line)	TMT	IMAC	Q Exactive HF-X	13663(Class I)	[8.88954745992887, 8.72443943674492, 8.43374639383692, '-']	pri_1205_231	Q96QT4	TRPM7	S1404	Ws	ARS1620(6h)@Calu1 cell line IMAC
5825728	33619172	Q96QT4	54822	TRPM7	IPVHSKQAEKISRRPSTEDTHEVDSKAALIP	RPS(ph)TEDTHEVDSK	S1504	S1504	0.858046	H	C	Profile	Signalling-study	Treated(Temporary-24H-ARS1620@H1792 cell line)	TMT	IMAC	Q Exactive HF-X	13333(Class I)	[9.15272648556827, 9.37489221489181, 9.5920921475121, '-']	pri_1205_231	Q96QT4	TRPM7	S1504	Ws	ARS1620(24h)@H1792 cell line IMAC
5825750	33619172	Q96QT4	54822	TRPM7	LGGNNRRSGRNTSSSTPQLRKSHESFGNRAD	NTSSST(ph)PQLR	T555	T555	0.840141	H	C	Profile	Signalling-study	Treated(Temporary-24H-ARS1620@H1792 cell line)	TMT	IMAC	Q Exactive HF-X	13333(Class I)	[8.20019561791751, 8.23126107284378, 8.38043307709743, '-']	pri_1205_231	Q96QT4	TRPM7	T555	Ws	ARS1620(24h)@H1792 cell line IMAC
5838755	33619172	Q96QT4	54822	TRPM7	IPVHSKQAEKISRRPSTEDTHEVDSKAALIP	RPS(ph)TEDTHEVDSK	S1504	S1504	0.858046	H	C	Profile	Signalling-study	Treated(Temporary-6H-ARS1620@H1792 cell line)	TMT	IMAC	Q Exactive HF-X	13333(Class I)	[9.76563440092829, 9.1870855719441, 9.28044659502995, '-']	pri_1205_231	Q96QT4	TRPM7	S1504	Ws	ARS1620(6h)@H1792 cell line IMAC
5838777	33619172	Q96QT4	54822	TRPM7	LGGNNRRSGRNTSSSTPQLRKSHESFGNRAD	NTSSST(ph)PQLR	T555	T555	0.840141	H	C	Profile	Signalling-study	Treated(Temporary-6H-ARS1620@H1792 cell line)	TMT	IMAC	Q Exactive HF-X	13333(Class I)	[8.45176205350921, 8.112171685689, 7.94103707607103, '-']	pri_1205_231	Q96QT4	TRPM7	T555	Ws	ARS1620(6h)@H1792 cell line IMAC
5862335	33727228	Q96QT4		TRPM7	TSIPHLSSPPTKFFVSTPSQPSCKSHLETGT	FFVS(ph)TPSQPSCK	S 1404	S1404	0.988643	H	C	Profiling	Lung Cancer	Treated (DMSO@COR1 cell line-Experiment-2)	SILAC	TiO2	LTQ-Orbitrap Elite	5943	[40045.0, 67154.0, 609520.0]	Raf_2804_104	Q96QT4	TRPM7	S1404	Ws	DMSO@COR1 cell line Exp2
5862365	33727228	Q96QT4		TRPM7	LSNNNTSENTLKRVSSLAGFTDCHRTSIPVH	VSS(ph)LAGFTDCHR	S 1477	S1477	0.944874	H	C	Profiling	Lung Cancer	Treated (DMSO@COR1 cell line-Experiment-2)	SILAC	TiO2	LTQ-Orbitrap Elite	5943	[0.0, 0.0, 0.0]	Raf_2804_104	Q96QT4	TRPM7	S1477	Ws	DMSO@COR1 cell line Exp2
5868182	33727228	Q96QT4		TRPM7	TSIPHLSSPPTKFFVSTPSQPSCKSHLETGT	FFVS(ph)TPSQPSCK	S 1404	S1404	0.988643	H	C	Profiling	Lung Cancer	Treated (DMSO@COR10 cell line-Experiment-2)	SILAC	TiO2	LTQ-Orbitrap Elite	5943	[67288.0, 125060.0, 240140.0]	Raf_2804_104	Q96QT4	TRPM7	S1404	Ws	DMSO@COR10 cell line Exp2
5868212	33727228	Q96QT4		TRPM7	LSNNNTSENTLKRVSSLAGFTDCHRTSIPVH	VSS(ph)LAGFTDCHR	S 1477	S1477	0.944874	H	C	Profiling	Lung Cancer	Treated (DMSO@COR10 cell line-Experiment-2)	SILAC	TiO2	LTQ-Orbitrap Elite	5943	[0.0, 0.0, 0.0]	Raf_2804_104	Q96QT4	TRPM7	S1477	Ws	DMSO@COR10 cell line Exp2
5880899	33727228	Q96QT4		TRPM7	TSIPHLSSPPTKFFVSTPSQPSCKSHLETGT	FFVS(ph)TPSQPSCK	S 1404	S1404	0.988643	H	C	Profiling	Lung Cancer	Treated (DMSO@H1975 cell line-Experiment-2)	SILAC	TiO2	LTQ-Orbitrap Elite	5943	[584480.0, 277660.0, 817870.0]	Raf_2804_104	Q96QT4	TRPM7	S1404	Ws	DMSO@H1975 cell line Exp2
5880929	33727228	Q96QT4		TRPM7	LSNNNTSENTLKRVSSLAGFTDCHRTSIPVH	VSS(ph)LAGFTDCHR	S 1477	S1477	0.944874	H	C	Profiling	Lung Cancer	Treated (DMSO@H1975 cell line-Experiment-2)	SILAC	TiO2	LTQ-Orbitrap Elite	5943	[90771.0, 0.0, 338660.0]	Raf_2804_104	Q96QT4	TRPM7	S1477	Ws	DMSO@H1975 cell line Exp2
6092505	33797919	Q96QT4	-	TRPM7	FFVSTPSQPSCK		S1404	S1404	0.925159	H	C	Profiling	Cervical cancer	Treated(0.1 -Ã‚ÂµM rapamycin-Experiment1@HeLa cell line)	SILAC	TiO2	Q Exactive	7881	[14676000, 'PRESENT', 'PRESENT', 'PRESENT']	Raf_0603_07	Q96QT4	TRPM7	S1404	phospo_copy	Rapamycin@HeLa cell line R1
6099905	33797919	Q96QT4	-	TRPM7	FFVSTPSQPSCK		S1404	S1404	0.971669	H	C	Profiling	Cervical cancer	Treated(0.1 -Ã‚ÂµM rapamycin-Experiment3@HeLa cell line)	SILAC	TiO2	Q Exactive	7827	[15355000, 'PRESENT', 'PRESENT', 'PRESENT']	Raf_0603_07	Q96QT4	TRPM7	S1404	phospo_copy	Rapamycin@HeLa cell line R3
6102480	33797919	Q96QT4	-	TRPM7	LSQSIPFTPVPPR		S1569	S1569	0.999421	H	C	Profiling	Cervical cancer	Treated(0.1 -Ã‚ÂµM rapamycin-Experiment3@HeLa cell line)	SILAC	TiO2	Q Exactive	7827	[7926700, 'PRESENT', 'PRESENT', 'PRESENT']	Raf_0603_07	Q96QT4	TRPM7	S1569	phospo_copy	Rapamycin@HeLa cell line R3
6180342	33863878	Q96QT4		TRPM7	NLQPGNSTKESESTNSVRLML__________		S1860	S1860	0.999605	H	C	Profiling	Glioblastoma	Treated(ALGERNON (1 ÃŽÂ¼M) treated (72h)@U251 glioblastoma cells)	Label free	TiO2	Q Exactive HF X benchtop Orbitrap	27293	[1.326989889]	pri_0903_64	Q96QT4	TRPM7	S1860	Ws	ALGERNON(1ÂµM)(72h)@U251 cells
6196678	33863878	Q96QT4		TRPM7	NLQPGNSTKESESTNSVRLML__________		S1860	S1860	0.999605	H	C	Profiling	Glioblastoma	Treated(ALGERNON (10 ÃŽÂ¼M) treated (72h)@U251 glioblastoma cells)	Label free	TiO2	Q Exactive HF X benchtop Orbitrap	27293	[0.9121749401]	pri_0903_64	Q96QT4	TRPM7	S1860	Ws	ALGERNON(10ÂµM)(72h)@U251 cells
6213029	33863878	Q96QT4		TRPM7	NLQPGNSTKESESTNSVRLML__________		S1860	S1860	0.999605	H	C	Profiling	Glioblastoma	Treated(doxycycline (DOX) (48h)@U251 glioblastoma cells)	Label free	TiO2	Q Exactive HF X benchtop Orbitrap	27293	[]	pri_0903_64	Q96QT4	TRPM7	S1860	Ws	DOX(48h)@U251 cells
6229360	33863878	Q96QT4		TRPM7	NLQPGNSTKESESTNSVRLML__________		S1860	S1860	0.999605	H	C	Profiling	Glioblastoma	Treated(doxycycline (DOX) (72h)@U251 glioblastoma cells)	Label free	TiO2	Q Exactive HF X benchtop Orbitrap	27293	[]	pri_0903_64	Q96QT4	TRPM7	S1860	Ws	DOX(72h)@U251 cells
6245706	33863878	Q96QT4		TRPM7	NLQPGNSTKESESTNSVRLML__________		S1860	S1860	0.999605	H	C	Profiling	Glioblastoma	Treated(leucettine 41(1 ÃŽÂ¼M) treated (72h)@U251 glioblastoma cells)	Label free	TiO2	Q Exactive HF X benchtop Orbitrap	27293	[1.802889943]	pri_0903_64	Q96QT4	TRPM7	S1860	Ws	Leucettine41(1ÂµM)(72h)@U251 cells
6262045	33863878	Q96QT4		TRPM7	NLQPGNSTKESESTNSVRLML__________		S1860	S1860	0.999605	H	C	Profiling	Glioblastoma	Treated(leucettine 41(10 ÃŽÂ¼M) treated (72h)@U251 glioblastoma cells)	Label free	TiO2	Q Exactive HF X benchtop Orbitrap	27293	[0.9188602567]	pri_0903_64	Q96QT4	TRPM7	S1860	Ws	Leucettine41(10ÂµM)(72h)@U251 cells
6281978	33889818	Q96QT4		TRPM7	LAGFTDCHRTSIPVHSKQAEKISRRPSTEDT		S1493	S1493	0.999543	H	C	Profiling	Neuroblastoma cancer	Untreated(@ SH-SY5Y cell line)	TMT	Ti02	QExactive HF	12640	[0.3292437, 0, -0.1685781]	pri_1003_75	Q96QT4	TRPM7	S1493	Ws	Untreated@SH-SY5Y cell line
6293879	33889818	Q96QT4		TRPM7	LAGFTDCHRTSIPVHSKQAEKISRRPSTEDT		S1493	S1493	0.999543	H	C	Profiling	Neuroblastoma cancer	treated( CBLsKD@ SH-SY5Y cell line)	TMT	Ti02	QExactive HF	12640	[0, -0.1262617, 0.5231981]	pri_1003_75	Q96QT4	TRPM7	S1493	Ws	CBLsKD@SH-SY5Y cell line
6305769	33889818	Q96QT4		TRPM7	LAGFTDCHRTSIPVHSKQAEKISRRPSTEDT		S1493	S1493	0.999543	H	C	Profiling	Neuroblastoma cancer	treated( retinoic acid@ SH-SY5Y cell line)	TMT	Ti02	QExactive HF	12640	[-0.1696463, 0.09763145, 0]	pri_1003_75	Q96QT4	TRPM7	S1493	Ws	Retinoic acid@SH-SY5Y cell line
6524614	33947818	H0YLN8		TRPM7			1476	S1476	0.999272	H	C	Profiling	Salmonella infection	Infected(Salmonella infection (2h)@HCT116 cells)	SILAC	TiO2	Q-Exactive HF	20142	['Present', 'Present', 'Present', 'Present']	pri_0903_63	Q96QT4	TRPM7	S1476	phospo_copy	Salmonella(2h)@HCT116 cells
6532339	33947818	H0YLN8		TRPM7			1476	S1476	0.999272	H	C	Profiling	Salmonella infection	Infected(Salmonella infection (30min)@HCT116 cells)	SILAC	TiO2	Q-Exactive HF	20142	['Present', 'Present', 'Present', 'Present']	pri_0903_63	Q96QT4	TRPM7	S1476	phospo_copy	Salmonella(30min)@HCT116 cells
6564110	33947818	H0YLN8		TRPM7			1476	S1476	0.999272	H	C	Profiling	Salmonella infection	Uninfected(HCT116 cells)	SILAC	TiO2	Q-Exactive HF	20142	['Present', 'Present', 'Present', 'Present']	pri_0903_63	Q96QT4	TRPM7	S1476	phospo_copy	Uninfected@HCT116 cells
6711907	34343000	Q96QT4		TRPM7	TSIPHLSSPPTKFFVSTPSQPSCKSHLETGT		S1404	S1404	0.981315	H	C	Profiling	Melanoma	(ERK1 KO(day0)@BRAFMUT 451Lu cells)	Label free	IMAC(Fe(III)-NTA)	Orbitrap Q Exactive HF	15124	[]	pri_1003_69	Q96QT4	TRPM7	S1404	phospo_copy	ERK1 KO(0d)@BRAFMUT 451Lu cells
6711949	34343000	Q96QT4		TRPM7	QSPTDAYGVINFQGGSHSYRAKYVRLSYDTK		S101	S101	0.889286	H	C	Profiling	Melanoma	(ERK1 KO(day0)@BRAFMUT 451Lu cells)	Label free	IMAC(Fe(III)-NTA)	Orbitrap Q Exactive HF	15124	[]	pri_1003_69	Q96QT4	TRPM7	S101	phospo_copy	ERK1 KO(0d)@BRAFMUT 451Lu cells
6726077	34343000	Q96QT4		TRPM7	TSIPHLSSPPTKFFVSTPSQPSCKSHLETGT		S1404	S1404	0.981315	H	C	Profiling	Melanoma	(ERK1 KO(day1)@BRAFMUT 451Lu cells)	Label free	IMAC(Fe(III)-NTA)	Orbitrap Q Exactive HF	15124	[]	pri_1003_69	Q96QT4	TRPM7	S1404	phospo_copy	ERK1 KO(1d)@BRAFMUT 451Lu cells
6726119	34343000	Q96QT4		TRPM7	QSPTDAYGVINFQGGSHSYRAKYVRLSYDTK		S101	S101	0.889286	H	C	Profiling	Melanoma	(ERK1 KO(day1)@BRAFMUT 451Lu cells)	Label free	IMAC(Fe(III)-NTA)	Orbitrap Q Exactive HF	15124	[]	pri_1003_69	Q96QT4	TRPM7	S101	phospo_copy	ERK1 KO(1d)@BRAFMUT 451Lu cells
6740247	34343000	Q96QT4		TRPM7	TSIPHLSSPPTKFFVSTPSQPSCKSHLETGT		S1404	S1404	0.981315	H	C	Profiling	Melanoma	(ERK1 KO(day3)@BRAFMUT 451Lu cells)	Label free	IMAC(Fe(III)-NTA)	Orbitrap Q Exactive HF	15124	[]	pri_1003_69	Q96QT4	TRPM7	S1404	phospo_copy	ERK1 KO(3d)@BRAFMUT 451Lu cells
6740290	34343000	Q96QT4		TRPM7	QSPTDAYGVINFQGGSHSYRAKYVRLSYDTK		S101	S101	0.889286	H	C	Profiling	Melanoma	(ERK1 KO(day3)@BRAFMUT 451Lu cells)	Label free	IMAC(Fe(III)-NTA)	Orbitrap Q Exactive HF	15124	[]	pri_1003_69	Q96QT4	TRPM7	S101	phospo_copy	ERK1 KO(3d)@BRAFMUT 451Lu cells
6754420	34343000	Q96QT4		TRPM7	TSIPHLSSPPTKFFVSTPSQPSCKSHLETGT		S1404	S1404	0.981315	H	C	Profiling	Melanoma	(ERK2 KO(day0)@BRAFMUT 451Lu cells)	Label free	IMAC(Fe(III)-NTA)	Orbitrap Q Exactive HF	15124	[]	pri_1003_69	Q96QT4	TRPM7	S1404	phospo_copy	ERK2 KO(0d)@BRAFMUT 451Lu cells
6754459	34343000	Q96QT4		TRPM7	QSPTDAYGVINFQGGSHSYRAKYVRLSYDTK		S101	S101	0.889286	H	C	Profiling	Melanoma	(ERK2 KO(day0)@BRAFMUT 451Lu cells)	Label free	IMAC(Fe(III)-NTA)	Orbitrap Q Exactive HF	15124	[-0.84, -1.55]	pri_1003_69	Q96QT4	TRPM7	S101	phospo_copy	ERK2 KO(0d)@BRAFMUT 451Lu cells
6768587	34343000	Q96QT4		TRPM7	TSIPHLSSPPTKFFVSTPSQPSCKSHLETGT		S1404	S1404	0.981315	H	C	Profiling	Melanoma	(ERK2 KO(day1)@BRAFMUT 451Lu cells)	Label free	IMAC(Fe(III)-NTA)	Orbitrap Q Exactive HF	15124	[]	pri_1003_69	Q96QT4	TRPM7	S1404	phospo_copy	ERK2 KO(1d)@BRAFMUT 451Lu cells
6768629	34343000	Q96QT4		TRPM7	QSPTDAYGVINFQGGSHSYRAKYVRLSYDTK		S101	S101	0.889286	H	C	Profiling	Melanoma	(ERK2 KO(day1)@BRAFMUT 451Lu cells)	Label free	IMAC(Fe(III)-NTA)	Orbitrap Q Exactive HF	15124	[]	pri_1003_69	Q96QT4	TRPM7	S101	phospo_copy	ERK2 KO(1d)@BRAFMUT 451Lu cells
6782757	34343000	Q96QT4		TRPM7	TSIPHLSSPPTKFFVSTPSQPSCKSHLETGT		S1404	S1404	0.981315	H	C	Profiling	Melanoma	(ERK2 KO(day3)@BRAFMUT 451Lu cells)	Label free	IMAC(Fe(III)-NTA)	Orbitrap Q Exactive HF	15124	[]	pri_1003_69	Q96QT4	TRPM7	S1404	phospo_copy	ERK2 KO(3d)@BRAFMUT 451Lu cells
6782799	34343000	Q96QT4		TRPM7	QSPTDAYGVINFQGGSHSYRAKYVRLSYDTK		S101	S101	0.889286	H	C	Profiling	Melanoma	(ERK2 KO(day3)@BRAFMUT 451Lu cells)	Label free	IMAC(Fe(III)-NTA)	Orbitrap Q Exactive HF	15124	[]	pri_1003_69	Q96QT4	TRPM7	S101	phospo_copy	ERK2 KO(3d)@BRAFMUT 451Lu cells
6796930	34343000	Q96QT4		TRPM7	TSIPHLSSPPTKFFVSTPSQPSCKSHLETGT		S1404	S1404	0.981315	H	C	Profiling	Melanoma	(JUNB KO(day0)@BRAFMUT 451Lu cells)	Label free	IMAC(Fe(III)-NTA)	Orbitrap Q Exactive HF	15124	[]	pri_1003_69	Q96QT4	TRPM7	S1404	phospo_copy	JUNB KO(0d)@BRAFMUT 451Lu cells
6796970	34343000	Q96QT4		TRPM7	QSPTDAYGVINFQGGSHSYRAKYVRLSYDTK		S101	S101	0.889286	H	C	Profiling	Melanoma	(JUNB KO(day0)@BRAFMUT 451Lu cells)	Label free	IMAC(Fe(III)-NTA)	Orbitrap Q Exactive HF	15124	[]	pri_1003_69	Q96QT4	TRPM7	S101	phospo_copy	JUNB KO(0d)@BRAFMUT 451Lu cells
6811100	34343000	Q96QT4		TRPM7	TSIPHLSSPPTKFFVSTPSQPSCKSHLETGT		S1404	S1404	0.981315	H	C	Profiling	Melanoma	(JUNB KO(day1)@BRAFMUT 451Lu cells)	Label free	IMAC(Fe(III)-NTA)	Orbitrap Q Exactive HF	15124	[]	pri_1003_69	Q96QT4	TRPM7	S1404	phospo_copy	JUNB KO(1d)@BRAFMUT 451Lu cells
6811140	34343000	Q96QT4		TRPM7	QSPTDAYGVINFQGGSHSYRAKYVRLSYDTK		S101	S101	0.889286	H	C	Profiling	Melanoma	(JUNB KO(day1)@BRAFMUT 451Lu cells)	Label free	IMAC(Fe(III)-NTA)	Orbitrap Q Exactive HF	15124	[]	pri_1003_69	Q96QT4	TRPM7	S101	phospo_copy	JUNB KO(1d)@BRAFMUT 451Lu cells
6825270	34343000	Q96QT4		TRPM7	TSIPHLSSPPTKFFVSTPSQPSCKSHLETGT		S1404	S1404	0.981315	H	C	Profiling	Melanoma	(JUNB KO(day3)@BRAFMUT 451Lu cells)	Label free	IMAC(Fe(III)-NTA)	Orbitrap Q Exactive HF	15124	[]	pri_1003_69	Q96QT4	TRPM7	S1404	phospo_copy	JUNB KO(3d)@BRAFMUT 451Lu cells
6825309	34343000	Q96QT4		TRPM7	QSPTDAYGVINFQGGSHSYRAKYVRLSYDTK		S101	S101	0.889286	H	C	Profiling	Melanoma	(JUNB KO(day3)@BRAFMUT 451Lu cells)	Label free	IMAC(Fe(III)-NTA)	Orbitrap Q Exactive HF	15124	[]	pri_1003_69	Q96QT4	TRPM7	S101	phospo_copy	JUNB KO(3d)@BRAFMUT 451Lu cells
6839440	34343000	Q96QT4		TRPM7	TSIPHLSSPPTKFFVSTPSQPSCKSHLETGT		S1404	S1404	0.981315	H	C	Profiling	Melanoma	(WT(day0)@BRAFMUT 451Lu cells)	Label free	IMAC(Fe(III)-NTA)	Orbitrap Q Exactive HF	15124	[-1.01]	pri_1003_69	Q96QT4	TRPM7	S1404	phospo_copy	WT(0d)@BRAFMUT 451Lu cells
6839481	34343000	Q96QT4		TRPM7	QSPTDAYGVINFQGGSHSYRAKYVRLSYDTK		S101	S101	0.889286	H	C	Profiling	Melanoma	(WT(day0)@BRAFMUT 451Lu cells)	Label free	IMAC(Fe(III)-NTA)	Orbitrap Q Exactive HF	15124	[]	pri_1003_69	Q96QT4	TRPM7	S101	phospo_copy	WT(0d)@BRAFMUT 451Lu cells
6853610	34343000	Q96QT4		TRPM7	TSIPHLSSPPTKFFVSTPSQPSCKSHLETGT		S1404	S1404	0.981315	H	C	Profiling	Melanoma	(WT(day1)@BRAFMUT 451Lu cells)	Label free	IMAC(Fe(III)-NTA)	Orbitrap Q Exactive HF	15124	[]	pri_1003_69	Q96QT4	TRPM7	S1404	phospo_copy	WT(1d)@BRAFMUT 451Lu cells
6853651	34343000	Q96QT4		TRPM7	QSPTDAYGVINFQGGSHSYRAKYVRLSYDTK		S101	S101	0.889286	H	C	Profiling	Melanoma	(WT(day1)@BRAFMUT 451Lu cells)	Label free	IMAC(Fe(III)-NTA)	Orbitrap Q Exactive HF	15124	[]	pri_1003_69	Q96QT4	TRPM7	S101	phospo_copy	WT(1d)@BRAFMUT 451Lu cells
6867780	34343000	Q96QT4		TRPM7	TSIPHLSSPPTKFFVSTPSQPSCKSHLETGT		S1404	S1404	0.981315	H	C	Profiling	Melanoma	(WT(day3)@BRAFMUT 451Lu cells)	Label free	IMAC(Fe(III)-NTA)	Orbitrap Q Exactive HF	15124	[]	pri_1003_69	Q96QT4	TRPM7	S1404	phospo_copy	WT(3d)@BRAFMUT 451Lu cells
6867820	34343000	Q96QT4		TRPM7	QSPTDAYGVINFQGGSHSYRAKYVRLSYDTK		S101	S101	0.889286	H	C	Profiling	Melanoma	(WT(day3)@BRAFMUT 451Lu cells)	Label free	IMAC(Fe(III)-NTA)	Orbitrap Q Exactive HF	15124	[]	pri_1003_69	Q96QT4	TRPM7	S101	phospo_copy	WT(3d)@BRAFMUT 451Lu cells
7014018	34689152	Q96QT4	-	TRPM7	LSNNNTSENTLKRVSSLAGFTDCHRTSIPVH	NTLKRVSS(ph)LAGFTDC	S1477	S1477	0.972886	H	C	Profiling	Embryonic-Kidney	Control(Temporal-15min-DMSO@HEK293T cell line)	SILAC	Orbitrap Fusion and Q Exactive HF-X Hybrid Quadrupole-Orbitrap Mass Spectrometer	TiO2	6109(Class I)	['Present', 'Present', 'Present', 'Present']	pri_2704_01	Q96QT4	TRPM7	S1477	Ws	DMSO(15min)@HEK293T cell line
7019385	34689152	Q96QT4	-	TRPM7	LSNNNTSENTLKRVSSLAGFTDCHRTSIPVH	NTLKRVSS(ph)LAGFTDC	S1477	S1477	0.972886	H	C	Profiling	Embryonic-Kidney	Control(Temporal-2hours-DMSO@HEK293T cell line)	SILAC	Orbitrap Fusion and Q Exactive HF-X Hybrid Quadrupole-Orbitrap Mass Spectrometer	TiO2	6196(Class I)	['Present', 'Present', 'Present', 'Present']	pri_2704_01	Q96QT4	TRPM7	S1477	Ws	DMSO(2h)@HEK293T cell line
7024758	34689152	Q96QT4	-	TRPM7	LSNNNTSENTLKRVSSLAGFTDCHRTSIPVH	NTLKRVSS(ph)LAGFTDC	S1477	S1477	0.972886	H	C	Profiling	Embryonic-Kidney	Control(Temporal-30min-DMSO@HEK293T cell line)	SILAC	Orbitrap Fusion and Q Exactive HF-X Hybrid Quadrupole-Orbitrap Mass Spectrometer	TiO2	6138(Class I)	['Present', 'Present', 'Present', 'Present']	pri_2704_01	Q96QT4	TRPM7	S1477	Ws	DMSO(30min)@HEK293T cell line
7029866	34689152	Q96QT4	-	TRPM7	LSNNNTSENTLKRVSSLAGFTDCHRTSIPVH	NTLKRVSS(ph)LAGFTDC	S1477	S1477	0.972886	H	C	Profiling	Embryonic-Kidney	Control(Temporal-4hours-DMSO@HEK293T cell line)	SILAC	Orbitrap Fusion and Q Exactive HF-X Hybrid Quadrupole-Orbitrap Mass Spectrometer	TiO2	5713(Class I)	['Present', 'Present', 'Present', 'Present']	pri_2704_01	Q96QT4	TRPM7	S1477	Ws	DMSO(4h)@HEK293T cell line
7035019	34689152	Q96QT4	-	TRPM7	LSNNNTSENTLKRVSSLAGFTDCHRTSIPVH	NTLKRVSS(ph)LAGFTDC	S1477	S1477	0.972886	H	C	Profiling	Embryonic-Kidney	Treated(Temporal-15min-TNF+Nec1s@HEK293T cell line)	SILAC	Orbitrap Fusion and Q Exactive HF-X Hybrid Quadrupole-Orbitrap Mass Spectrometer	TiO2	6087(Class I)	['Present', 'Present', 'Present', 'Present']	pri_2704_01	Q96QT4	TRPM7	S1477	Ws	TNF+Nec1s(15min)@HEK293T cell line
7040301	34689152	Q96QT4	-	TRPM7	LSNNNTSENTLKRVSSLAGFTDCHRTSIPVH	NTLKRVSS(ph)LAGFTDC	S1477	S1477	0.972886	H	C	Profiling	Embryonic-Kidney	Treated(Temporal-15min-TNF@HEK293T cell line)	SILAC	Orbitrap Fusion and Q Exactive HF-X Hybrid Quadrupole-Orbitrap Mass Spectrometer	TiO2	6109(Class I)	['Present', 'Present', 'Present', 'Present']	pri_2704_01	Q96QT4	TRPM7	S1477	Ws	TNF(15min)@HEK293T cell line
7045640	34689152	Q96QT4	-	TRPM7	LSNNNTSENTLKRVSSLAGFTDCHRTSIPVH	NTLKRVSS(ph)LAGFTDC	S1477	S1477	0.972886	H	C	Profiling	Embryonic-Kidney	Treated(Temporal-2hours-TNF+Nec1s@HEK293T cell line)	SILAC	Orbitrap Fusion and Q Exactive HF-X Hybrid Quadrupole-Orbitrap Mass Spectrometer	TiO2	6156(Class I)	['Present', 'Present', 'Present', 'Present']	pri_2704_01	Q96QT4	TRPM7	S1477	Ws	TNF+Nec1s(2h)@HEK293T cell line
7051013	34689152	Q96QT4	-	TRPM7	LSNNNTSENTLKRVSSLAGFTDCHRTSIPVH	NTLKRVSS(ph)LAGFTDC	S1477	S1477	0.972886	H	C	Profiling	Embryonic-Kidney	Treated(Temporal-2hours-TNF@HEK293T cell line)	SILAC	Orbitrap Fusion and Q Exactive HF-X Hybrid Quadrupole-Orbitrap Mass Spectrometer	TiO2	6196(Class I)	['Present', 'Present', 'Present', 'Present']	pri_2704_01	Q96QT4	TRPM7	S1477	Ws	TNF(2h)@HEK293T cell line
7056370	34689152	Q96QT4	-	TRPM7	LSNNNTSENTLKRVSSLAGFTDCHRTSIPVH	NTLKRVSS(ph)LAGFTDC	S1477	S1477	0.972886	H	C	Profiling	Embryonic-Kidney	Treated(Temporal-30min-TNF+Nec1s@HEK293T cell line)	SILAC	Orbitrap Fusion and Q Exactive HF-X Hybrid Quadrupole-Orbitrap Mass Spectrometer	TiO2	6103(Class I)	['Present', 'Present', 'Present', 'Present']	pri_2704_01	Q96QT4	TRPM7	S1477	Ws	TNF+Nec1s(30min)@HEK293T cell line
7061704	34689152	Q96QT4	-	TRPM7	LSNNNTSENTLKRVSSLAGFTDCHRTSIPVH	NTLKRVSS(ph)LAGFTDC	S1477	S1477	0.972886	H	C	Profiling	Embryonic-Kidney	Treated(Temporal-30min-TNF@HEK293T cell line)	SILAC	Orbitrap Fusion and Q Exactive HF-X Hybrid Quadrupole-Orbitrap Mass Spectrometer	TiO2	6138(Class I)	['Present', 'Present', 'Present', 'Present']	pri_2704_01	Q96QT4	TRPM7	S1477	Ws	TNF(30min)@HEK293T cell line
7066798	34689152	Q96QT4	-	TRPM7	LSNNNTSENTLKRVSSLAGFTDCHRTSIPVH	NTLKRVSS(ph)LAGFTDC	S1477	S1477	0.972886	H	C	Profiling	Embryonic-Kidney	Treated(Temporal-4hours-TNF+Nec1s@HEK293T cell line)	SILAC	Orbitrap Fusion and Q Exactive HF-X Hybrid Quadrupole-Orbitrap Mass Spectrometer	TiO2	5688(Class I)	['Present', 'Present', 'Present', 'Present']	pri_2704_01	Q96QT4	TRPM7	S1477	Ws	TNF+Nec1s(4h)@HEK293T cell line
7071787	34689152	Q96QT4	-	TRPM7	LSNNNTSENTLKRVSSLAGFTDCHRTSIPVH	NTLKRVSS(ph)LAGFTDC	S1477	S1477	0.972886	H	C	Profiling	Embryonic-Kidney	Treated(Temporal-4hours-TNF@HEK293T cell line)	SILAC	Orbitrap Fusion and Q Exactive HF-X Hybrid Quadrupole-Orbitrap Mass Spectrometer	TiO2	5713(Class I)	['Present', 'Present', 'Present', 'Present']	pri_2704_01	Q96QT4	TRPM7	S1477	Ws	TNF(4h)@HEK293T cell line
7296765	35022314	Q96QT4	54822	TRPM7		VSS(ph)LAGFTDCHR	S1477	S1477	0.915653	H	C	Profiling	Kinase-Signalling	Control(DMSO@H1299 cell line)	TMT10plex	IMAC	Q Exactive Plus	Class I	[9.25340994375186, 9.56692954345488, 9.61395193607076]	2406_Raf_4	Q96QT4	TRPM7	S1477	Mode_Seq	DMSO@H1299 cell line
7309402	35022314	Q96QT4	54822	TRPM7		VSS(ph)LAGFTDCHR	S1477	S1477	0.915653	H	C	Profiling	Kinase-Signalling	Treatment(30mins-RXDX-106@H1299 cell line)	TMT10plex	IMAC	Q Exactive Plus	Class I	[9.78122008850345, 9.25039782649052, 9.77655552481383]	2406_Raf_4	Q96QT4	TRPM7	S1477	Mode_Seq	RXDX-106(30min)@H1299 cell line IMAC
7321098	35022314	Q96QT4	54822	TRPM7		VSS(ph)LAGFTDCHR	S1477	S1477	0.915653	H	C	Profiling	Kinase-Signalling	Treatment(4hours-RXDX-106@H1299 cell line)	TMT10plex	IMAC	Q Exactive Plus	Class I	[9.61843437557708, 9.7390499478912, 9.95626746551254]	2406_Raf_4	Q96QT4	TRPM7	S1477	Mode_Seq	RXDX-106(4h)@H1299 cell line IMAC
7411865	35688186	Q96QT4		TRPM7	TSIPHLSSPPTKFFVSTPSQPSCKSHLETGT	FFVS(ph)TPSQPSCK	S1404	S1404	0.895673	H	C	Profiling	Signaling	Control(Intensities 0 ÃŽÂ¼M untreated Coumarin@HepG2 cells)	label-free	Enrichment (no details)	Orbitrap Lumos	16900	[0.0, 7597300.0, 5762300.0]	pri_2803_121	Q96QT4	TRPM7	S1404	Ws	Coumarin(0Î¼M)@HepG2 cells
7412489	35688186	Q96QT4		TRPM7	IPVHSKQAEKISRRPSTEDTHEVDSKAALIP	RPS(ph)TEDTHEVDSK	S1504	S1504	0.989727	H	C	Profiling	Signaling	Control(Intensities 0 ÃŽÂ¼M untreated Coumarin@HepG2 cells)	label-free	Enrichment (no details)	Orbitrap Lumos	16900	[9224700.0, 0.0, 0.0]	pri_2803_121	Q96QT4	TRPM7	S1504	Ws	Coumarin(0Î¼M)@HepG2 cells
7412530	35688186	Q96QT4		TRPM7	KISRRPSTEDTHEVDSKAALIPDWLQDRPSN	RPSTEDTHEVDS(ph)K	S1513	S1513	0.986746	H	C	Profiling	Signaling	Control(Intensities 0 ÃŽÂ¼M untreated Coumarin@HepG2 cells)	label-free	Enrichment (no details)	Orbitrap Lumos	16900	[0.0, 2076900.0, 0.0]	pri_2803_121	Q96QT4	TRPM7	S1513	Ws	Coumarin(0Î¼M)@HepG2 cells
7452143	35688186	Q96QT4		TRPM7	TSIPHLSSPPTKFFVSTPSQPSCKSHLETGT	FFVS(ph)TPSQPSCK	S1404	S1404	0.895673	H	C	Profiling	Signaling	Treated(Intensities 0.001 ÃŽÂ¼M treated Coumarin@HepG2 cells)	label-free	Enrichment (no details)	Orbitrap Lumos	24701	[0.0, 7597300.0, 5762300.0]	pri_2803_121	Q96QT4	TRPM7	S1404	Ws	Coumarin(0.001Î¼M)@HepG2 cells
7452764	35688186	Q96QT4		TRPM7	IPVHSKQAEKISRRPSTEDTHEVDSKAALIP	RPS(ph)TEDTHEVDSK	S1504	S1504	0.989727	H	C	Profiling	Signaling	Treated(Intensities 0.001 ÃŽÂ¼M treated Coumarin@HepG2 cells)	label-free	Enrichment (no details)	Orbitrap Lumos	24701	[9224700.0, 0.0, 0.0]	pri_2803_121	Q96QT4	TRPM7	S1504	Ws	Coumarin(0.001Î¼M)@HepG2 cells
7452805	35688186	Q96QT4		TRPM7	KISRRPSTEDTHEVDSKAALIPDWLQDRPSN	RPSTEDTHEVDS(ph)K	S1513	S1513	0.986746	H	C	Profiling	Signaling	Treated(Intensities 0.001 ÃŽÂ¼M treated Coumarin@HepG2 cells)	label-free	Enrichment (no details)	Orbitrap Lumos	24701	[0.0, 2076900.0, 0.0]	pri_2803_121	Q96QT4	TRPM7	S1513	Ws	Coumarin(0.001Î¼M)@HepG2 cells
7475606	35688186	Q96QT4		TRPM7	TSIPHLSSPPTKFFVSTPSQPSCKSHLETGT	FFVS(ph)TPSQPSCK	S1404	S1404	0.895673	H	C	Profiling	Signaling	Treated(Intensities 0.01 ÃŽÂ¼M treated Coumarin@HepG2 cells)	label-free	Enrichment (no details)	Orbitrap Lumos	24701	[7085000.0, 0.0, 4126100.0]	pri_2803_121	Q96QT4	TRPM7	S1404	Ws	Coumarin(0.01Î¼M)@HepG2 cells
7476227	35688186	Q96QT4		TRPM7	IPVHSKQAEKISRRPSTEDTHEVDSKAALIP	RPS(ph)TEDTHEVDSK	S1504	S1504	0.989727	H	C	Profiling	Signaling	Treated(Intensities 0.01 ÃŽÂ¼M treated Coumarin@HepG2 cells)	label-free	Enrichment (no details)	Orbitrap Lumos	24701	[11700000.0, 8376200.0, 12170000.0]	pri_2803_121	Q96QT4	TRPM7	S1504	Ws	Coumarin(0.01Î¼M)@HepG2 cells
7476268	35688186	Q96QT4		TRPM7	KISRRPSTEDTHEVDSKAALIPDWLQDRPSN	RPSTEDTHEVDS(ph)K	S1513	S1513	0.986746	H	C	Profiling	Signaling	Treated(Intensities 0.01 ÃŽÂ¼M treated Coumarin@HepG2 cells)	label-free	Enrichment (no details)	Orbitrap Lumos	24701	[0.0, 1855100.0, 1676300.0]	pri_2803_121	Q96QT4	TRPM7	S1513	Ws	Coumarin(0.01Î¼M)@HepG2 cells
7515665	35688186	Q96QT4		TRPM7	AVPQRKEFNFPEAGSSSGALFPSAVSPPELR	EFNFPEAGS(ph)S(ph)SGALFPSAVSPPELR	S1351	S1351	0.779845	H	C	Profiling	Signaling	Treated(Intensities 0.01 ÃŽÂ¼M treated caffeine@HepG2 cells)	label-free		Orbitrap Lumos	35402	[0.0, 0.0, 0.0]	pri_2803_121	Q96QT4	TRPM7	S1351	Ws	Caffeine(0.01Î¼M)@HepG2 cells
7534249	35688186	Q96QT4		TRPM7	TSIPHLSSPPTKFFVSTPSQPSCKSHLETGT	FFVS(ph)TPSQPSCK	S1404	S1404	0.895673	H	C	Profiling	Signaling	Treated(Intensities 0.1 ÃŽÂ¼M treated Coumarin@HepG2 cells)	label-free	Enrichment (no details)	Orbitrap Lumos	24701	[0.0, 0.0, 2936100.0]	pri_2803_121	Q96QT4	TRPM7	S1404	Ws	Coumarin(0.1Î¼M)@HepG2 cells
7534870	35688186	Q96QT4		TRPM7	IPVHSKQAEKISRRPSTEDTHEVDSKAALIP	RPS(ph)TEDTHEVDSK	S1504	S1504	0.989727	H	C	Profiling	Signaling	Treated(Intensities 0.1 ÃŽÂ¼M treated Coumarin@HepG2 cells)	label-free	Enrichment (no details)	Orbitrap Lumos	24701	[16821000.0, 15416000.0, 0.0]	pri_2803_121	Q96QT4	TRPM7	S1504	Ws	Coumarin(0.1Î¼M)@HepG2 cells
7534912	35688186	Q96QT4		TRPM7	KISRRPSTEDTHEVDSKAALIPDWLQDRPSN	RPSTEDTHEVDS(ph)K	S1513	S1513	0.986746	H	C	Profiling	Signaling	Treated(Intensities 0.1 ÃŽÂ¼M treated Coumarin@HepG2 cells)	label-free	Enrichment (no details)	Orbitrap Lumos	24701	[2900400.0, 0.0, 0.0]	pri_2803_121	Q96QT4	TRPM7	S1513	Ws	Coumarin(0.1Î¼M)@HepG2 cells
7574308	35688186	Q96QT4		TRPM7	AVPQRKEFNFPEAGSSSGALFPSAVSPPELR	EFNFPEAGS(ph)S(ph)SGALFPSAVSPPELR	S1351	S1351	0.779845	H	C	Profiling	Signaling	Treated(Intensities 0.1 ÃŽÂ¼M treated caffeine@HepG2 cells)	label-free		Orbitrap Lumos	35402	[0.0, 0.0, 0.0]	pri_2803_121	Q96QT4	TRPM7	S1351	Ws	Caffeine(0.1Î¼M)@HepG2 cells
7592892	35688186	Q96QT4		TRPM7	TSIPHLSSPPTKFFVSTPSQPSCKSHLETGT	FFVS(ph)TPSQPSCK	S1404	S1404	0.895673	H	C	Profiling	Signaling	Treated(Intensities 1 ÃŽÂ¼M treated Coumarin@HepG2 cells)	label-free	Enrichment (no details)	Orbitrap Lumos	24701	[0.0, 2396200.0, 6799400.0]	pri_2803_121	Q96QT4	TRPM7	S1404	Ws	Coumarin(1Î¼M)@HepG2 cells
7593512	35688186	Q96QT4		TRPM7	IPVHSKQAEKISRRPSTEDTHEVDSKAALIP	RPS(ph)TEDTHEVDSK	S1504	S1504	0.989727	H	C	Profiling	Signaling	Treated(Intensities 1 ÃŽÂ¼M treated Coumarin@HepG2 cells)	label-free	Enrichment (no details)	Orbitrap Lumos	24701	[19325000.0, 0.0, 0.0]	pri_2803_121	Q96QT4	TRPM7	S1504	Ws	Coumarin(1Î¼M)@HepG2 cells
7593555	35688186	Q96QT4		TRPM7	KISRRPSTEDTHEVDSKAALIPDWLQDRPSN	RPSTEDTHEVDS(ph)K	S1513	S1513	0.986746	H	C	Profiling	Signaling	Treated(Intensities 1 ÃŽÂ¼M treated Coumarin@HepG2 cells)	label-free	Enrichment (no details)	Orbitrap Lumos	24701	[2602200.0, 0.0, 0.0]	pri_2803_121	Q96QT4	TRPM7	S1513	Ws	Coumarin(1Î¼M)@HepG2 cells
7632952	35688186	Q96QT4		TRPM7	AVPQRKEFNFPEAGSSSGALFPSAVSPPELR	EFNFPEAGS(ph)S(ph)SGALFPSAVSPPELR	S1351	S1351	0.779845	H	C	Profiling	Signaling	Treated(Intensities 1 ÃŽÂ¼M treated caffeine@HepG2 cells)	label-free		Orbitrap Lumos	35402	[0.0, 0.0, 0.0]	pri_2803_121	Q96QT4	TRPM7	S1351	Ws	Caffeine(1Î¼M)@HepG2 cells
7651534	35688186	Q96QT4		TRPM7	TSIPHLSSPPTKFFVSTPSQPSCKSHLETGT	FFVS(ph)TPSQPSCK	S1404	S1404	0.895673	H	C	Profiling	Signaling	Treated(Intensities 10 ÃŽÂ¼M treated Coumarin@HepG2 cells)	label-free	Enrichment (no details)	Orbitrap Lumos	24701	[0.0, 6135200.0, 3514700.0]	pri_2803_121	Q96QT4	TRPM7	S1404	Ws	Coumarin(10Î¼M)@HepG2 cells
7652155	35688186	Q96QT4		TRPM7	IPVHSKQAEKISRRPSTEDTHEVDSKAALIP	RPS(ph)TEDTHEVDSK	S1504	S1504	0.989727	H	C	Profiling	Signaling	Treated(Intensities 10 ÃŽÂ¼M treated Coumarin@HepG2 cells)	label-free	Enrichment (no details)	Orbitrap Lumos	24701	[13907000.0, 10062000.0, 11520000.0]	pri_2803_121	Q96QT4	TRPM7	S1504	Ws	Coumarin(10Î¼M)@HepG2 cells
7652199	35688186	Q96QT4		TRPM7	KISRRPSTEDTHEVDSKAALIPDWLQDRPSN	RPSTEDTHEVDS(ph)K	S1513	S1513	0.986746	H	C	Profiling	Signaling	Treated(Intensities 10 ÃŽÂ¼M treated Coumarin@HepG2 cells)	label-free	Enrichment (no details)	Orbitrap Lumos	24701	[0.0, 0.0, 0.0]	pri_2803_121	Q96QT4	TRPM7	S1513	Ws	Coumarin(10Î¼M)@HepG2 cells
7691595	35688186	Q96QT4		TRPM7	AVPQRKEFNFPEAGSSSGALFPSAVSPPELR	EFNFPEAGS(ph)S(ph)SGALFPSAVSPPELR	S1351	S1351	0.779845	H	C	Profiling	Signaling	Treated(Intensities 10 ÃŽÂ¼M treated caffeine@HepG2 cells)	label-free		Orbitrap Lumos	35401	[0.0, 0.0, 0.0]	pri_2803_121	Q96QT4	TRPM7	S1351	Ws	Caffeine(10Î¼M)@HepG2 cells
7710177	35688186	Q96QT4		TRPM7	TSIPHLSSPPTKFFVSTPSQPSCKSHLETGT	FFVS(ph)TPSQPSCK	S1404	S1404	0.895673	H	C	Profiling	Signaling	Treated(Intensities 100 ÃŽÂ¼M treated Coumarin@HepG2 cells)	label-free	Enrichment (no details)	Orbitrap Lumos	16900	[2174500.0, 0.0, 0.0]	pri_2803_121	Q96QT4	TRPM7	S1404	Ws	Coumarin(100Î¼M)@HepG2 cells
7710797	35688186	Q96QT4		TRPM7	IPVHSKQAEKISRRPSTEDTHEVDSKAALIP	RPS(ph)TEDTHEVDSK	S1504	S1504	0.989727	H	C	Profiling	Signaling	Treated(Intensities 100 ÃŽÂ¼M treated Coumarin@HepG2 cells)	label-free	Enrichment (no details)	Orbitrap Lumos	16900	[7471700.0, 6779300.0, 0.0]	pri_2803_121	Q96QT4	TRPM7	S1504	Ws	Coumarin(100Î¼M)@HepG2 cells
7710842	35688186	Q96QT4		TRPM7	KISRRPSTEDTHEVDSKAALIPDWLQDRPSN	RPSTEDTHEVDS(ph)K	S1513	S1513	0.986746	H	C	Profiling	Signaling	Treated(Intensities 100 ÃŽÂ¼M treated Coumarin@HepG2 cells)	label-free	Enrichment (no details)	Orbitrap Lumos	16900	[0.0, 0.0, 0.0]	pri_2803_121	Q96QT4	TRPM7	S1513	Ws	Coumarin(100Î¼M)@HepG2 cells
7750238	35688186	Q96QT4		TRPM7	AVPQRKEFNFPEAGSSSGALFPSAVSPPELR	EFNFPEAGS(ph)S(ph)SGALFPSAVSPPELR	S1351	S1351	0.779845	H	C	Profiling	Signaling	Treated(Intensities 100 ÃŽÂ¼M treated caffeine@HepG2 cells)	label-free		Orbitrap Lumos	35402	[0.0, 0.0, 0.0]	pri_2803_121	Q96QT4	TRPM7	S1351	Ws	Caffeine(100Î¼M)@HepG2 cells
7785418	35688186	Q96QT4		TRPM7	AVPQRKEFNFPEAGSSSGALFPSAVSPPELR	EFNFPEAGS(ph)S(ph)SGALFPSAVSPPELR	S1351	S1351	0.779845	H	C	Profiling	Signaling	Treated(Intensities 1000 ÃŽÂ¼M treated caffeine@HepG2 cells)	label-free		Orbitrap Lumos	35402	[0.0, 0.0, 0.0]	pri_2803_121	Q96QT4	TRPM7	S1351	Ws	Caffeine(1000Î¼M)@HepG2 cells
7852821	35688186	Q96QT4		TRPM7	AVPQRKEFNFPEAGSSSGALFPSAVSPPELR	EFNFPEAGS(ph)S(ph)SGALFPSAVSPPELR	S1351	S1351	0.779845	H	C	Profiling	Signaling	Treatred(Intensities 10 ÃŽÂ¼M treated Quercetin@HepG2 cells)	label-free		Orbitrap Lumos	52302	[0.0, 0.0, 0.0]	pri_2803_121	Q96QT4	TRPM7	S1351	Ws	Quercetin(10Î¼M)@HepG2 cells
8076054	35947955	Q96QT4	-	TRPM7	EKISRRPSTEDTHEV	EKIsRRPstEDtHEV	S1504	S1504	0.94	H	C	Profiling	Blood-cancer	Condition(6hours-MK2206-Fraction-4-Membrane-bound organelles@PL21 cell line)	TMT	TiO2	Q Exactive HF-X	19388	[0.0311541557312012, 0.120233535766602, 0.230352878570557, 0.199950695037842]	pri_2803_129	Q96QT4	TRPM7	S1504	Ws	MK2206@PL21 cell line F4 MBO
8092036	35947955	Q96QT4	-	TRPM7	EKISRRPSTEDTHEV	EKIsRRPstEDtHEV	S1504	S1504	0.94	H	C	Profiling	Blood-cancer	Condition(6hours-MK2206-Fraction2-Cytosolic compartment@PL21 cell line)	TMT	TiO2	Q Exactive HF-X	19388	[0.0311541557312012, 0.120233535766602, 0.230352878570557, 0.199950695037842]	pri_2803_129	Q96QT4	TRPM7	S1504	Ws	MK2206@PL21 cell line F2 CC
8131374	35947955	Q96QT4	-	TRPM7	EKISRRPSTEDTHEV	EKIsRRPstEDtHEV	S1504	S1504	0.94	H	C	Profiling	Blood-cancer	Condition(6hours-selinexor+MK2206-Fraction-4-Membrane-bound organelles@PL21 cell line)	TMT	TiO2	Q Exactive HF-X	19388	[0.772754192352295, -0.639551162719727, -0.508011341094971, 0.519631862640381]	pri_2803_129	Q96QT4	TRPM7	S1504	Ws	Selinexor+MK2206@PL21 cell line F4 MBO
8147353	35947955	Q96QT4	-	TRPM7	EKISRRPSTEDTHEV	EKIsRRPstEDtHEV	S1504	S1504	0.94	H	C	Profiling	Blood-cancer	Condition(6hours-selinexor+MK2206-Fraction2-Cytosolic compartment@PL21 cell line)	TMT	TiO2	Q Exactive HF-X	19388	[0.772754192352295, -0.639551162719727, -0.508011341094971, 0.519631862640381]	pri_2803_129	Q96QT4	TRPM7	S1504	Ws	Selinexor+MK2206@PL21 cell line F2 CC
8186693	35947955	Q96QT4	-	TRPM7	EKISRRPSTEDTHEV	EKIsRRPstEDtHEV	S1504	S1504	0.94	H	C	Profiling	Blood-cancer	Condition(6hours-selinexor-Fraction-4-Membrane-bound organelles@PL21 cell line)	TMT	TiO2	Q Exactive HF-X	19388	[-0.298854351043701, -0.120233535766602, -0.230352878570557, -0.199950695037842]	pri_2803_129	Q96QT4	TRPM7	S1504	Ws	Selinexor@PL21 cell line F4 MBO
8202677	35947955	Q96QT4	-	TRPM7	EKISRRPSTEDTHEV	EKIsRRPstEDtHEV	S1504	S1504	0.94	H	C	Profiling	Blood-cancer	Condition(6hours-selinexor-Fraction2-Cytosolic compartment@PL21 cell line)	TMT	TiO2	Q Exactive HF-X	19388	[-0.298854351043701, -0.120233535766602, -0.230352878570557, -0.199950695037842]	pri_2803_129	Q96QT4	TRPM7	S1504	Ws	Selinexor@PL21 cell line F2 CC
8229056	35947955	Q96QT4	-	TRPM7	EKISRRPSTEDTHEV	EKIsRRPstEDtHEV	S1504	S1504	0.94	H	C	Profiling	Blood-cancer	Condition(DMSO-Fraction-4-Membrane-bound organelles@PL21 cell line)	TMT	TiO2	Q Exactive HF-X	19388	[-0.0311541557312012, 0.519930839538574, 0.535407543182373, -0.537693500518799]	pri_2803_129	Q96QT4	TRPM7	S1504	Ws	DMSO@PL21 cell line F4 MBO
8292443	35947955	Q96QT4	-	TRPM7	EKISRRPSTEDTHEV	EKIsRRPstEDtHEV	S1504	S1504	0.94	H	C	Profiling	Blood-cancer	Condition(DMSO-Fraction2-Cytosolic compartment@PL21 cell line)	TMT	TiO2	Q Exactive HF-X	19388	[-0.0311541557312012, 0.519930839538574, 0.535407543182373, -0.537693500518799]	pri_2803_129	Q96QT4	TRPM7	S1504	Ws	DMSO@PL21 cell line F2 CC
8377499	35947955	Q96QT4		TRPM7	LNLQPGNSTKESEST	LNLQPGNsTKESEST	S1851	S1851	0.97	H	C	Profiling	Blood-cancer	Treated(6hours-MK2206-Membrane-bound organelles-Fraction-3@MV4-11 human AML cell line)	TMT	TiO2	Q Exactive HF-X	18007	[0.460674285888672, 0.387599468231201, 0.552846431732178, -0.0751028060913086]	pri_2803_129	Q96QT4	TRPM7	S1851	Ws	MK2206@MV4-11 cell line F3 MBO
8391099	35947955	Q96QT4		TRPM7	EKISRRPSTEDTHEV	EKIsRRPstEDtHEV	S1504	S1504	0.97	H	C	Profiling	Blood-cancer	Treated(6hours-MK2206-Membrane-bound organelles-Fraction-4@MV4-11 human AML cell line)	TMT	TiO2	Q Exactive HF-X	16063	[-0.27497386932373, -0.567755699157715, -0.0898895263671875, -0.178332328796387]	pri_2803_129	Q96QT4	TRPM7	S1504	Ws	MK2206@MV4-11 cell line F4 MBO
8391117	35947955	Q96QT4		TRPM7	SSGALFPSAVSPPEL	SSGALFPsAVsPPEL	S1358	S1358	0.99	H	C	Profiling	Blood-cancer	Treated(6hours-MK2206-Membrane-bound organelles-Fraction-4@MV4-11 human AML cell line)	TMT	TiO2	Q Exactive HF-X	16063	[-0.304391860961914, 0.184113502502441, 0.0221929550170898, 0.135393142700195]	pri_2803_129	Q96QT4	TRPM7	S1358	Ws	MK2206@MV4-11 cell line F4 MBO
8391189	35947955	Q96QT4		TRPM7	LNLQPGNSTKESEST	LNLQPGNsTKESEST	S1851	S1851	0.97	H	C	Profiling	Blood-cancer	Treated(6hours-MK2206-Membrane-bound organelles-Fraction-4@MV4-11 human AML cell line)	TMT	TiO2	Q Exactive HF-X	16063	[-0.718068599700928, -0.10638427734375, -0.0758605003356934, -0.168069839477539]	pri_2803_129	Q96QT4	TRPM7	S1851	Ws	MK2206@MV4-11 cell line F4 MBO
8466668	35947955	Q96QT4		TRPM7	LNLQPGNSTKESEST	LNLQPGNsTKESEST	S1851	S1851	0.97	H	C	Profiling	Blood-cancer	Treated(6hours-selinexor+MK2206-Membrane-bound organelles-Fraction-3@MV4-11 human AML cell line)	TMT	TiO2	Q Exactive HF-X	18007	[0.0751523971557617, -0.144470691680908, 0.184642314910889, 0.311093330383301]	pri_2803_129	Q96QT4	TRPM7	S1851	Ws	Selinexor+MK2206@MV4-11 cell line F3 MBO
8480270	35947955	Q96QT4		TRPM7	EKISRRPSTEDTHEV	EKIsRRPstEDtHEV	S1504	S1504	0.97	H	C	Profiling	Blood-cancer	Treated(6hours-selinexor+MK2206-Membrane-bound organelles-Fraction-4@MV4-11 human AML cell line)	TMT	TiO2	Q Exactive HF-X	16063	[0.217288017272949, 0.839393615722656, 1.8388729095459, 0.0423316955566406]	pri_2803_129	Q96QT4	TRPM7	S1504	Ws	Selinexor+MK2206@MV4-11 cell line F4 MBO
8480287	35947955	Q96QT4		TRPM7	SSGALFPSAVSPPEL	SSGALFPsAVsPPEL	S1358	S1358	0.99	H	C	Profiling	Blood-cancer	Treated(6hours-selinexor+MK2206-Membrane-bound organelles-Fraction-4@MV4-11 human AML cell line)	TMT	TiO2	Q Exactive HF-X	16063	[0.057337760925293, -0.135943412780762, 0.266308784484863, -0.135393142700195]	pri_2803_129	Q96QT4	TRPM7	S1358	Ws	Selinexor+MK2206@MV4-11 cell line F4 MBO
8480361	35947955	Q96QT4		TRPM7	LNLQPGNSTKESEST	LNLQPGNsTKESEST	S1851	S1851	0.97	H	C	Profiling	Blood-cancer	Treated(6hours-selinexor+MK2206-Membrane-bound organelles-Fraction-4@MV4-11 human AML cell line)	TMT	TiO2	Q Exactive HF-X	16063	[-0.0430026054382324, -0.240440368652344, 0.0038905143737793, 0.0907354354858398]	pri_2803_129	Q96QT4	TRPM7	S1851	Ws	Selinexor+MK2206@MV4-11 cell line F4 MBO
8522755	35947955	Q96QT4		TRPM7	LNLQPGNSTKESEST	LNLQPGNsTKESEST	S1851	S1851	0.97	H	C	Profiling	Blood-cancer	Treated(6hours-selinexor-Membrane-bound organelles-Fraction-3@MV4-11 human AML cell line)	TMT	TiO2	Q Exactive HF-X	18007	[-0.0751523971557617, -0.310234546661377, -0.184642314910889, -0.215425491333008]	pri_2803_129	Q96QT4	TRPM7	S1851	Ws	Selinexor@MV4-11 cell line F3 MBO
8536357	35947955	Q96QT4		TRPM7	EKISRRPSTEDTHEV	EKIsRRPstEDtHEV	S1504	S1504	0.97	H	C	Profiling	Blood-cancer	Treated(6hours-selinexor-Membrane-bound organelles-Fraction-4@MV4-11 human AML cell line)	TMT	TiO2	Q Exactive HF-X	16063	[1.23579502105713, 0.495841979980469, -0.0342721939086914, 0.220823287963867]	pri_2803_129	Q96QT4	TRPM7	S1504	Ws	Selinexor@MV4-11 cell line F4 MBO
8536373	35947955	Q96QT4		TRPM7	SSGALFPSAVSPPEL	SSGALFPsAVsPPEL	S1358	S1358	0.99	H	C	Profiling	Blood-cancer	Treated(6hours-selinexor-Membrane-bound organelles-Fraction-4@MV4-11 human AML cell line)	TMT	TiO2	Q Exactive HF-X	16063	[-0.0283079147338867, 0.0651988983154297, -0.0221929550170898, -0.476015090942383]	pri_2803_129	Q96QT4	TRPM7	S1358	Ws	Selinexor@MV4-11 cell line F4 MBO
8536445	35947955	Q96QT4		TRPM7	LNLQPGNSTKESEST	LNLQPGNsTKESEST	S1851	S1851	0.97	H	C	Profiling	Blood-cancer	Treated(6hours-selinexor-Membrane-bound organelles-Fraction-4@MV4-11 human AML cell line)	TMT	TiO2	Q Exactive HF-X	16063	[0.108099460601807, 0.114350318908691, -0.0038905143737793, -0.0894308090209961]	pri_2803_129	Q96QT4	TRPM7	S1851	Ws	Selinexor@MV4-11 cell line F4 MBO
8561949	35947955	Q96QT4		TRPM7	LNLQPGNSTKESEST	LNLQPGNsTKESEST	S1851	S1851	0.97	H	C	Profiling	Blood-cancer	Treated(DMSO -Membrane-bound organelles-Fraction-3@MV4-11 human AML cell line)	TMT	TiO2	Q Exactive HF-X	18007	[-0.0907983779907227, 0.144470691680908, -0.228478908538818, 0.0751028060913086]	pri_2803_129	Q96QT4	TRPM7	S1851	Ws	DMSO@MV4-11 cell line F3 MBO
8592443	35947955	Q96QT4		TRPM7	EKISRRPSTEDTHEV	EKIsRRPstEDtHEV	S1504	S1504	0.97	H	C	Profiling	Blood-cancer	Treated(DMSO-Membrane-bound organelles-Fraction-4@MV4-11 human AML cell line)	TMT	TiO2	Q Exactive HF-X	16063	[-0.217288017272949, -0.495841979980469, 0.0342721939086914, -0.0423316955566406]	pri_2803_129	Q96QT4	TRPM7	S1504	Ws	DMSO@MV4-11 cell line F4 MBO
8592459	35947955	Q96QT4		TRPM7	SSGALFPSAVSPPEL	SSGALFPsAVsPPEL	S1358	S1358	0.99	H	C	Profiling	Blood-cancer	Treated(DMSO-Membrane-bound organelles-Fraction-4@MV4-11 human AML cell line)	TMT	TiO2	Q Exactive HF-X	16063	[0.0283079147338867, -0.0651988983154297, -0.0828084945678711, 0.179752349853516]	pri_2803_129	Q96QT4	TRPM7	S1358	Ws	DMSO@MV4-11 cell line F4 MBO
8592531	35947955	Q96QT4		TRPM7	LNLQPGNSTKESEST	LNLQPGNsTKESEST	S1851	S1851	0.97	H	C	Profiling	Blood-cancer	Treated(DMSO-Membrane-bound organelles-Fraction-4@MV4-11 human AML cell line)	TMT	TiO2	Q Exactive HF-X	16063	[0.0430026054382324, 0.10638427734375, 0.0327334403991699, 0.0894308090209961]	pri_2803_129	Q96QT4	TRPM7	S1851	Ws	DMSO@MV4-11 cell line F4 MBO
8618074	36060052	H0YLN8		TRPM7	ALTVDTLKTLTAQKASEASKVHNEITRELSI		S1255	S1255	0.997013	H	C	Profiling	PPM1D inhibition	Treated (Eto @HCT116 cells)	SILAC	TiO2	Q Exactive Plus	16349	['Present']	pri_1204_216	Q96QT4	TRPM7	S1255	Ws	Eto@HCT116 cells
8622186	36060052	H0YLN8		TRPM7	SIPVHSKQEKISRRPSTEDTHEVDSKAALIP		S1503	S1503	0.842893	H	C	Profiling	PPM1D inhibition	Treated (Eto @HCT116 cells)	SILAC	TiO2	Q Exactive Plus	16349	['Present']	pri_1204_216	Q96QT4	TRPM7	S1504	Ws	Eto@HCT116 cells
8622187	36060052	H0YLN8		TRPM7	IPVHSKQEKISRRPSTEDTHEVDSKAALIPD		T1504	T1504	0.841829	H	C	Profiling	PPM1D inhibition	Treated (Eto @HCT116 cells)	SILAC	TiO2	Q Exactive Plus	16349	['Present']	pri_1204_216	Q96QT4	TRPM7	T1505	Ws	Eto@HCT116 cells
8638944	36060052	H0YLN8		TRPM7	ALTVDTLKTLTAQKASEASKVHNEITRELSI		S1255	S1255	0.997013	H	C	Profiling	PPM1D inhibition	Treated (Eto+PPM1Di @HCT116 cells)	SILAC	TiO2	Q Exactive Plus	16349	['Present']	pri_1204_216	Q96QT4	TRPM7	S1255	Ws	Eto+PPM1Di@HCT116 cells
8643056	36060052	H0YLN8		TRPM7	SIPVHSKQEKISRRPSTEDTHEVDSKAALIP		S1503	S1503	0.842893	H	C	Profiling	PPM1D inhibition	Treated (Eto+PPM1Di @HCT116 cells)	SILAC	TiO2	Q Exactive Plus	16349	['Present']	pri_1204_216	Q96QT4	TRPM7	S1504	Ws	Eto+PPM1Di@HCT116 cells
8643057	36060052	H0YLN8		TRPM7	IPVHSKQEKISRRPSTEDTHEVDSKAALIPD		T1504	T1504	0.841829	H	C	Profiling	PPM1D inhibition	Treated (Eto+PPM1Di @HCT116 cells)	SILAC	TiO2	Q Exactive Plus	16349	['Present']	pri_1204_216	Q96QT4	TRPM7	T1505	Ws	Eto+PPM1Di@HCT116 cells
8659814	36060052	H0YLN8		TRPM7	ALTVDTLKTLTAQKASEASKVHNEITRELSI		S1255	S1255	0.997013	H	C	Profiling	PPM1D inhibition	Untreated (DMSO @HCT116 cells)	SILAC	TiO2	Q Exactive Plus	16349	['Present']	pri_1204_216	Q96QT4	TRPM7	S1255	Ws	DMSO@HCT116 cells_36060052
8663926	36060052	H0YLN8		TRPM7	SIPVHSKQEKISRRPSTEDTHEVDSKAALIP		S1503	S1503	0.842893	H	C	Profiling	PPM1D inhibition	Untreated (DMSO @HCT116 cells)	SILAC	TiO2	Q Exactive Plus	16349	['Present']	pri_1204_216	Q96QT4	TRPM7	S1504	Ws	DMSO@HCT116 cells_36060052
8663927	36060052	H0YLN8		TRPM7	IPVHSKQEKISRRPSTEDTHEVDSKAALIPD		T1504	T1504	0.841829	H	C	Profiling	PPM1D inhibition	Untreated (DMSO @HCT116 cells)	SILAC	TiO2	Q Exactive Plus	16349	['Present']	pri_1204_216	Q96QT4	TRPM7	T1505	Ws	DMSO@HCT116 cells_36060052
8809656	36357940	Q96QT4					S1488	S1488	99.8	H	C	Profiling	Signaling	Treated(30 ÃŽÂ¼M JPH203-15min@KKU-055-BTC cell lines)	TMT	IMAC	Q-Exactive-orbitrap	15231	['Present', 'Present', 'Present', 'Present']	pri_3103_135	Q96QT4	TRPM7	S1488	phospo_copy	JPH203 (15min)@KKU-055-BTC cell line
8864150	36357940	Q96QT4					S1477	S1477	99.6	H	C	Profiling	Signaling	Treated(30 ÃŽÂ¼M JPH203-30min@KKU-100-BTC cell lines)	TMT	IMAC	Q-Exactive-orbitrap	15428	['Present', 'Present', 'Present', 'Present']	pri_3103_135	Q96QT4	TRPM7	S1477	phospo_copy	JPH203 (30min)@KKU-100-BTC cell line
8866750	36357940	Q96QT4					S1404	S1404	99.6	H	C	Profiling	Signaling	Treated(30 ÃŽÂ¼M JPH203-30min@KKU-100-BTC cell lines)	TMT	IMAC	Q-Exactive-orbitrap	15428	['Present', 'Present', 'Present', 'Present']	pri_3103_135	Q96QT4	TRPM7	S1404	phospo_copy	JPH203 (30min)@KKU-100-BTC cell line
8872815	36357940	Q96QT4					S1488	S1488	99.6	H	C	Profiling	Signaling	Treated(30 ÃŽÂ¼M JPH203-30min@KKU-213-BTC cell lines)	TMT	IMAC	Q-Exactive-orbitrap	15703	['Present', 'Present', 'Present', 'Present']	pri_3103_135	Q96QT4	TRPM7	S1488	phospo_copy	JPH203 (30min)@KKU-213-BTC cell line
8899344	36357940	Q96QT4					S1488	S1488	99.8	H	C	Profiling	Signaling	Untreated(control DMSO@KKU-055-BTC cell lines)	TMT	IMAC	Q-Exactive-orbitrap	15231	['Present', 'Present', 'Present', 'Present']	pri_3103_135	Q96QT4	TRPM7	S1488	phospo_copy	DMSO@KKU-055-BTC cell line
8916873	36357940	Q96QT4					S1477	S1477	99.6	H	C	Profiling	Signaling	Untreated(control DMSO@KKU-100-BTC cell lines)	TMT	IMAC	Q-Exactive-orbitrap	15428	['Present', 'Present', 'Present', 'Present']	pri_3103_135	Q96QT4	TRPM7	S1477	phospo_copy	DMSO@KKU-100-BTC cell line
8930879	36357940	Q96QT4					S1404	S1404	99.6	H	C	Profiling	Signaling	Untreated(control DMSO@KKU-100-BTC cell lines)	TMT	IMAC	Q-Exactive-orbitrap	15428	['Present', 'Present', 'Present', 'Present']	pri_3103_135	Q96QT4	TRPM7	S1404	phospo_copy	DMSO@KKU-100-BTC cell line
8951715	36357940	Q96QT4					S1488	S1488	99.6	H	C	Profiling	Signaling	Untreated(control DMSO@KKU-213-BTC cell lines)	TMT	IMAC	Q-Exactive-orbitrap	15703	['Present', 'Present', 'Present', 'Present']	pri_3103_135	Q96QT4	TRPM7	S1488	phospo_copy	DMSO@KKU-213-BTC cell line
8977534	36477497	Q96QT4		TRPM7		KS(ph)HESFGNR	S561	S561	0.900276	H	C	Profiling	Salmonella infection	Infected (WT@HeLa cells)	Label-free	Enrichment (no details)	Orbitrap	20259	[]	pri_1204_217	Q96QT4	TRPM7	S561	Mode_Seq	WT+Salmonella@HeLa cells
8997475	36477497	Q96QT4		TRPM7		KS(ph)HESFGNR	S561	S561	0.900276	H	C	Profiling	Salmonella infection	Infected (ipaJ@HeLa cells)	Label-free	Enrichment (no details)	Orbitrap	20259	[]	pri_1204_217	Q96QT4	TRPM7	S561	Mode_Seq	ipaJ+Salmonella@HeLa cells
9704071	28539327	Q96QT4			TLKRVSSLAGFTD	RVS(ph)S(ph)LAGFTDCHR	1477	S1477	49.5899	H	C	Profiling	Lung carcinoma	Birinipant(15min)+TNF-alpha(10min)@H1299 cells	TMT	TiO2	Orbitrap Fusion	5425	[08411406322081255,09991562476131946,0.12226059185943366,]	Prat_2208_24	Q96QT4	TRPM7	S1477	Ws	Birinipant(15min)+TNF-alpha(10min)@H1299 cells
9708525	28539327	Q96QT4			TLKRVSSLAGFTD	RVS(ph)S(ph)LAGFTDCHR	1477	S1477	49.5899	H	C	Profiling	Lung carcinoma	DMSO@H1299 cells	TMT	TiO2	Orbitrap Fusion	5425	[0.1049851275166419,0.10537973666693491,0.10830303637090356,0.10560612407529477]	Prat_2208_24	Q96QT4	TRPM7	S1477	Ws	DMSO@H1299 cells
9712979	28539327	Q96QT4			TLKRVSSLAGFTD	RVS(ph)S(ph)LAGFTDCHR	1477	S1477	49.5899	H	C	Profiling	Lung carcinoma	TNF-alpha@H1299 cells	TMT	TiO2	Orbitrap Fusion	5425	[07842599754883049,0.10762722595848835,08338247202134055,]	Prat_2208_24	Q96QT4	TRPM7	S1477	Ws	TNF-alpha@H1299 cells
9732673	29449344	Q96QT4		TRPM7	IPVHSKQAEKISRRPSTEDTHEVDSKAALIP	RPS(ph)TEDTHEVDSK	S1504	S1504	0.942388	H	C	Profiling	Benzonase digestion	Optimised cell lysis@HEK cells		Fe3+-IMAC	Orbitrap Q- Exactive HF	Class I (12843)	Present	Prat_2208_24	Q96QT4	TRPM7	S1504	Ws	Optimised cell lysis@HEK cells
9745202	29449344	Q96QT4		TRPM7	RNTSSSTPQLRKSHESFGNRADKKEKMRHNH	SHES(ph)FGNR	S564	S564	0.986778	H	C	Profiling	Benzonase digestion	Optimised cell lysis@HeLa cells		Fe3+-IMAC	Orbitrap Q- Exactive HF	Class I (12734)	Present	Prat_2208_24	Q96QT4	TRPM7	S564	Ws	Optimised cell lysis@HeLa cells
9783330	30624053	Q96QT4				RPST(ph)EDTHEVDSK	S3	S3	99.62	H	C	Profiling	Colon carcinoma	SCX-RPLC-CZE-MS/MS@HCT116 cell	Not mentioned	TiO2	Q-Exactive HF	Class I (9372)	Presesnt	Prat_2208_24	Q96QT4	TRPM7	T1505	Mode_Seq	SCX-RPLC-CZE-MS/MS@HCT116 cell
93703	20873877	IPI00290032		TRPM7	INFQGGSHSYRAK	HTEQSPTDAYGVINFQGGS(ph)HSYR	S101	S101	0.98252	H	C	Profiling	No Disease	Treated(high collision dissociation fragment-HCD2@HeLa S3 cells)	Label free	TiO2	LTQ-Orbitrap Velos instrument	8855	[92569.0]	Raf_0605_113	Q96QT4	TRPM7	S101	Ws	High collision dissociation fragment-HCD2@HeLa S3 cells
251021	23684312	Q96QT4		TRPM7	TLKRVSSLAGFTD	VSS(ph)LAGFTDCHR	S1477	S1477	0.862278	H	C	Profiling	HIV-1-Infection	Treated( Heavy labeled @CD4+ T cells -RM )	SILAC	IMAC	Hybrid LTQ Orbitrap	5113	[701260]	Raf_0305_106	Q96QT4	TRPM7	S1477	Ws	Refrence CEM cells RM
257583	23684312	Q96QT4		TRPM7	TLKRVSSLAGFTD	VSS(ph)LAGFTDCHR	S1477	S1477	0.862278	H	C	Profiling	HIV-1 Infection	treated( Light labeled @CD4+ T cells -RM )	SILAC	IMAC	Hybrid LTQ Orbitrap	5113	[1236000]	Raf_0305_106	Q96QT4	TRPM7	S1477	Ws	Mock@CD4+ T cells RM
293600	23898821	Q96QT4		TRPM7	KISRRPSTEDTHE		S1504	S1504	>75%	H	C	Profiling	Lung cancer	Treated(Control@H3122 cell line)	mTRAQ	IMAC	Q Exactive	22457	['Present']	Raf_0305_106	Q96QT4	TRPM7	S1504	Ws	Untreated@H3122 cell line
293601	23898821	Q96QT4		TRPM7	NTLKRVSSLAGFT		S1476	S1476	>75%	H	C	Profiling	Lung cancer	Treated(Control@H3122 cell line)	mTRAQ	IMAC	Q Exactive	22457	['Present']	Raf_0305_106	Q96QT4	TRPM7	S1476	Ws	Untreated@H3122 cell line
293602	23898821	Q96QT4		TRPM7	TLKRVSSLAGFTD		S1477	S1477	>75%	H	C	Profiling	Lung cancer	Treated(Control@H3122 cell line)	mTRAQ	IMAC	Q Exactive	22457	['Present']	Raf_0305_106	Q96QT4	TRPM7	S1477	Ws	Untreated@H3122 cell line
293603	23898821	Q96QT4		TRPM7	LTAQKASEASKVH		S1255	S1255	>75%	H	C	Profiling	Lung cancer	Treated(Control@H3122 cell line)	mTRAQ	IMAC	Q Exactive	22457	['Present']	Raf_0305_106	Q96QT4	TRPM7	S1255	Ws	Untreated@H3122 cell line
294183	23898821	Q96QT4		TRPM7	INFQGGSHSYRAK		S101	S101	>75%	H	C	Profiling	Lung cancer	Treated(Control@H3122 cell line)	mTRAQ	IMAC	Q Exactive	22457	['Present']	Raf_0305_106	Q96QT4	TRPM7	S101	Ws	Untreated@H3122 cell line
294184	23898821	Q96QT4		TRPM7	NQKLGSSSTSIPH		S1387	S1387	>75%	H	C	Profiling	Lung cancer	Treated(Control@H3122 cell line)	mTRAQ	IMAC	Q Exactive	22457	['Present']	Raf_0305_106	Q96QT4	TRPM7	S1387	Ws	Untreated@H3122 cell line
294185	23898821	Q96QT4		TRPM7	LMRLSQSIPFTPV		S1569	S1569	>75%	H	C	Profiling	Lung cancer	Treated(Control@H3122 cell line)	mTRAQ	IMAC	Q Exactive	22457	['Present']	Raf_0305_106	Q96QT4	TRPM7	S1569	Ws	Untreated@H3122 cell line
296361	23898821	Q96QT4		TRPM7	KISRRPSTEDTHE		S1504	S1504	>75%	H	C	Profiling	Lung cancer	Treated(Control@H3122 cell line)	SILAC	IMAC	Q Exactive	22457	['Present']	Raf_0305_106	Q96QT4	TRPM7	S1504	Ws	Untreated@H3122 cell line
296362	23898821	Q96QT4		TRPM7	NTLKRVSSLAGFT		S1476	S1476	>75%	H	C	Profiling	Lung cancer	Treated(Control@H3122 cell line)	SILAC	IMAC	Q Exactive	22457	['Present']	Raf_0305_106	Q96QT4	TRPM7	S1476	Ws	Untreated@H3122 cell line
296363	23898821	Q96QT4		TRPM7	TLKRVSSLAGFTD		S1477	S1477	>75%	H	C	Profiling	Lung cancer	Treated(Control@H3122 cell line)	SILAC	IMAC	Q Exactive	22457	['Present']	Raf_0305_106	Q96QT4	TRPM7	S1477	Ws	Untreated@H3122 cell line
296364	23898821	Q96QT4		TRPM7	LTAQKASEASKVH		S1255	S1255	>75%	H	C	Profiling	Lung cancer	Treated(Control@H3122 cell line)	SILAC	IMAC	Q Exactive	22457	['Present']	Raf_0305_106	Q96QT4	TRPM7	S1255	Ws	Untreated@H3122 cell line
296621	23898821	Q96QT4		TRPM7	INFQGGSHSYRAK		S101	S101	>75%	H	C	Profiling	Lung cancer	Treated(Control@H3122 cell line)	SILAC	IMAC	Q Exactive	22457	['Present']	Raf_0305_106	Q96QT4	TRPM7	S101	Ws	Untreated@H3122 cell line
296622	23898821	Q96QT4		TRPM7	NQKLGSSSTSIPH		S1387	S1387	>75%	H	C	Profiling	Lung cancer	Treated(Control@H3122 cell line)	SILAC	IMAC	Q Exactive	22457	['Present']	Raf_0305_106	Q96QT4	TRPM7	S1387	Ws	Untreated@H3122 cell line
296623	23898821	Q96QT4		TRPM7	LMRLSQSIPFTPV		S1569	S1569	>75%	H	C	Profiling	Lung cancer	Treated(Control@H3122 cell line)	SILAC	IMAC	Q Exactive	22457	['Present']	Raf_0305_106	Q96QT4	TRPM7	S1569	Ws	Untreated@H3122 cell line
317774	23898821	Q96QT4		TRPM7	INFQGGSHSYRAK	HTEQSPTDAYGVINFQGGS(ph)HSYR	S101	S101	0.961708	H	C	Profiling	Lung cancer	Treated(Crizotinib@H3122 cell line)	SILAC	IMAC	Q Exactive	16648	[]	pri_1204_200	Q96QT4	TRPM7	S101	Ws	Crizotinib@H3122 cell line
317775	23898821	Q96QT4		TRPM7	NQKLGSSSTSIPH	LGSS(ph)STSIPHLSSPPTK	S1387	S1387	0.771706	H	C	Profiling	Lung cancer	Treated(Crizotinib@H3122 cell line)	SILAC	IMAC	Q Exactive	16648	[]	pri_1204_200	Q96QT4	TRPM7	S1387	Ws	Crizotinib@H3122 cell line
351452	23898821	Q96QT4		TRPM7	KISRRPSTEDTHE		S1504	S1504	>75%	H	C	Profiling	Lung cancer	Treated(Crizotinib@H3122 cell line)	mTRAQ	IMAC	Q Exactive	22457	['Present']	Raf_0305_106	Q96QT4	TRPM7	S1504	Ws	Crizotinib@H3122 cell line
351453	23898821	Q96QT4		TRPM7	NTLKRVSSLAGFT		S1476	S1476	>75%	H	C	Profiling	Lung cancer	Treated(Crizotinib@H3122 cell line)	mTRAQ	IMAC	Q Exactive	22457	['Present']	Raf_0305_106	Q96QT4	TRPM7	S1476	Ws	Crizotinib@H3122 cell line
351454	23898821	Q96QT4		TRPM7	TLKRVSSLAGFTD		S1477	S1477	>75%	H	C	Profiling	Lung cancer	Treated(Crizotinib@H3122 cell line)	mTRAQ	IMAC	Q Exactive	22457	['Present']	Raf_0305_106	Q96QT4	TRPM7	S1477	Ws	Crizotinib@H3122 cell line
351455	23898821	Q96QT4		TRPM7	LTAQKASEASKVH		S1255	S1255	>75%	H	C	Profiling	Lung cancer	Treated(Crizotinib@H3122 cell line)	mTRAQ	IMAC	Q Exactive	22457	['Present']	Raf_0305_106	Q96QT4	TRPM7	S1255	Ws	Crizotinib@H3122 cell line
351959	23898821	Q96QT4		TRPM7	INFQGGSHSYRAK		S101	S101	>75%	H	C	Profiling	Lung cancer	Treated(Crizotinib@H3122 cell line)	mTRAQ	IMAC	Q Exactive	22457	['Present']	Raf_0305_106	Q96QT4	TRPM7	S101	Ws	Crizotinib@H3122 cell line
351960	23898821	Q96QT4		TRPM7	NQKLGSSSTSIPH		S1387	S1387	>75%	H	C	Profiling	Lung cancer	Treated(Crizotinib@H3122 cell line)	mTRAQ	IMAC	Q Exactive	22457	['Present']	Raf_0305_106	Q96QT4	TRPM7	S1387	Ws	Crizotinib@H3122 cell line
351961	23898821	Q96QT4		TRPM7	LMRLSQSIPFTPV		S1569	S1569	>75%	H	C	Profiling	Lung cancer	Treated(Crizotinib@H3122 cell line)	mTRAQ	IMAC	Q Exactive	22457	['Present']	Raf_0305_106	Q96QT4	TRPM7	S1569	Ws	Crizotinib@H3122 cell line
354065	23898821	Q96QT4		TRPM7	KISRRPSTEDTHE		S1504	S1504	>75%	H	C	Profiling	Lung cancer	Treated(Crizotinib@H3122 cell line)	SILAC	IMAC	Q Exactive	22457	['Present']	Raf_0305_106	Q96QT4	TRPM7	S1504	Ws	Crizotinib@H3122 cell line
354066	23898821	Q96QT4		TRPM7	NTLKRVSSLAGFT		S1476	S1476	>75%	H	C	Profiling	Lung cancer	Treated(Crizotinib@H3122 cell line)	SILAC	IMAC	Q Exactive	22457	['Present']	Raf_0305_106	Q96QT4	TRPM7	S1476	Ws	Crizotinib@H3122 cell line
354067	23898821	Q96QT4		TRPM7	TLKRVSSLAGFTD		S1477	S1477	>75%	H	C	Profiling	Lung cancer	Treated(Crizotinib@H3122 cell line)	SILAC	IMAC	Q Exactive	22457	['Present']	Raf_0305_106	Q96QT4	TRPM7	S1477	Ws	Crizotinib@H3122 cell line
354068	23898821	Q96QT4		TRPM7	LTAQKASEASKVH		S1255	S1255	>75%	H	C	Profiling	Lung cancer	Treated(Crizotinib@H3122 cell line)	SILAC	IMAC	Q Exactive	22457	['Present']	Raf_0305_106	Q96QT4	TRPM7	S1255	Ws	Crizotinib@H3122 cell line
354325	23898821	Q96QT4		TRPM7	INFQGGSHSYRAK		S101	S101	>75%	H	C	Profiling	Lung cancer	Treated(Crizotinib@H3122 cell line)	SILAC	IMAC	Q Exactive	22457	['Present']	Raf_0305_106	Q96QT4	TRPM7	S101	Ws	Crizotinib@H3122 cell line
354326	23898821	Q96QT4		TRPM7	NQKLGSSSTSIPH		S1387	S1387	>75%	H	C	Profiling	Lung cancer	Treated(Crizotinib@H3122 cell line)	SILAC	IMAC	Q Exactive	22457	['Present']	Raf_0305_106	Q96QT4	TRPM7	S1387	Ws	Crizotinib@H3122 cell line
354327	23898821	Q96QT4		TRPM7	LMRLSQSIPFTPV		S1569	S1569	>75%	H	C	Profiling	Lung cancer	Treated(Crizotinib@H3122 cell line)	SILAC	IMAC	Q Exactive	22457	['Present']	Raf_0305_106	Q96QT4	TRPM7	S1569	Ws	Crizotinib@H3122 cell line
389649	24173317	Q96QT4				ILSNNNTSENT(ph)LK	T11;	T11	1	H	C	Profiling	Neurological disorders	Treated (Human embryonic stem cells (hESCs)	Dimethy labeling	SIMAC+TiO2	LTQ-Orbitrap Velos	4106	['Present', 'Present', 'Present', 'Present', 'Present', 'Present']	pri_0703_58	Q96QT4	TRPM7	T1471	Mode_Seq	Human embryonic stem cells (hESCs)
393305	24173317	Q96QT4				ILSNNNTSENT(ph)LK	T11;	T11	1	H	C	Profiling	Neurological disorders	Untreated (Parental neural stem cells (NSCs)	Dimethy labeling	SIMAC+TiO2	LTQ-Orbitrap Velos	4106	['Present', 'Present', 'Present', 'Present', 'Present', 'Present']	pri_0703_58	Q96QT4	TRPM7	T1471	Mode_Seq	Parental neural stem cells (NSCs)
395585	24275748	Q96QT4		CHAK1	INFQGGSHSYRAK		S101	S101	0.83178	H	C	Profiling	Autophagy	Treated(Rapamycin-15 min@MCF7 cells line)	SILAC	TiO2	LTQ-Orbitrap XL	5106	['Present ', 'Present', 'Present', 'Present', 'Present', 'Present']	pri_0203_33	Q96QT4	TRPM7	S101	Ws	Rapamycin(15min)@MCF7 cells
396541	24275748	Q96QT4		CHAK1	KISRRPSTEDTHE		S1504	S1504	0.990823	H	C	Profiling	Autophagy	Treated(Rapamycin-15 min@MCF7 cells line)	SILAC	TiO2	LTQ-Orbitrap XL	5106	['Present ', 'Present', 'Present', 'Present', 'Present', 'Present']	pri_0203_33	Q96QT4	TRPM7	S1504	Ws	Rapamycin(15min)@MCF7 cells
398885	24275748	Q96QT4		CHAK1	KISRRPSTEDTHE		S1504	S1504	0.990823	H	C	Profiling	Autophagy	Treated(Rapamycin-2 min@MCF7 cells line)	SILAC	TiO2	LTQ-Orbitrap XL	5106	['Present ', 'Present', 'Present', 'Present', 'Present', 'Present']	pri_0203_33	Q96QT4	TRPM7	S1504	Ws	Rapamycin(2min)@MCF7 cells
400023	24275748	Q96QT4		CHAK1	INFQGGSHSYRAK		S101	S101	0.83178	H	C	Profiling	Autophagy	Treated(Rapamycin-2 min@MCF7 cells line)	SILAC	TiO2	LTQ-Orbitrap XL	5106	['Present ', 'Present', 'Present', 'Present', 'Present', 'Present']	pri_0203_33	Q96QT4	TRPM7	S101	Ws	Rapamycin(2min)@MCF7 cells
403131	24275748	Q96QT4		CHAK1	INFQGGSHSYRAK		S101	S101	0.83178	H	C	Profiling	Autophagy	Treated(Rapamycin-30min@MCF7 cells line)	SILAC	TiO2	LTQ-Orbitrap XL	5106	['Present ', 'Present', 'Present', 'Present', 'Present', 'Present']	pri_0203_33	Q96QT4	TRPM7	S101	Ws	Rapamycin(30min)@MCF7 cells
404117	24275748	Q96QT4		CHAK1	KISRRPSTEDTHE		S1504	S1504	0.990823	H	C	Profiling	Autophagy	Treated(Rapamycin-30min@MCF7 cells line)	SILAC	TiO2	LTQ-Orbitrap XL	5106	['Present ', 'Present', 'Present', 'Present', 'Present', 'Present']	pri_0203_33	Q96QT4	TRPM7	S1504	Ws	Rapamycin(30min)@MCF7 cells
408030	24275748	Q96QT4		CHAK1	KISRRPSTEDTHE		S1504	S1504	0.990823	H	C	Profiling	Autophagy	Treated(Rapamycin-7 min@MCF7 cells line)	SILAC	TiO2	LTQ-Orbitrap XL	5106	['Present ', 'Present', 'Present', 'Present', 'Present', 'Present']	pri_0203_33	Q96QT4	TRPM7	S1504	Ws	Rapamycin(7min)@MCF7 cells
408833	24275748	Q96QT4		CHAK1	INFQGGSHSYRAK		S101	S101	0.83178	H	C	Profiling	Autophagy	Treated(Rapamycin-7 min@MCF7 cells line)	SILAC	TiO2	LTQ-Orbitrap XL	5106	['Present ', 'Present', 'Present', 'Present', 'Present', 'Present']	pri_0203_33	Q96QT4	TRPM7	S101	Ws	Rapamycin(7min)@MCF7 cells
411723	24275748	Q96QT4		CHAK1	INFQGGSHSYRAK		S101	S101	0.83178	H	C	Profiling	Autophagy	Untreated(Starvation-15 min@MCF7 cells line)	SILAC	TiO2	LTQ-Orbitrap XL	5106	['Present ', 'Present', 'Present', 'Present', 'Present', 'Present']	pri_0203_33	Q96QT4	TRPM7	S101	Ws	Starvation(15min)@MCF7 cells
412194	24275748	Q96QT4		CHAK1	KISRRPSTEDTHE		S1504	S1504	0.990823	H	C	Profiling	Autophagy	Untreated(Starvation-15 min@MCF7 cells line)	SILAC	TiO2	LTQ-Orbitrap XL	5106	['Present ', 'Present', 'Present', 'Present', 'Present', 'Present']	pri_0203_33	Q96QT4	TRPM7	S1504	Ws	Starvation(15min)@MCF7 cells
415454	24275748	Q96QT4		CHAK1	KISRRPSTEDTHE		S1504	S1504	0.990823	H	C	Profiling	Autophagy	Untreated(Starvation-2 min@MCF7 cells line)	SILAC	TiO2	LTQ-Orbitrap XL	5106	['Present ', 'Present', 'Present', 'Present', 'Present', 'Present']	pri_0203_33	Q96QT4	TRPM7	S1504	Ws	Starvation(2min)@MCF7 cells
415890	24275748	Q96QT4		CHAK1	INFQGGSHSYRAK		S101	S101	0.83178	H	C	Profiling	Autophagy	Untreated(Starvation-2 min@MCF7 cells line)	SILAC	TiO2	LTQ-Orbitrap XL	5106	['Present ', 'Present', 'Present', 'Present', 'Present', 'Present']	pri_0203_33	Q96QT4	TRPM7	S101	Ws	Starvation(2min)@MCF7 cells
419515	24275748	Q96QT4		CHAK1	KISRRPSTEDTHE		S1504	S1504	0.990823	H	C	Profiling	Autophagy	Untreated(Starvation-30 min@MCF7 cells line)	SILAC	TiO2	LTQ-Orbitrap XL	5106	['Present ', 'Present', 'Present', 'Present', 'Present', 'Present']	pri_0203_33	Q96QT4	TRPM7	S1504	Ws	Starvation(30min)@MCF7 cells
419771	24275748	Q96QT4		CHAK1	INFQGGSHSYRAK		S101	S101	0.83178	H	C	Profiling	Autophagy	Untreated(Starvation-30 min@MCF7 cells line)	SILAC	TiO2	LTQ-Orbitrap XL	5106	['Present ', 'Present', 'Present', 'Present', 'Present', 'Present']	pri_0203_33	Q96QT4	TRPM7	S101	Ws	Starvation(30min)@MCF7 cells
424613	24275748	Q96QT4		CHAK1	INFQGGSHSYRAK		S101	S101	0.83178	H	C	Profiling	Autophagy	Untreated(Starvation-7 min@MCF7 cells line)	SILAC	TiO2	LTQ-Orbitrap XL	5106	['Present ', 'Present', 'Present', 'Present', 'Present', 'Present']	pri_0203_33	Q96QT4	TRPM7	S101	Ws	Starvation(7min)@MCF7 cells
424828	24275748	Q96QT4		CHAK1	KISRRPSTEDTHE		S1504	S1504	0.990823	H	C	Profiling	Autophagy	Untreated(Starvation-7 min@MCF7 cells line)	SILAC	TiO2	LTQ-Orbitrap XL	5106	['Present ', 'Present', 'Present', 'Present', 'Present', 'Present']	pri_0203_33	Q96QT4	TRPM7	S1504	Ws	Starvation(7min)@MCF7 cells
444579	24850871	Q96QT4			TSIPHLSSPPTKFFVSTPSQPSCKSHLETGT	_FFVS(ph)TPSQPSCK_	S1404	S1404	0.979078	H	C	profiling	T cells stimulated with PGE2	Treated(10min PGE2-MS1@ Jurkat T cells )	Label Free	Ti-IMAC	LTQ-Orbitrap Elite	18957	[-0.05901051]	Raf_2804_102	Q96QT4	TRPM7	S1404	Ws	PGE2(10min)-MS1@Jurkat T cells
450591	24850871	Q96QT4			______MSQKSWIESTLTKRECVYIIPSSKD	(ac)MS(ph)QKS(ph)WIES(ph)T(ph)LTKR	T10	T10	0.996339	H	C	profiling	T cells stimulated with PGE2	Treated(10min PGE2-MS1@ Jurkat T cells )	Label Free	Ti-IMAC	LTQ-Orbitrap Elite	18957	[]	Raf_2804_102	Q96QT4	TRPM7	T10	Ws	PGE2(10min)-MS1@Jurkat T cells
452187	24850871	Q96QT4			______________MSQKSWIESTLTKRECV	(ac)MS(ph)QKS(ph)WIES(ph)T(ph)LTKR	S2	S2	1	H	C	profiling	T cells stimulated with PGE2	Treated(10min PGE2-MS1@ Jurkat T cells )	Label Free	Ti-IMAC	LTQ-Orbitrap Elite	18957	[]	Raf_2804_102	Q96QT4	TRPM7	S2	ws+fasta	PGE2(10min)-MS1@Jurkat T cells
452188	24850871	Q96QT4			___________MSQKSWIESTLTKRECVYII	(ac)MS(ph)QKS(ph)WIES(ph)T(ph)LTKR	S5	S5	1	H	C	profiling	T cells stimulated with PGE2	Treated(10min PGE2-MS1@ Jurkat T cells )	Label Free	Ti-IMAC	LTQ-Orbitrap Elite	18957	[]	Raf_2804_102	Q96QT4	TRPM7	S5	ws+fasta	PGE2(10min)-MS1@Jurkat T cells
462880	24850871	Q96QT4			TSIPHLSSPPTKFFVSTPSQPSCKSHLETGT	_FFVS(ph)TPSQPSCK_	S1404	S1404	0.979078	H	C	profiling	T cells stimulated with PGE2	Treated(10min PGE2-MS2@ Jurkat T cells )	Label Free	Ti-IMAC	LTQ-Orbitrap Elite	18957	[-0.4555225]	Raf_2804_102	Q96QT4	TRPM7	S1404	Ws	PGE2(10min)-MS2@Jurkat T cells
467934	24850871	Q96QT4			______MSQKSWIESTLTKRECVYIIPSSKD	(ac)MS(ph)QKS(ph)WIES(ph)T(ph)LTKR	T10	T10	0.996339	H	C	profiling	T cells stimulated with PGE2	Treated(10min PGE2-MS2@ Jurkat T cells )	Label Free	Ti-IMAC	LTQ-Orbitrap Elite	18957	[]	Raf_2804_102	Q96QT4	TRPM7	T10	Ws	PGE2(10min)-MS2@Jurkat T cells
469192	24850871	Q96QT4			______________MSQKSWIESTLTKRECV	(ac)MS(ph)QKS(ph)WIES(ph)T(ph)LTKR	S2	S2	1	H	C	profiling	T cells stimulated with PGE2	Treated(10min PGE2-MS2@ Jurkat T cells )	Label Free	Ti-IMAC	LTQ-Orbitrap Elite	18957	[]	Raf_2804_102	Q96QT4	TRPM7	S2	ws+fasta	PGE2(10min)-MS2@Jurkat T cells
469193	24850871	Q96QT4			___________MSQKSWIESTLTKRECVYII	(ac)MS(ph)QKS(ph)WIES(ph)T(ph)LTKR	S5	S5	1	H	C	profiling	T cells stimulated with PGE2	Treated(10min PGE2-MS2@ Jurkat T cells )	Label Free	Ti-IMAC	LTQ-Orbitrap Elite	18957	[]	Raf_2804_102	Q96QT4	TRPM7	S5	ws+fasta	PGE2(10min)-MS2@Jurkat T cells
481238	24850871	Q96QT4			TSIPHLSSPPTKFFVSTPSQPSCKSHLETGT	_FFVS(ph)TPSQPSCK_	S1404	S1404	0.979078	H	C	profiling	T cells stimulated with PGE2	Treated(20min PGE2-MS1@ Jurkat T cells )	Label Free	Ti-IMAC	LTQ-Orbitrap Elite	18957	[]	Raf_2804_102	Q96QT4	TRPM7	S1404	Ws	PGE2(20min)-MS1@Jurkat T cells
487218	24850871	Q96QT4			______MSQKSWIESTLTKRECVYIIPSSKD	(ac)MS(ph)QKS(ph)WIES(ph)T(ph)LTKR	T10	T10	0.996339	H	C	profiling	T cells stimulated with PGE2	Treated(20min PGE2-MS1@ Jurkat T cells )	Label Free	Ti-IMAC	LTQ-Orbitrap Elite	18957	[]	Raf_2804_102	Q96QT4	TRPM7	T10	Ws	PGE2(20min)-MS1@Jurkat T cells
488804	24850871	Q96QT4			______________MSQKSWIESTLTKRECV	(ac)MS(ph)QKS(ph)WIES(ph)T(ph)LTKR	S2	S2	1	H	C	profiling	T cells stimulated with PGE2	Treated(20min PGE2-MS1@ Jurkat T cells )	Label Free	Ti-IMAC	LTQ-Orbitrap Elite	18957	[]	Raf_2804_102	Q96QT4	TRPM7	S2	ws+fasta	PGE2(20min)-MS1@Jurkat T cells
488805	24850871	Q96QT4			___________MSQKSWIESTLTKRECVYII	(ac)MS(ph)QKS(ph)WIES(ph)T(ph)LTKR	S5	S5	1	H	C	profiling	T cells stimulated with PGE2	Treated(20min PGE2-MS1@ Jurkat T cells )	Label Free	Ti-IMAC	LTQ-Orbitrap Elite	18957	[]	Raf_2804_102	Q96QT4	TRPM7	S5	ws+fasta	PGE2(20min)-MS1@Jurkat T cells
500532	24850871	Q96QT4			TSIPHLSSPPTKFFVSTPSQPSCKSHLETGT	_FFVS(ph)TPSQPSCK_	S1404	S1404	0.979078	H	C	profiling	T cells stimulated with PGE2	Treated(20min PGE2-MS2@ Jurkat T cells )	Label Free	Ti-IMAC	LTQ-Orbitrap Elite	18957	[]	Raf_2804_102	Q96QT4	TRPM7	S1404	Ws	PGE2(20min)-MS2@Jurkat T cells
506365	24850871	Q96QT4			______MSQKSWIESTLTKRECVYIIPSSKD	(ac)MS(ph)QKS(ph)WIES(ph)T(ph)LTKR	T10	T10	0.996339	H	C	profiling	T cells stimulated with PGE2	Treated(20min PGE2-MS2@ Jurkat T cells )	Label Free	Ti-IMAC	LTQ-Orbitrap Elite	18957	[]	Raf_2804_102	Q96QT4	TRPM7	T10	Ws	PGE2(20min)-MS2@Jurkat T cells
507932	24850871	Q96QT4			______________MSQKSWIESTLTKRECV	(ac)MS(ph)QKS(ph)WIES(ph)T(ph)LTKR	S2	S2	1	H	C	profiling	T cells stimulated with PGE2	Treated(20min PGE2-MS2@ Jurkat T cells )	Label Free	Ti-IMAC	LTQ-Orbitrap Elite	18957	[]	Raf_2804_102	Q96QT4	TRPM7	S2	ws+fasta	PGE2(20min)-MS2@Jurkat T cells
507933	24850871	Q96QT4			___________MSQKSWIESTLTKRECVYII	(ac)MS(ph)QKS(ph)WIES(ph)T(ph)LTKR	S5	S5	1	H	C	profiling	T cells stimulated with PGE2	Treated(20min PGE2-MS2@ Jurkat T cells )	Label Free	Ti-IMAC	LTQ-Orbitrap Elite	18957	[]	Raf_2804_102	Q96QT4	TRPM7	S5	ws+fasta	PGE2(20min)-MS2@Jurkat T cells
520799	24850871	Q96QT4			TSIPHLSSPPTKFFVSTPSQPSCKSHLETGT	_FFVS(ph)TPSQPSCK_	S1404	S1404	0.979078	H	C	profiling	T cells stimulated with PGE2	Treated(30min PGE2-MS1@ Jurkat T cells )	Label Free	Ti-IMAC	LTQ-Orbitrap Elite	18957	[-0.200655]	Raf_2804_102	Q96QT4	TRPM7	S1404	Ws	PGE2(30min)-MS1@Jurkat T cells
526012	24850871	Q96QT4			______MSQKSWIESTLTKRECVYIIPSSKD	(ac)MS(ph)QKS(ph)WIES(ph)T(ph)LTKR	T10	T10	0.996339	H	C	profiling	T cells stimulated with PGE2	Treated(30min PGE2-MS1@ Jurkat T cells )	Label Free	Ti-IMAC	LTQ-Orbitrap Elite	18957	[]	Raf_2804_102	Q96QT4	TRPM7	T10	Ws	PGE2(30min)-MS1@Jurkat T cells
527601	24850871	Q96QT4			______________MSQKSWIESTLTKRECV	(ac)MS(ph)QKS(ph)WIES(ph)T(ph)LTKR	S2	S2	1	H	C	profiling	T cells stimulated with PGE2	Treated(30min PGE2-MS1@ Jurkat T cells )	Label Free	Ti-IMAC	LTQ-Orbitrap Elite	18957	[]	Raf_2804_102	Q96QT4	TRPM7	S2	ws+fasta	PGE2(30min)-MS1@Jurkat T cells
527602	24850871	Q96QT4			___________MSQKSWIESTLTKRECVYII	(ac)MS(ph)QKS(ph)WIES(ph)T(ph)LTKR	S5	S5	1	H	C	profiling	T cells stimulated with PGE2	Treated(30min PGE2-MS1@ Jurkat T cells )	Label Free	Ti-IMAC	LTQ-Orbitrap Elite	18957	[]	Raf_2804_102	Q96QT4	TRPM7	S5	ws+fasta	PGE2(30min)-MS1@Jurkat T cells
538239	24850871	Q96QT4			TSIPHLSSPPTKFFVSTPSQPSCKSHLETGT	_FFVS(ph)TPSQPSCK_	S1404	S1404	0.979078	H	C	profiling	T cells stimulated with PGE2	Treated(30min PGE2-MS2@ Jurkat T cells )	Label Free	Ti-IMAC	LTQ-Orbitrap Elite	18957	[]	Raf_2804_102	Q96QT4	TRPM7	S1404	Ws	PGE2(30min)-MS2@Jurkat T cells
543263	24850871	Q96QT4			______MSQKSWIESTLTKRECVYIIPSSKD	(ac)MS(ph)QKS(ph)WIES(ph)T(ph)LTKR	T10	T10	0.996339	H	C	profiling	T cells stimulated with PGE2	Treated(30min PGE2-MS2@ Jurkat T cells )	Label Free	Ti-IMAC	LTQ-Orbitrap Elite	18957	[-0.2973166]	Raf_2804_102	Q96QT4	TRPM7	T10	Ws	PGE2(30min)-MS2@Jurkat T cells
544516	24850871	Q96QT4			______________MSQKSWIESTLTKRECV	(ac)MS(ph)QKS(ph)WIES(ph)T(ph)LTKR	S2	S2	1	H	C	profiling	T cells stimulated with PGE2	Treated(30min PGE2-MS2@ Jurkat T cells )	Label Free	Ti-IMAC	LTQ-Orbitrap Elite	18957	[-0.2973166]	Raf_2804_102	Q96QT4	TRPM7	S2	ws+fasta	PGE2(30min)-MS2@Jurkat T cells
544517	24850871	Q96QT4			___________MSQKSWIESTLTKRECVYII	(ac)MS(ph)QKS(ph)WIES(ph)T(ph)LTKR	S5	S5	1	H	C	profiling	T cells stimulated with PGE2	Treated(30min PGE2-MS2@ Jurkat T cells )	Label Free	Ti-IMAC	LTQ-Orbitrap Elite	18957	[-0.2973166]	Raf_2804_102	Q96QT4	TRPM7	S5	ws+fasta	PGE2(30min)-MS2@Jurkat T cells
555401	24850871	Q96QT4			TSIPHLSSPPTKFFVSTPSQPSCKSHLETGT	_FFVS(ph)TPSQPSCK_	S1404	S1404	0.979078	H	C	profiling	T cells stimulated with PGE2	Treated(5min PGE2-MS1@ Jurkat T cells )	Label Free	Ti-IMAC	LTQ-Orbitrap Elite	18957	[-0.3712726]	Raf_2804_102	Q96QT4	TRPM7	S1404	Ws	PGE2(5min)-MS1@Jurkat T cells
560554	24850871	Q96QT4			______MSQKSWIESTLTKRECVYIIPSSKD	(ac)MS(ph)QKS(ph)WIES(ph)T(ph)LTKR	T10	T10	0.996339	H	C	profiling	T cells stimulated with PGE2	Treated(5min PGE2-MS1@ Jurkat T cells )	Label Free	Ti-IMAC	LTQ-Orbitrap Elite	18957	[-0.1259961]	Raf_2804_102	Q96QT4	TRPM7	T10	Ws	PGE2(5min)-MS1@Jurkat T cells
561832	24850871	Q96QT4			______________MSQKSWIESTLTKRECV	(ac)MS(ph)QKS(ph)WIES(ph)T(ph)LTKR	S2	S2	1	H	C	profiling	T cells stimulated with PGE2	Treated(5min PGE2-MS1@ Jurkat T cells )	Label Free	Ti-IMAC	LTQ-Orbitrap Elite	18957	[-0.1259961]	Raf_2804_102	Q96QT4	TRPM7	S2	ws+fasta	PGE2(5min)-MS1@Jurkat T cells
561833	24850871	Q96QT4			___________MSQKSWIESTLTKRECVYII	(ac)MS(ph)QKS(ph)WIES(ph)T(ph)LTKR	S5	S5	1	H	C	profiling	T cells stimulated with PGE2	Treated(5min PGE2-MS1@ Jurkat T cells )	Label Free	Ti-IMAC	LTQ-Orbitrap Elite	18957	[-0.1259961]	Raf_2804_102	Q96QT4	TRPM7	S5	ws+fasta	PGE2(5min)-MS1@Jurkat T cells
573642	24850871	Q96QT4			TSIPHLSSPPTKFFVSTPSQPSCKSHLETGT	_FFVS(ph)TPSQPSCK_	S1404	S1404	0.979078	H	C	profiling	T cells stimulated with PGE2	Treated(5min PGE2-MS2@ Jurkat T cells )	Label Free	Ti-IMAC	LTQ-Orbitrap Elite	18957	[-0.3481741]	Raf_2804_102	Q96QT4	TRPM7	S1404	Ws	PGE2(5min)-MS2@Jurkat T cells
579488	24850871	Q96QT4			______MSQKSWIESTLTKRECVYIIPSSKD	(ac)MS(ph)QKS(ph)WIES(ph)T(ph)LTKR	T10	T10	0.996339	H	C	profiling	T cells stimulated with PGE2	Treated(5min PGE2-MS2@ Jurkat T cells )	Label Free	Ti-IMAC	LTQ-Orbitrap Elite	18957	[-0.3073058]	Raf_2804_102	Q96QT4	TRPM7	T10	Ws	PGE2(5min)-MS2@Jurkat T cells
581054	24850871	Q96QT4			______________MSQKSWIESTLTKRECV	(ac)MS(ph)QKS(ph)WIES(ph)T(ph)LTKR	S2	S2	1	H	C	profiling	T cells stimulated with PGE2	Treated(5min PGE2-MS2@ Jurkat T cells )	Label Free	Ti-IMAC	LTQ-Orbitrap Elite	18957	[-0.3073058]	Raf_2804_102	Q96QT4	TRPM7	S2	ws+fasta	PGE2(5min)-MS2@Jurkat T cells
581055	24850871	Q96QT4			___________MSQKSWIESTLTKRECVYII	(ac)MS(ph)QKS(ph)WIES(ph)T(ph)LTKR	S5	S5	1	H	C	profiling	T cells stimulated with PGE2	Treated(5min PGE2-MS2@ Jurkat T cells )	Label Free	Ti-IMAC	LTQ-Orbitrap Elite	18957	[-0.3073058]	Raf_2804_102	Q96QT4	TRPM7	S5	ws+fasta	PGE2(5min)-MS2@Jurkat T cells
593148	24850871	Q96QT4			TSIPHLSSPPTKFFVSTPSQPSCKSHLETGT	_FFVS(ph)TPSQPSCK_	S1404	S1404	0.979078	H	C	profiling	T cells stimulated with PGE2	Treated(60min PGE2-MS1@ Jurkat T cells )	Label Free	Ti-IMAC	LTQ-Orbitrap Elite	18957	[-0.3744345]	Raf_2804_102	Q96QT4	TRPM7	S1404	Ws	PGE2(60min)-MS1@Jurkat T cells
599137	24850871	Q96QT4			______MSQKSWIESTLTKRECVYIIPSSKD	(ac)MS(ph)QKS(ph)WIES(ph)T(ph)LTKR	T10	T10	0.996339	H	C	profiling	T cells stimulated with PGE2	Treated(60min PGE2-MS1@ Jurkat T cells )	Label Free	Ti-IMAC	LTQ-Orbitrap Elite	18957	[]	Raf_2804_102	Q96QT4	TRPM7	T10	Ws	PGE2(60min)-MS1@Jurkat T cells
600719	24850871	Q96QT4			______________MSQKSWIESTLTKRECV	(ac)MS(ph)QKS(ph)WIES(ph)T(ph)LTKR	S2	S2	1	H	C	profiling	T cells stimulated with PGE2	Treated(60min PGE2-MS1@ Jurkat T cells )	Label Free	Ti-IMAC	LTQ-Orbitrap Elite	18957	[]	Raf_2804_102	Q96QT4	TRPM7	S2	ws+fasta	PGE2(60min)-MS1@Jurkat T cells
600720	24850871	Q96QT4			___________MSQKSWIESTLTKRECVYII	(ac)MS(ph)QKS(ph)WIES(ph)T(ph)LTKR	S5	S5	1	H	C	profiling	T cells stimulated with PGE2	Treated(60min PGE2-MS1@ Jurkat T cells )	Label Free	Ti-IMAC	LTQ-Orbitrap Elite	18957	[]	Raf_2804_102	Q96QT4	TRPM7	S5	ws+fasta	PGE2(60min)-MS1@Jurkat T cells
611348	24850871	Q96QT4			TSIPHLSSPPTKFFVSTPSQPSCKSHLETGT	_FFVS(ph)TPSQPSCK_	S1404	S1404	0.979078	H	C	profiling	T cells stimulated with PGE2	Treated(60min PGE2-MS2@ Jurkat T cells )	Label Free	Ti-IMAC	LTQ-Orbitrap Elite	18957	[-0.5561218]	Raf_2804_102	Q96QT4	TRPM7	S1404	Ws	PGE2(60min)-MS2@Jurkat T cells
616394	24850871	Q96QT4			______MSQKSWIESTLTKRECVYIIPSSKD	(ac)MS(ph)QKS(ph)WIES(ph)T(ph)LTKR	T10	T10	0.996339	H	C	profiling	T cells stimulated with PGE2	Treated(60min PGE2-MS2@ Jurkat T cells )	Label Free	Ti-IMAC	LTQ-Orbitrap Elite	18957	[]	Raf_2804_102	Q96QT4	TRPM7	T10	Ws	PGE2(60min)-MS2@Jurkat T cells
617653	24850871	Q96QT4			______________MSQKSWIESTLTKRECV	(ac)MS(ph)QKS(ph)WIES(ph)T(ph)LTKR	S2	S2	1	H	C	profiling	T cells stimulated with PGE2	Treated(60min PGE2-MS2@ Jurkat T cells )	Label Free	Ti-IMAC	LTQ-Orbitrap Elite	18957	[]	Raf_2804_102	Q96QT4	TRPM7	S2	ws+fasta	PGE2(60min)-MS2@Jurkat T cells
617654	24850871	Q96QT4			___________MSQKSWIESTLTKRECVYII	(ac)MS(ph)QKS(ph)WIES(ph)T(ph)LTKR	S5	S5	1	H	C	profiling	T cells stimulated with PGE2	Treated(60min PGE2-MS2@ Jurkat T cells )	Label Free	Ti-IMAC	LTQ-Orbitrap Elite	18957	[]	Raf_2804_102	Q96QT4	TRPM7	S5	ws+fasta	PGE2(60min)-MS2@Jurkat T cells
628593	24850871	Q96QT4			TSIPHLSSPPTKFFVSTPSQPSCKSHLETGT	_FFVS(ph)TPSQPSCK_	S1404	S1404	0.979078	H	C	profiling	T cells stimulated with PGE2	Untreated(0min PGE2-MS1@ Jurkat T cells )	Label Free	Ti-IMAC	LTQ-Orbitrap Elite	18957	[-0.1929765]	Raf_2804_102	Q96QT4	TRPM7	S1404	Ws	PGE2(0min)-MS1@Jurkat T cells
633779	24850871	Q96QT4			______MSQKSWIESTLTKRECVYIIPSSKD	(ac)MS(ph)QKS(ph)WIES(ph)T(ph)LTKR	T10	T10	0.996339	H	C	profiling	T cells stimulated with PGE2	Untreated(0min PGE2-MS1@ Jurkat T cells )	Label Free	Ti-IMAC	LTQ-Orbitrap Elite	18957	[]	Raf_2804_102	Q96QT4	TRPM7	T10	Ws	PGE2(0min)-MS1@Jurkat T cells
635064	24850871	Q96QT4			______________MSQKSWIESTLTKRECV	(ac)MS(ph)QKS(ph)WIES(ph)T(ph)LTKR	S2	S2	1	H	C	profiling	T cells stimulated with PGE2	Untreated(0min PGE2-MS1@ Jurkat T cells )	Label Free	Ti-IMAC	LTQ-Orbitrap Elite	18957	[]	Raf_2804_102	Q96QT4	TRPM7	S2	ws+fasta	PGE2(0min)-MS1@Jurkat T cells
635065	24850871	Q96QT4			___________MSQKSWIESTLTKRECVYII	(ac)MS(ph)QKS(ph)WIES(ph)T(ph)LTKR	S5	S5	1	H	C	profiling	T cells stimulated with PGE2	Untreated(0min PGE2-MS1@ Jurkat T cells )	Label Free	Ti-IMAC	LTQ-Orbitrap Elite	18957	[]	Raf_2804_102	Q96QT4	TRPM7	S5	ws+fasta	PGE2(0min)-MS1@Jurkat T cells
646874	24850871	Q96QT4			TSIPHLSSPPTKFFVSTPSQPSCKSHLETGT	_FFVS(ph)TPSQPSCK_	S1404	S1404	0.979078	H	C	profiling	T cells stimulated with PGE2	Untreated(0min PGE2-MS2@ Jurkat T cells )	Label Free	Ti-IMAC	LTQ-Orbitrap Elite	18957	[]	Raf_2804_102	Q96QT4	TRPM7	S1404	Ws	PGE2(0min)-MS2@Jurkat T cells
652746	24850871	Q96QT4			______MSQKSWIESTLTKRECVYIIPSSKD	(ac)MS(ph)QKS(ph)WIES(ph)T(ph)LTKR	T10	T10	0.996339	H	C	profiling	T cells stimulated with PGE2	Untreated(0min PGE2-MS2@ Jurkat T cells )	Label Free	Ti-IMAC	LTQ-Orbitrap Elite	18957	[]	Raf_2804_102	Q96QT4	TRPM7	T10	Ws	PGE2(0min)-MS2@Jurkat T cells
654312	24850871	Q96QT4			______________MSQKSWIESTLTKRECV	(ac)MS(ph)QKS(ph)WIES(ph)T(ph)LTKR	S2	S2	1	H	C	profiling	T cells stimulated with PGE2	Untreated(0min PGE2-MS2@ Jurkat T cells )	Label Free	Ti-IMAC	LTQ-Orbitrap Elite	18957	[]	Raf_2804_102	Q96QT4	TRPM7	S2	ws+fasta	PGE2(0min)-MS2@Jurkat T cells
654313	24850871	Q96QT4			___________MSQKSWIESTLTKRECVYII	(ac)MS(ph)QKS(ph)WIES(ph)T(ph)LTKR	S5	S5	1	H	C	profiling	T cells stimulated with PGE2	Untreated(0min PGE2-MS2@ Jurkat T cells )	Label Free	Ti-IMAC	LTQ-Orbitrap Elite	18957	[]	Raf_2804_102	Q96QT4	TRPM7	S5	ws+fasta	PGE2(0min)-MS2@Jurkat T cells
689271	24961811	Q96QT4		TRPM7	TLTAQKASEASKVHN	TLTAQKAS(ph)EASK	S1255	S1255	100	H	C	Profiling	Cancer	Treated(lentivirus BRAFV600E gene+ shRNA targeting C/EBP -9 days @human diploid fibroblast (HDF) cell line)	Label free	Ti4+-IMAC	LTQ-Orbitrap Velos	10288	['Present', 'Present', 'Present', 'Present', 'Present', 'Present']	pri_2802_16	Q96QT4	TRPM7	S1255	Ws	BRAFV600E+OISb(9d)@HDF cells
697733	24961811	Q96QT4		TRPM7	TLTAQKASEASKVHN	TLTAQKAS(ph)EASK	S1255	S1255	100	H	C	Profiling	Cancer	Treated(lentivirus BRAFV600E gene-9 days @human diploid fibroblast (HDF) cell line)	Label free	Ti4+-IMAC	LTQ-Orbitrap Velos	10288	['Present', 'Present', 'Present', 'Present', 'Present', 'Present']	pri_2802_16	Q96QT4	TRPM7	S1255	Ws	BRAFV600E+OIS(9d)@HDF cells
714178	24961811	Q96QT4		TRPM7	TLTAQKASEASKVHN	TLTAQKAS(ph)EASK	S1255	S1255	100	H	C	Profiling	Cancer	Untreated(Cycling control cell-9 days @human diploid fibroblast (HDF) cell line)	Label free	Ti4+-IMAC	LTQ-Orbitrap Velos	10288	['Present', 'Present', 'Present', 'Present', 'Present', 'Present']	pri_2802_16	Q96QT4	TRPM7	S1255	Ws	Cycling control(9d)@HDF cells
724239	25002506	Q96QT4		TRPM7		VSS(ph)LAGFTDCHR	S 1477	S1477	0.992947	H	C	Profiling	skin cancer	Treated (PD184352+ PMA-30min@HEK293 cells)	SILAC	TiO2	Orbitrap	14506	['Present', 'Present', 'Present', 'Present', 'Present']	Uba_0803_05	Q96QT4	TRPM7	S1477	Mode_Seq	PD184352+ PMA(30min)@HEK293 cells
738661	25002506	Q96QT4		TRPM7		VSS(ph)LAGFTDCHR	S 1477	S1477	0.992947	H	C	Profiling	skin cancer	Treated (BI-D1870+ PMA-30min@HEK293 cells)	SILAC	TiO2	Orbitrap	14506	['Present', 'Present', 'Present', 'Present', 'Present']	Uba_0803_05	Q96QT4	TRPM7	S1477	Mode_Seq	BI-D1870+ PMA(30min)@HEK293 cells
753083	25002506	Q96QT4		TRPM7		VSS(ph)LAGFTDCHR	S 1477	S1477	0.992947	H	C	Profiling	skin cancer	Treated (BI-D1870-2hr@A375 cells)	SILAC	TiO2	Orbitrap	14506	['Present', 'Present', 'Present', 'Present', 'Present']	Uba_0803_05	Q96QT4	TRPM7	S1477	Mode_Seq	BI-D1870(2h)@A375 cells
767505	25002506	Q96QT4		TRPM7		VSS(ph)LAGFTDCHR	S 1477	S1477	0.992947	H	C	Profiling	skin cancer	Treated (Control RNAi @A375 cells)	SILAC	TiO2	Orbitrap	14506	['Present', 'Present', 'Present', 'Present', 'Present']	Uba_0803_05	Q96QT4	TRPM7	S1477	Mode_Seq	Control RNAi@A375 cells
781927	25002506	Q96QT4		TRPM7		VSS(ph)LAGFTDCHR	S 1477	S1477	0.992947	H	C	Profiling	skin cancer	Treated (Control RNAi PMA-30min@HEK293 cells)	SILAC	TiO2	Orbitrap	14506	['Present', 'Present', 'Present', 'Present', 'Present']	Uba_0803_05	Q96QT4	TRPM7	S1477	Mode_Seq	Control RNAi + PMA(30min)@HEK293 cells
796349	25002506	Q96QT4		TRPM7		VSS(ph)LAGFTDCHR	S 1477	S1477	0.992947	H	C	Profiling	skin cancer	Treated (DMSO@A375 cells)	SILAC	TiO2	Orbitrap	14506	['Present', 'Present', 'Present', 'Present', 'Present']	Uba_0803_05	Q96QT4	TRPM7	S1477	Mode_Seq	DMSO@A375 cells
810768	25002506	Q96QT4		TRPM7		VSS(ph)LAGFTDCHR	S 1477	S1477	0.992947	H	C	Profiling	skin cancer	Treated (PD184352-2hr@A375 cells)	SILAC	TiO2	Orbitrap	14506	['Present', 'Present', 'Present', 'Present', 'Present']	Uba_0803_05	Q96QT4	TRPM7	S1477	Mode_Seq	PD184352(2h)@A375 cells
825196	25002506	Q96QT4		TRPM7		VSS(ph)LAGFTDCHR	S 1477	S1477	0.992947	H	C	Profiling	skin cancer	Treated (PMA-30min@HEK293 cells)	SILAC	TiO2	Orbitrap	14506	['Present', 'Present', 'Present', 'Present', 'Present']	Uba_0803_05	Q96QT4	TRPM7	S1477	Mode_Seq	PMA(30min)@HEK293 cells
839630	25002506	Q96QT4		TRPM7		VSS(ph)LAGFTDCHR	S 1477	S1477	0.992947	H	C	Profiling	skin cancer	Treated (RSK1/2 RNAi @A375 cells)	SILAC	TiO2	Orbitrap	14506	['Present', 'Present', 'Present', 'Present', 'Present']	Uba_0803_05	Q96QT4	TRPM7	S1477	Mode_Seq	RSK1/2 RNAi@A375 cells
854050	25002506	Q96QT4		TRPM7		VSS(ph)LAGFTDCHR	S 1477	S1477	0.992947	H	C	Profiling	skin cancer	Treated (RSK1/2 RNAi PMA-30min@HEK293 cells)	SILAC	TiO2	Orbitrap	14506	['Present', 'Present', 'Present', 'Present', 'Present']	Uba_0803_05	Q96QT4	TRPM7	S1477	Mode_Seq	RSK1/2 RNAi + PMA (30min)@HEK293 cells
865930	25003641	Q96QT4		TRPM7	TSIPHLSSPPTKFFVSTPSQPSCKSHLETGT	FFVS(ph)TPSQPSCK	S 1404	S1404	0.967797	H	C	Profiling	leukemia	Treated(DMSO@HL-60 cells)	SILAC	TiO2	Q Exactive	7275	['Present', 'Present', 'Present', 'Present', 'Present', 'Present']	Uba_0903_10	Q96QT4	TRPM7	S1404	Mode_Seq	DMSO@HL-60 cells
865972	25003641	Q96QT4		TRPM7	YYSAVERNNLMRLSQSIPFTPVPPRGEPVTV	LSQS(ph)IPFTPVPPR	S 1569	S1569	0.837226	H	C	Profiling	leukemia	Treated(DMSO@HL-60 cells)	SILAC	TiO2	Q Exactive	7275	['Present', 'Present', 'Present', 'Present', 'Present', 'Present']	Uba_0903_10	Q96QT4	TRPM7	S1569	Mode_Seq	DMSO@HL-60 cells
872929	25003641	Q96QT4		TRPM7	TSIPHLSSPPTKFFVSTPSQPSCKSHLETGT	FFVS(ph)TPSQPSCK	S 1404	S1404	0.967797	H	C	Profiling	leukemia	Treated(inhibitor-VE-821@HL-60 cells)	SILAC	TiO2	Q Exactive	7275	['Present', 'Present', 'Present', 'Present', 'Present', 'Present']	Uba_0903_10	Q96QT4	TRPM7	S1404	Mode_Seq	VE-821@HL-60 cells
872971	25003641	Q96QT4		TRPM7	YYSAVERNNLMRLSQSIPFTPVPPRGEPVTV	LSQS(ph)IPFTPVPPR	S 1569	S1569	0.837226	H	C	Profiling	leukemia	Treated(inhibitor-VE-821@HL-60 cells)	SILAC	TiO2	Q Exactive	7275	['Present', 'Present', 'Present', 'Present', 'Present', 'Present']	Uba_0903_10	Q96QT4	TRPM7	S1569	Mode_Seq	VE-821@HL-60 cells
925451	25159151	Q96QT4		TRPM7	TSIPHLSSPPTKFFVSTPSQPSCKSHLETGT		S1404	S1404	0.998088	H	C	Profiling	Cancer	Treated( Nocodazole@Hela cell line)	label-free	pY	Q Exactive	38069	[0.0, 0.0, 0.0, 0.0]	uba_0703_01	Q96QT4	TRPM7	S1404	Ws	Nocodazole(pY)@Hela cell line
926268	25159151	Q96QT4		TRPM7	KNQKLGSSSTSIPHLSSPPTKFFVSTPSQPS		S1395	S1395	0.867365	H	C	Profiling	Cancer	Treated( Nocodazole@Hela cell line)	label-free	pY	Q Exactive	38069	[0.0, 0.0, 0.0, 0.0]	uba_0703_01	Q96QT4	TRPM7	S1395	Ws	Nocodazole(pY)@Hela cell line
955871	25159151	Q96QT4		TRPM7	TSIPHLSSPPTKFFVSTPSQPSCKSHLETGT		S1404	S1404	0.998088	H	C	Profiling	Cancer	Treated( pervanadate@Hela cell line)	label-free	pY	Q Exactive	38069	[0.0, 0.0, 0.0, 0.0]	uba_0703_01	Q96QT4	TRPM7	S1404	Ws	Pervanadate@Hela cell line_25159151
956690	25159151	Q96QT4		TRPM7	KNQKLGSSSTSIPHLSSPPTKFFVSTPSQPS		S1395	S1395	0.867365	H	C	Profiling	Cancer	Treated( pervanadate@Hela cell line)	label-free	pY	Q Exactive	38069	[0.0, 0.0, 0.0, 0.0]	uba_0703_01	Q96QT4	TRPM7	S1395	Ws	Pervanadate@Hela cell line_25159151
987336	25159151	Q96QT4		TRPM7	TSIPHLSSPPTKFFVSTPSQPSCKSHLETGT		S1404	S1404	0.998088	H	C	Profiling	Cancer	Treated(EGF-15min@HeLa cell line)	label-free	TiO2	Q Exactive mass spectrometer	38069	[892130000, 997160000, 617640000, 861780000, 'Yes', 'Yes']	Uba_0903_10	Q96QT4	TRPM7	S1404	Ws	EGF(15min)@HeLa cell line
988219	25159151	Q96QT4		TRPM7	KNQKLGSSSTSIPHLSSPPTKFFVSTPSQPS		S1395	S1395	0.867365	H	C	Profiling	Cancer	Treated(EGF-15min@HeLa cell line)	label-free	TiO2	Q Exactive mass spectrometer	38069	[0, 0, 13860000, 302160000, 'Yes', 'Yes']	Uba_0903_10	Q96QT4	TRPM7	S1395	Ws	EGF(15min)@HeLa cell line
1018607	25159151	Q96QT4		TRPM7	TSIPHLSSPPTKFFVSTPSQPSCKSHLETGT		S1404	S1404	0.998088	H	C	Profiling	Cancer	Treated(EGF-5min@Hela cell line)	label-free	pY	Q Exactive	38069	[11494000000.0, 0.0, 0.0, 0.0]	uba_0703_01	Q96QT4	TRPM7	S1404	Ws	EGF(5min)@HeLa cell line
1019425	25159151	Q96QT4		TRPM7	KNQKLGSSSTSIPHLSSPPTKFFVSTPSQPS		S1395	S1395	0.867365	H	C	Profiling	Cancer	Treated(EGF-5min@Hela cell line)	label-free	pY	Q Exactive	38069	[2563300000.0, 0.0, 0.0, 0.0]	uba_0703_01	Q96QT4	TRPM7	S1395	Ws	EGF(5min)@HeLa cell line
1050072	25159151	Q96QT4		TRPM7	TSIPHLSSPPTKFFVSTPSQPSCKSHLETGT		S1404	S1404	0.998088	H	C	Profiling	Cancer	Treated(Nocodazole@HeLa cell line)	label-free	TiO2	Q Exactive mass spectrometer	38069	[69363000, 0, 222030000, 151412000, 'Yes', 'Yes']	Uba_0903_10	Q96QT4	TRPM7	S1404	Ws	Nocodazole(TiO2)@Hela cell line
1050954	25159151	Q96QT4		TRPM7	KNQKLGSSSTSIPHLSSPPTKFFVSTPSQPS		S1395	S1395	0.867365	H	C	Profiling	Cancer	Treated(Nocodazole@HeLa cell line)	label-free	TiO2	Q Exactive mass spectrometer	38069	[645968000, 593440000, 298950000, 190680000, 'Yes', 'Yes']	Uba_0903_10	Q96QT4	TRPM7	S1395	Ws	Nocodazole(TiO2)@Hela cell line
1104756	25159151	Q96QT4		TRPM7	TSIPHLSSPPTKFFVSTPSQPSCKSHLETGT		S1404	S1404	0.998088	H	C	Profiling	Cancer	Untreated(HeLa cell line)	label-free	TiO2	Q Exactive mass spectrometer	38069	[1993005000, 1658455000, 440311000, 1198800000, 1293129000, 1098602000]	Uba_0903_10	Q96QT4	TRPM7	S1404	Ws	Untreated@HeLa cell line
1104849	25159151	Q96QT4		TRPM7	TSIPHLSSPPTKFFVSTPSQPSCKSHLETGT		S1404	S1404	0.998088	H	C	Profiling	Cancer	Untreated(HeLa cell line)	label-free	pY	Q Exactive	38069	[0.0, 0.0, 0.0]	uba_0703_01	Q96QT4	TRPM7	S1404	Ws	Untreated@HeLa cell line
1106507	25159151	Q96QT4		TRPM7	KNQKLGSSSTSIPHLSSPPTKFFVSTPSQPS		S1395	S1395	0.867365	H	C	Profiling	Cancer	Untreated(HeLa cell line)	label-free	TiO2	Q Exactive mass spectrometer	38069	[305700000, 10979000, 4503500, 0, 0, 8788200]	Uba_0903_10	Q96QT4	TRPM7	S1395	Ws	Untreated@HeLa cell line
1106508	25159151	Q96QT4		TRPM7	KNQKLGSSSTSIPHLSSPPTKFFVSTPSQPS		S1395	S1395	0.867365	H	C	Profiling	Cancer	Untreated(HeLa cell line)	label-free	pY	Q Exactive	38069	[0.0, 0.0, 0.0]	uba_0703_01	Q96QT4	TRPM7	S1395	Ws	Untreated@HeLa cell line
1240884	25850435	H0YLN8		TRPM7	KETSNKIKILSNNNTSENTLKRVSSLAGFTD	ILSNNNTS(ph)ENTLK	S1468	S1468	0.774166	H	C	Profiling	Melanoma	Treated(AZD6244 (selumetinib)(30nM)@WM239A cells)	SILAC	TiO2	LTQ Orbitrap Velos	15290	[7630000]	pri_0903_65	Q96QT4	TRPM7	S1468	Ws	Selumetinib(30nM)@WM239A cells
1264061	25850435	H0YLN8		TRPM7	KETSNKIKILSNNNTSENTLKRVSSLAGFTD	ILSNNNTS(ph)ENTLK	S1468	S1468	0.774166	H	C	Profiling	Melanoma	Treated(PLX4032 (vemurafenib)(30nM)@WM239A cells)	SILAC	TiO2	LTQ Orbitrap Velos	15290	[7630000]	pri_0903_65	Q96QT4	TRPM7	S1468	Ws	Vemurafenib(30nM)@WM239A cells
1297708	26055452	Q96QT4		TRPM7	SIPHLSSPPTKFF		S1396	S1396	0.841273	H	C	Profiling	Cervix carcinoma	Treated(25 -Ã‚Âµm MG132+10 -Ã‚Âµm RO3306@HeLa cell line)	SILAC	TiO2	LTQ-Orbitrap Velos Pro	4504	['Present', 'Present', 'Present', 'Present', 'Present']	pri_0203_31	Q96QT4	TRPM7	S1396	Ws	MG132+RO3306@HeLa cell line
1298945	26055452	Q96QT4		TRPM7	SIPHLSSPPTKFF		S1396	S1396	0.841273	H	C	Profiling	Cervix carcinoma	Untreated(25 -Ã‚Âµm MG132+DMSO @HeLa cell line)	SILAC	TiO2	LTQ-Orbitrap Velos Pro	4504	['Present', 'Present', 'Present', 'Present', 'Present']	pri_0203_31	Q96QT4	TRPM7	S1396	Ws	MG132+DMSO@HeLa cell line
1485631	26471730	Q96QT4		TRPM7	INFQGGSHSYRAK	HTEQSPTDAYGVINFQGGS(ph)HSYR	S 101	S101	0.971301	H	C	Profiling	Parkinson's disease (PD)	KO( PINK1-HEK293 cells)	SILAC	TiO2	LTQ-Orbitrap Velos Pro	9515	['Present', 'Present ', 'Present ', 'Present', 'Present', 'Present']	Uba_1603_15	Q96QT4	TRPM7	S101	Ws	PINK1 KO@HEK293 cells
1493255	26471730	Q96QT4		TRPM7	INFQGGSHSYRAK	HTEQSPTDAYGVINFQGGS(ph)HSYR	S 101	S101	0.971301	H	C	Profiling	Parkinson's disease (PD)	WT( PINK1Ã¢â‚¬ÂFLAG-HEK293 cells)	SILAC	TiO2	LTQ-Orbitrap Velos Pro	9515	['Present', 'Present ', 'Present ', 'Present', 'Present', 'Present']	Uba_1603_15	Q96QT4	TRPM7	S101	Ws	PINK1 WT@HEK293 cells
1838473	27642862	Q96QT4		TRPM7	QSPTDAYGVINFQGGSHSYRAKYVRLSYDTK	HTEQSPTDAYGVINFQGGS(ph)HSYR	S101	S101	0.778236	H	C	Profile	Enrichment-study	Condition(Pervanadate treated-Dataset S7@MCF10A cell line)	Label-free	Src superbinder+Ti-IMAC	LTQ-Orbitrap Velos	4829	[2707200.0, 0.0, 0.0]	pri_2804_227	Q96QT4	TRPM7	S101	Ws	Pervanadate@MCF10A cell line
1934459	27732954	H0YLN8		TRPM7	YYSAVERNNLMRLSQSIPFTPVPPRGEPVTV	LSQS(ph)IPFTPVPPR	S4	S4	0.965281	H	C	Profiling	Inhibition	Treated(Crizotinib@NB1 cell-line)	SILAC	IMAC	LTQ-Orbitrap Elite	14210	[1022800, 5709400]	pri_1003_69	Q96QT4	TRPM7	S1569	Ws	Crizotinib@NB1 cell-line
1968312	27732954	H0YLN8		TRPM7	YYSAVERNNLMRLSQSIPFTPVPPRGEPVTV	LSQS(ph)IPFTPVPPR	S4	S4	0.965281	H	C	Profiling	Inhibition	Treated(DMSO@NB1 cell-line)	SILAC	IMAC	LTQ-Orbitrap Elite	14210	[1046238.049, 6842462.251]	pri_1003_69	Q96QT4	TRPM7	S1569	Ws	DMSO@NB1 cell-line
2009518	27794612	H0YLN8		TRPM7		TLTAQKAS(ph)EASK	S1255	S1255	0.997858	H	C	Profiling	Squamous cell carcinoma	Treated(Gefitinib+FGF2@A431cell line	TMT	Fe IMAC	Q Exactive	13410	[15.484, 15.3245, 15.405]	pri_2003_102	Q96QT4	TRPM7	S1255	Mode_Seq	Gefitinib+FGF2@A431cell line
2009520	27794612	H0YLN8		TRPM7		LSQS(ph)IPFTPVPPR	S1568	S1568	0.884432	H	C	Profiling	Squamous cell carcinoma	Treated(Gefitinib+FGF2@A431cell line	TMT	Fe IMAC	Q Exactive	13410	[14.7156, 14.8456, 14.7305]	pri_2003_102	Q96QT4	TRPM7	S1569	Mode_Seq	Gefitinib+FGF2@A431cell line
2019427	27794612	H0YLN8		TRPM7		TLTAQKAS(ph)EASK	S1255	S1255	0.997858	H	C	Profiling	Squamous cell carcinoma	Treated(Gefitinib@A431cell line	TMT	Fe IMAC	Q Exactive	13410	[15.273, 15.4059, 15.2429]	pri_2003_102	Q96QT4	TRPM7	S1255	Mode_Seq	Gefitinib@A431cell line
2019434	27794612	H0YLN8		TRPM7		LSQS(ph)IPFTPVPPR	S1568	S1568	0.884432	H	C	Profiling	Squamous cell carcinoma	Treated(Gefitinib@A431cell line	TMT	Fe IMAC	Q Exactive	13410	[14.8371, 14.7245, 14.8118]	pri_2003_102	Q96QT4	TRPM7	S1569	Mode_Seq	Gefitinib@A431cell line
2029340	27794612	H0YLN8		TRPM7		TLTAQKAS(ph)EASK	S1255	S1255	0.997858	H	C	Profiling	Squamous cell carcinoma	Untreated( DMSO@A431cell line	TMT	Fe IMAC	Q Exactive	13410	[14.8704, 14.7222, 15.024, 'Na']	pri_2003_102	Q96QT4	TRPM7	S1255	Mode_Seq	DMSO@A431cell line
2029342	27794612	H0YLN8		TRPM7		LSQS(ph)IPFTPVPPR	S1568	S1568	0.884432	H	C	Profiling	Squamous cell carcinoma	Untreated( DMSO@A431cell line	TMT	Fe IMAC	Q Exactive	13410	[14.5021, 14.6245, 14.5464, 'Na']	pri_2003_102	Q96QT4	TRPM7	S1569	Mode_Seq	DMSO@A431cell line
2101490	28009266	Q96QT4		CHAK1	TLKRVSSLAGFTD		S1477	S1477	0.992725	H	C	Profiling	Breast cancer	Treated(EGF stimulation-10 min@MCF7 cell line)	SILAC	TiO2	LTQ-Orbitrap Velos	10608	[17.81884]	pri_0603_36	Q96QT4	TRPM7	S1477	phospo_copy	EGF(10min)@MCF7 cell line
2102324	28009266	Q96QT4		CHAK1	TLKRVSSLAGFTD		S1477	S1477	0.992725	H	C	Profiling	Breast cancer	Untreated(WT@MCF7 cell line)	SILAC	TiO2	LTQ-Orbitrap Velos	10608	[18.37067]	pri_0603_36	Q96QT4	TRPM7	S1477	phospo_copy	WT@MCF7 cell line
2614436	28176443	NP_001288141.1	54822	TRPM7		RPS(ph)TEDTHEVDSK	S1503	S1503	>75%	H	C	Profiling	Skin squamous cell carcinoma	Control(K8-GFP-WT@A431 cell-line )	TMT	TiO2	Orbitrap fusion Tribrid	5839	['Present']	pri_2804_225	Q96QT4	TRPM7	S1504	Mode_Seq	K8-GFP-WT@A431 cell line
2619954	28176443	NP_001288141.1	54822	TRPM7		RPS(ph)TEDTHEVDSK	S1503	S1503	>75%	H	C	Profiling	Skin squamous cell carcinoma	Control(KD8S431A@A431 cell-line )	TMT	TiO2	Orbitrap fusion Tribrid	5839	['Present']	pri_2804_225	Q96QT4	TRPM7	S1504	Mode_Seq	KD8S431A@A431 cell line
2625472	28176443	NP_001288141.1	54822	TRPM7		RPS(ph)TEDTHEVDSK	S1503	S1503	>75%	H	C	Profiling	Skin squamous cell carcinoma	Control(KD8S73D-@A431 cell-line )	TMT	TiO2	Orbitrap fusion Tribrid	5839	['Present']	pri_2804_225	Q96QT4	TRPM7	S1504	Mode_Seq	KD8S73D@A431 cell line
2630990	28176443	NP_001288141.1	54822	TRPM7		RPS(ph)TEDTHEVDSK	S1503	S1503	>75%	H	C	Profiling	Skin squamous cell carcinoma	Control(KD8WT@A431 cell-line )	TMT	TiO2	Orbitrap fusion Tribrid	5839	['Present']	pri_2804_225	Q96QT4	TRPM7	S1504	Mode_Seq	KD8WT@A431 cell line
2636508	28176443	NP_001288141.1	54822	TRPM7		RPS(ph)TEDTHEVDSK	S1503	S1503	>75%	H	C	Profiling	Skin squamous cell carcinoma	Control(shRNA resistant K8- WT@A431 cell-line )	TMT	TiO2	Orbitrap fusion Tribrid	5839	['Present']	pri_2804_225	Q96QT4	TRPM7	S1504	Mode_Seq	shRNA resistant K8-WT@A431 cell line
2642026	28176443	NP_001288141.1	54822	TRPM7		RPS(ph)TEDTHEVDSK	S1503	S1503	>75%	H	C	Profiling	Skin squamous cell carcinoma	Control(shRNA resistant-K8- WT@A431 cell-line )	TMT	TiO2	Orbitrap fusion Tribrid	5839	['Present']	pri_2804_225	Q96QT4	TRPM7	S1504	Mode_Seq	shRNA resistant K8-WT@A431 cell line
2647544	28176443	NP_001288141.1	54822	TRPM7		RPS(ph)TEDTHEVDSK	S1503	S1503	>75%	H	C	Profiling	Skin squamous cell carcinoma	Treated(KD8S431A-@A431 cell-line )	TMT	TiO2	Orbitrap fusion Tribrid	5839	['Present']	pri_2804_225	Q96QT4	TRPM7	S1504	Mode_Seq	KD8S431A@A431 cell line
2653062	28176443	NP_001288141.1	54822	TRPM7		RPS(ph)TEDTHEVDSK	S1503	S1503	>75%	H	C	Profiling	Skin squamous cell carcinoma	Treated(KD8S431A@A431 cell-line )	TMT	TiO2	Orbitrap fusion Tribrid	5839	['Present']	pri_2804_225	Q96QT4	TRPM7	S1504	Mode_Seq	KD8S431A@A431 cell line
2658576	28176443	NP_001288141.1	54822	TRPM7		RPS(ph)TEDTHEVDSK	S1503	S1503	>75%	H	C	Profiling	Skin squamous cell carcinoma	Treated(KD8S431D-@A431 cell-line )	TMT	TiO2	Orbitrap fusion Tribrid	5839	['Present']	pri_2804_225	Q96QT4	TRPM7	S1504	Mode_Seq	KD8S431D@A431 cell line
2664094	28176443	NP_001288141.1	54822	TRPM7		RPS(ph)TEDTHEVDSK	S1503	S1503	>75%	H	C	Profiling	Skin squamous cell carcinoma	Treated(KD8S431D@A431 cell-line )	TMT	TiO2	Orbitrap fusion Tribrid	5839	['Present']	pri_2804_225	Q96QT4	TRPM7	S1504	Mode_Seq	KD8S431D@A431 cell line
2669612	28176443	NP_001288141.1	54822	TRPM7		RPS(ph)TEDTHEVDSK	S1503	S1503	>75%	H	C	Profiling	Skin squamous cell carcinoma	Treated(KD8S73A@A431 cell-line )	TMT	TiO2	Orbitrap fusion Tribrid	5839	['Present']	pri_2804_225	Q96QT4	TRPM7	S1504	Mode_Seq	KD8S73A@A431 cell line
2675130	28176443	NP_001288141.1	54822	TRPM7		RPS(ph)TEDTHEVDSK	S1503	S1503	>75%	H	C	Profiling	Skin squamous cell carcinoma	Treated(KD8S73D-@A431 cell-line )	TMT	TiO2	Orbitrap fusion Tribrid	5839	['Present']	pri_2804_225	Q96QT4	TRPM7	S1504	Mode_Seq	KD8S73D@A431 cell line
2680648	28176443	NP_001288141.1	54822	TRPM7		RPS(ph)TEDTHEVDSK	S1503	S1503	>75%	H	C	Profiling	Skin squamous cell carcinoma	Treated(KD8S73D@A431 cell-line )	TMT	TiO2	Orbitrap fusion Tribrid	5839	['Present']	pri_2804_225	Q96QT4	TRPM7	S1504	Mode_Seq	KD8S73D@A431 cell line
2686166	28176443	NP_001288141.1	54822	TRPM7		RPS(ph)TEDTHEVDSK	S1503	S1503	>75%	H	C	Profiling	Skin squamous cell carcinoma	Treated(phosphodead mutants KD8 S73D@A431 cell-line )	TMT	TiO2	Orbitrap fusion Tribrid	5839	['Present']	pri_2804_225	Q96QT4	TRPM7	S1504	Mode_Seq	KD8S73D phosphosead@A431 cell line
2691684	28176443	NP_001288141.1	54822	TRPM7		RPS(ph)TEDTHEVDSK	S1503	S1503	>75%	H	C	Profiling	Skin squamous cell carcinoma	Treated(phosphodead mutants-KD8S431A@A431 cell-line )	TMT	TiO2	Orbitrap fusion Tribrid	5839	['Present']	pri_2804_225	Q96QT4	TRPM7	S1504	Mode_Seq	KD8S431A phosphosead@A431 cell line
2697202	28176443	NP_001288141.1	54822	TRPM7		RPS(ph)TEDTHEVDSK	S1503	S1503	>75%	H	C	Profiling	Skin squamous cell carcinoma	Treated(phosphodead mutants-KD8S431D@A431 cell-line )	TMT	TiO2	Orbitrap fusion Tribrid	5839	['Present']	pri_2804_225	Q96QT4	TRPM7	S1504	Mode_Seq	KD8S431D phosphosead@A431 cell line
2702720	28176443	NP_001288141.1	54822	TRPM7		RPS(ph)TEDTHEVDSK	S1503	S1503	>75%	H	C	Profiling	Skin squamous cell carcinoma	Treated(phosphodead mutants-KD8S73A@A431 cell-line )	TMT	TiO2	Orbitrap fusion Tribrid	5839	['Present']	pri_2804_225	Q96QT4	TRPM7	S1504	Mode_Seq	KD8S73A phosphosead@A431 cell line
2708238	28176443	NP_001288141.1	54822	TRPM7		RPS(ph)TEDTHEVDSK	S1503	S1503	>75%	H	C	Profiling	Skin squamous cell carcinoma	treated(KD8S431A@A431 cell-line )	TMT	TiO2	Orbitrap fusion Tribrid	5839	['Present']	pri_2804_225	Q96QT4	TRPM7	S1504	Mode_Seq	KD8S431A@A431 cell line
3135869	29083192	H0YLN8		TRPM7	TSIPHLSSPPTKFFVSTPSQPSCKSHLETGT	FFVS(ph)TPSQPSCK	S1404;1404	S1404	0.945468	H	C	Profile	Fractionation-study	Condition(2mg of cell lysate digest@HeLa cell line)	TMT	TiO2	LTQ Orbitrap Velos	3501(Class I)	[2220400.0, '-', '-', '-']	pri_2804_227	Q96QT4	TRPM7	S1404	Ws	Unfractionated HeLa cell lysate digest(2mg)
3135870	29083192	H0YLN8		TRPM7	ALTVDTLKTLTAQKASEASKVHNEITRELSI	TLTAQKAS(ph)EASK	S1255;1255	S1255	0.923608	H	C	Profile	Fractionation-study	Condition(2mg of cell lysate digest@HeLa cell line)	TMT	TiO2	LTQ Orbitrap Velos	3501(Class I)	[326180.0, '-', '-', '-']	pri_2804_227	Q96QT4	TRPM7	S1255	Ws	Unfractionated HeLa cell lysate digest(2mg)
3135871	29083192	H0YLN8		TRPM7	LSNNNTSENTLKRVSSLAGFTDCHRTSIPVH	VSS(ph)LAGFTDCHR	S1477;1477	S1477	0.994963	H	C	Profile	Fractionation-study	Condition(2mg of cell lysate digest@HeLa cell line)	TMT	TiO2	LTQ Orbitrap Velos	3501(Class I)	[4547900.0, '-', '-', '-']	pri_2804_227	Q96QT4	TRPM7	S1477	Ws	Unfractionated HeLa cell lysate digest(2mg)
3207782	29083192	H0YLN8		TRPM7	ALTVDTLKTLTAQKASEASKVHNEITRELSI	TLTAQKAS(ph)EASK	S1255;1255	S1255	0.999729	H	C	Profile	Fractionation-study	Condition(SCX-R3@HeLa cell line)	TMT	TiO2	LTQ Orbitrap Velos	7473(Class I)	[1550700.0, '-', '-', '-']	pri_2804_227	Q96QT4	TRPM7	S1255	Ws	SCX@HeLa cell line R3
3207805	29083192	H0YLN8		TRPM7	VELLKIFNKNQKLGSSSTSIPHLSSPPTKFF	LGSS(ph)STSIPHLSSPPTK	S1387;1387	S1387	0.807427	H	C	Profile	Fractionation-study	Condition(SCX-R3@HeLa cell line)	TMT	TiO2	LTQ Orbitrap Velos	7473(Class I)	[1312900.0, '-', '-', '-']	pri_2804_227	Q96QT4	TRPM7	S1387	Ws	SCX@HeLa cell line R3
3257951	29255136	Q96QT4	-	TRPM7	DLQRFKETSNKIKILSNNNTSENTLKRVSSL	-	S1463	S1463	-	H	C	Profiling	Metastatic Melanoma	DMSO2(SCH772984@WM239A Cell line)	SILAC	TiO2	Orbitrap Fusion	12805(Class I)	['Present', 'Present', 'Present', 'Present']	pri_2502_5	Q96QT4	TRPM7	S1463	Ws	DMSO@WM239A Cell line
3258017	29255136	Q96QT4	-	TRPM7	IPVHSKQAEKISRRPSTEDTHEVDSKAALIP	-	S1504	S1504	-	H	C	Profiling	Metastatic Melanoma	DMSO2(SCH772984@WM239A Cell line)	SILAC	TiO2	Orbitrap Fusion	12805(Class I)	['Present', 'Present', 'Present', 'Present']	pri_2502_5	Q96QT4	TRPM7	S1504	Ws	DMSO@WM239A Cell line
3258056	29255136	Q96QT4	-	TRPM7	YYSAVERNNLMRLSQSIPFTPVPPRGEPVTV	-	S1569	S1569	-	H	C	Profiling	Metastatic Melanoma	DMSO2(SCH772984@WM239A Cell line)	SILAC	TiO2	Orbitrap Fusion	12805(Class I)	['Present', 'Present', 'Present', 'Present']	pri_2502_5	Q96QT4	TRPM7	S1569	Ws	DMSO@WM239A Cell line
3258306	29255136	Q96QT4	-	TRPM7	GVELLKIFNKNQKLGSSSTSIPHLSSPPTKF	-	S1386	S1386	-	H	C	Profiling	Metastatic Melanoma	DMSO2(SCH772984@WM239A Cell line)	SILAC	TiO2	Orbitrap Fusion	12805(Class I)	['Present', 'Present', 'Present', 'Present']	pri_2502_5	Q96QT4	TRPM7	S1386	Ws	DMSO@WM239A Cell line
3258389	29255136	Q96QT4	-	TRPM7	LSNNNTSENTLKRVSSLAGFTDCHRTSIPVH	-	S1477	S1477	-	H	C	Profiling	Metastatic Melanoma	DMSO2(SCH772984@WM239A Cell line)	SILAC	TiO2	Orbitrap Fusion	12805(Class I)	['Present', 'Present', 'Present', 'Present']	pri_2502_5	Q96QT4	TRPM7	S1477	Ws	DMSO@WM239A Cell line
3258470	29255136	Q96QT4	-	TRPM7	PVHSKQAEKISRRPSTEDTHEVDSKAALIPD	-	T1505	T1505	-	H	C	Profiling	Metastatic Melanoma	DMSO2(SCH772984@WM239A Cell line)	SILAC	TiO2	Orbitrap Fusion	12805(Class I)	['Present', 'Present', 'Present', 'Present']	pri_2502_5	Q96QT4	TRPM7	T1505	Ws	DMSO@WM239A Cell line
3272335	29255136	Q96QT4	-	TRPM7	DLQRFKETSNKIKILSNNNTSENTLKRVSSL	-	S1463	S1463	-	H	C	Profiling	Metastatic Melanoma	Treated(GDC0994@WM239A Cell line)	SILAC	TiO2	Orbitrap Fusion	7074(Class I)	['Present', 'Present', 'Present', 'Present']	pri_2502_5	Q96QT4	TRPM7	S1463	Ws	GDC0994@WM239A Cell line
3272590	29255136	Q96QT4	-	TRPM7	KETSNKIKILSNNNTSENTLKRVSSLAGFTD	-	S1468	S1468	-	H	C	Profiling	Metastatic Melanoma	Treated(GDC0994@WM239A Cell line)	SILAC	TiO2	Orbitrap Fusion	7074(Class I)	['Present', 'Present', 'Present', 'Present']	pri_2502_5	Q96QT4	TRPM7	S1468	Ws	GDC0994@WM239A Cell line
3272597	29255136	Q96QT4	-	TRPM7	FPQDEPSDLNLQPGNSTKESESTNSVRLML_	-	S1851	S1851	-	H	C	Profiling	Metastatic Melanoma	Treated(GDC0994@WM239A Cell line)	SILAC	TiO2	Orbitrap Fusion	7074(Class I)	['Present', 'Present', 'Present', 'Present']	pri_2502_5	Q96QT4	TRPM7	S1851	Ws	GDC0994@WM239A Cell line
3278888	29255136	Q96QT4	-	TRPM7	DLQRFKETSNKIKILSNNNTSENTLKRVSSL	-	S1463	S1463	-	H	C	Profiling	Metastatic Melanoma	Treated(SCH772984@WM239A Cell line)	SILAC	TiO2	Orbitrap Fusion	7074(Class I)	['Present', 'Present', 'Present', 'Present']	pri_2502_5	Q96QT4	TRPM7	S1463	Ws	SCH772984@WM239A Cell line
3279143	29255136	Q96QT4	-	TRPM7	KETSNKIKILSNNNTSENTLKRVSSLAGFTD	-	S1468	S1468	-	H	C	Profiling	Metastatic Melanoma	Treated(SCH772984@WM239A Cell line)	SILAC	TiO2	Orbitrap Fusion	7074(Class I)	['Present', 'Present', 'Present', 'Present']	pri_2502_5	Q96QT4	TRPM7	S1468	Ws	SCH772984@WM239A Cell line
3279150	29255136	Q96QT4	-	TRPM7	FPQDEPSDLNLQPGNSTKESESTNSVRLML_	-	S1851	S1851	-	H	C	Profiling	Metastatic Melanoma	Treated(SCH772984@WM239A Cell line)	SILAC	TiO2	Orbitrap Fusion	7074(Class I)	['Present', 'Present', 'Present', 'Present']	pri_2502_5	Q96QT4	TRPM7	S1851	Ws	SCH772984@WM239A Cell line
3288794	29255136	Q96QT4	-	TRPM7	DLQRFKETSNKIKILSNNNTSENTLKRVSSL	-	S1463	S1463	-	H	C	Profiling	Metastatic Melanoma	Treated(Trametinib@WM239A Cell line)	SILAC	TiO2	Orbitrap Fusion	12805(Class I)	['Present', 'Present', 'Present', 'Present']	pri_2502_5	Q96QT4	TRPM7	S1463	Ws	Trametinib@WM239A Cell line
3288859	29255136	Q96QT4	-	TRPM7	IPVHSKQAEKISRRPSTEDTHEVDSKAALIP	-	S1504	S1504	-	H	C	Profiling	Metastatic Melanoma	Treated(Trametinib@WM239A Cell line)	SILAC	TiO2	Orbitrap Fusion	12805(Class I)	['Present', 'Present', 'Present', 'Present']	pri_2502_5	Q96QT4	TRPM7	S1504	Ws	Trametinib@WM239A Cell line
3288898	29255136	Q96QT4	-	TRPM7	YYSAVERNNLMRLSQSIPFTPVPPRGEPVTV	-	S1569	S1569	-	H	C	Profiling	Metastatic Melanoma	Treated(Trametinib@WM239A Cell line)	SILAC	TiO2	Orbitrap Fusion	12805(Class I)	['Present', 'Present', 'Present', 'Present']	pri_2502_5	Q96QT4	TRPM7	S1569	Ws	Trametinib@WM239A Cell line
3289149	29255136	Q96QT4	-	TRPM7	GVELLKIFNKNQKLGSSSTSIPHLSSPPTKF	-	S1386	S1386	-	H	C	Profiling	Metastatic Melanoma	Treated(Trametinib@WM239A Cell line)	SILAC	TiO2	Orbitrap Fusion	12805(Class I)	['Present', 'Present', 'Present', 'Present']	pri_2502_5	Q96QT4	TRPM7	S1386	Ws	Trametinib@WM239A Cell line
3289232	29255136	Q96QT4	-	TRPM7	LSNNNTSENTLKRVSSLAGFTDCHRTSIPVH	-	S1477	S1477	-	H	C	Profiling	Metastatic Melanoma	Treated(Trametinib@WM239A Cell line)	SILAC	TiO2	Orbitrap Fusion	12805(Class I)	['Present', 'Present', 'Present', 'Present']	pri_2502_5	Q96QT4	TRPM7	S1477	Ws	Trametinib@WM239A Cell line
3289313	29255136	Q96QT4	-	TRPM7	PVHSKQAEKISRRPSTEDTHEVDSKAALIPD	-	T1505	T1505	-	H	C	Profiling	Metastatic Melanoma	Treated(Trametinib@WM239A Cell line)	SILAC	TiO2	Orbitrap Fusion	12805(Class I)	['Present', 'Present', 'Present', 'Present']	pri_2502_5	Q96QT4	TRPM7	T1505	Ws	Trametinib@WM239A Cell line
3668593	29514088	Q96QT4	-	TRPM7	VELLKIFNKNQKLGSSSTSIPHLSSPPTKFF	LGSS(ph)STSIPHLSSPPTK	S1387	S1387	0.837295	H	C	Profiling	Retinal pigment epithelial	Condition(Intensity-H@RPE-1 cell line)	SILAC	TiO2	Orbitrap HF	6312	[49697000, '-', '-', '-']	Raf_0603_07	Q96QT4	TRPM7	S1387	Mode_Seq	TGF-beta@RPE-1 cell line
3672378	29514088	Q96QT4	-	TRPM7	VELLKIFNKNQKLGSSSTSIPHLSSPPTKFF	LGSS(ph)STSIPHLSSPPTK	S1387	S1387	0.837295	H	C	Profiling	Retinal pigment epithelial	Condition(Intensity-L@RPE-1 cell line)	SILAC	TiO2	Orbitrap HF	6700	[53902000, '-', '-', '-']	Raf_0603_07	Q96QT4	TRPM7	S1387	Mode_Seq	Unstimulated@RPE-1 cell line
3699194	29523821	Q96QT4		TRPM7	YRCTYTRKRFRLIYNSLGGNNRRSGRNTSSS	LIYNS(ph)LGGNNR	S539	S539	0.999149	H	C	Profiling	Stimuli	Treated(MK2/3/5 inhibitor(PF-3644022)+IR-UV@U2OS cells)	SILAC	TiO2	Q Exactive or Q Exactive Plus	13554	['Present', 'Present', 'Present', 'Present']	52_1504_Raf	Q96QT4	TRPM7	S539	Ws	PF-3644022+IR-UV@U2OS cells
3712462	29523821	Q96QT4		TRPM7	YRCTYTRKRFRLIYNSLGGNNRRSGRNTSSS	LIYNS(ph)LGGNNR	S539	S539	0.999149	H	C	Profiling	Stimuli	Treated(p38 inhibitor(SB203580)+IR-UV@U2OS cells)	SILAC	TiO2	Q Exactive or Q Exactive Plus	13554	['Present', 'Present', 'Present', 'Present']	52_1504_Raf	Q96QT4	TRPM7	S539	Ws	SB203580+IR-UV@U2OS cells
3759915	29622655	Q96QT4			LSNNNTSENTLKRVSSLAGFTDCHRTSIPVH	VSS(ph)LAGFTDCHR	S1477	S1477	0.986097	H	C	Profiling	Multiple myeloma	Treated(Tofactinib (24 hr)@MM.1S cells)	not mentioned	IMAC	Q-Exactive Plus	3913	[3464090.5511966473]	pri_1204_213	Q96QT4	TRPM7	S1477	Ws	Tofactinib (24h)@MM.1S cells
3782173	29967110	Q96QT4		TRPM7	QSPTDAYGVINFQGGSHSYRAKYVRLSYDTK		S101	S101	0.960025	H	C	Profiling	Lung Cancer	Control( DMSO (negative control) or 1 or 10 ÃŽÂ¼mol/L afatinib (cytotoxic concentration as positive control@PC9 cell line)	Label free	Fe3+-IMAC	Orbitrap Q-Exactive HF	20252	[0.2522049]	pri_2804_220	Q96QT4	TRPM7	S101	Ws	DMSO@PC9 cell line
3801381	29967110	Q96QT4		TRPM7	QSPTDAYGVINFQGGSHSYRAKYVRLSYDTK		S101	S101	0.960025	H	C	Profiling	Lung Cancer	Treated(10 nmol/L afatinib for 30 minutes@ PC9 cell line)	Label free	Fe3+-IMAC	Orbitrap Q-Exactive HF	20252	[]	pri_2804_220	Q96QT4	TRPM7	S101	Ws	Afatinib (30min)@PC9 cell line
3820597	29967110	Q96QT4		TRPM7	QSPTDAYGVINFQGGSHSYRAKYVRLSYDTK		S101	S101	0.960025	H	C	Profiling	Lung Cancer	Treated(afatinib-2day interval@PC9 cell line)	Label free	Fe3+-IMAC	Orbitrap Q-Exactive HF	20252	[-1.648106, 0.08150291, 0.4797268]	pri_2804_220	Q96QT4	TRPM7	S101	Ws	Afatinib (2d)@PC9 cell line
3840434	29967110	Q96QT4		TRPM7	QSPTDAYGVINFQGGSHSYRAKYVRLSYDTK		S101	S101	0.960025	H	C	Profiling	Lung Cancer	Treated(afatinib-5day interval@PC9 cell line)	Label free	Fe3+-IMAC	Orbitrap Q-Exactive HF	20252	[0.03709984, 0.0414772]	pri_2804_220	Q96QT4	TRPM7	S101	Ws	Afatinib (5d)@PC9 cell line
3891201	30061712	Q96QT4		TRPM7			S 1404	S1404	0.967386	H	C	Profiling	Colorectal Cancer	Untreated (2D cultured HCT116 spheroids-Rep 1)	TMT	IMAC	Q Exactive	16272	[0.32827]	pri_2905_237	Q96QT4	TRPM7	S1404	phospo_copy	2D cultured HCT116 spheroids-R1
3891203	30061712	Q96QT4		TRPM7			S 1255	S1255	0.999761	H	C	Profiling	Colorectal Cancer	Untreated (2D cultured HCT116 spheroids-Rep 1)	TMT	IMAC	Q Exactive	16272	[0.3800945]	pri_2905_237	Q96QT4	TRPM7	S1255	phospo_copy	2D cultured HCT116 spheroids-R1
3902650	30061712	Q96QT4		TRPM7			S 1477	S1477	0.99862	H	C	Profiling	Colorectal Cancer	Untreated (2D cultured HCT116 spheroids-Rep 2)	TMT	IMAC	Q Exactive	19105	[1.706371]	pri_2905_237	Q96QT4	TRPM7	S1477	phospo_copy	2D cultured HCT116 spheroids-R2
3914810	30061712	Q96QT4		TRPM7			S 1404	S1404	0.973695	H	C	Profiling	Colorectal Cancer	Untreated (2D cultured HCT116 spheroids-Rep 3)	TMT	IMAC	Q Exactive	19354	[-0.1969204]	pri_2905_237	Q96QT4	TRPM7	S1404	phospo_copy	2D cultured HCT116 spheroids-R3
3914812	30061712	Q96QT4		TRPM7			S 1477	S1477	0.999393	H	C	Profiling	Colorectal Cancer	Untreated (2D cultured HCT116 spheroids-Rep 3)	TMT	IMAC	Q Exactive	19354	[1.840434]	pri_2905_237	Q96QT4	TRPM7	S1477	phospo_copy	2D cultured HCT116 spheroids-R3
3924393	30061712	Q96QT4		TRPM7			S 1504	S1504	0.92786	H	C	Profiling	Colorectal Cancer	Untreated (2D cultured(Acetone)HCT116 spheroids-Rep 1)	TMT	IMAC	Q Exactive	12192	[0.5454874]	pri_2905_237	Q96QT4	TRPM7	S1504	phospo_copy	2D cultured(Acetone)HCT116 spheroids-R1
3924396	30061712	Q96QT4		TRPM7			S 1255	S1255	0.99831	H	C	Profiling	Colorectal Cancer	Untreated (2D cultured(Acetone)HCT116 spheroids-Rep 1)	TMT	IMAC	Q Exactive	12192	[0.5296364]	pri_2905_237	Q96QT4	TRPM7	S1255	phospo_copy	2D cultured(Acetone)HCT116 spheroids-R1
3932102	30061712	Q96QT4		TRPM7			S 1504	S1504	0.918423	H	C	Profiling	Colorectal Cancer	Untreated (2D cultured(Acetone)HCT116 spheroids-Rep 2)	TMT	IMAC	Q Exactive	11684	[0.6207619]	pri_2905_237	Q96QT4	TRPM7	S1504	phospo_copy	2D cultured(Acetone)HCT116 spheroids-R2
3932103	30061712	Q96QT4		TRPM7			S 1569	S1569	0.941372	H	C	Profiling	Colorectal Cancer	Untreated (2D cultured(Acetone)HCT116 spheroids-Rep 2)	TMT	IMAC	Q Exactive	11684	[-1.35202]	pri_2905_237	Q96QT4	TRPM7	S1569	phospo_copy	2D cultured(Acetone)HCT116 spheroids-R2
3932105	30061712	Q96QT4		TRPM7			S 1255	S1255	0.996176	H	C	Profiling	Colorectal Cancer	Untreated (2D cultured(Acetone)HCT116 spheroids-Rep 2)	TMT	IMAC	Q Exactive	11684	[0.03339767]	pri_2905_237	Q96QT4	TRPM7	S1255	phospo_copy	2D cultured(Acetone)HCT116 spheroids-R2
3939730	30061712	Q96QT4		TRPM7			S 1493	S1493	0.99985	H	C	Profiling	Colorectal Cancer	Untreated (2D cultured(Acetone)HCT116 spheroids-Rep 3)	TMT	IMAC	Q Exactive	11968	[-2.682285]	pri_2905_237	Q96QT4	TRPM7	S1493	phospo_copy	2D cultured(Acetone)HCT116 spheroids-R3
3949026	30061712	Q96QT4		TRPM7			S 1404	S1404	0.964615	H	C	Profiling	Colorectal Cancer	Untreated (3D cultured(Cell Recovery)HCT116 spheroids-Rep 1)	TMT	IMAC	Q Exactive	16480	[0.3580914]	pri_2905_237	Q96QT4	TRPM7	S1404	phospo_copy	3D cultured(CR)HCT116 spheroids-R1
3949029	30061712	Q96QT4		TRPM7			S 1255	S1255	0.975002	H	C	Profiling	Colorectal Cancer	Untreated (3D cultured(Cell Recovery)HCT116 spheroids-Rep 1)	TMT	IMAC	Q Exactive	16480	[-0.5659676]	pri_2905_237	Q96QT4	TRPM7	S1255	phospo_copy	3D cultured(CR)HCT116 spheroids-R1
3976530	30061712	Q96QT4		TRPM7			S 1404	S1404	0.976279	H	C	Profiling	Colorectal Cancer	Untreated (3D cultured(Dispase)HCT116 spheroids-Rep 1)	TMT	IMAC	Q Exactive	17852	[1.064463]	pri_2905_237	Q96QT4	TRPM7	S1404	phospo_copy	3D cultured(Dispase)HCT116 spheroids-R1
3976534	30061712	Q96QT4		TRPM7			S 1477	S1477	0.985789	H	C	Profiling	Colorectal Cancer	Untreated (3D cultured(Dispase)HCT116 spheroids-Rep 1)	TMT	IMAC	Q Exactive	17852	[0.9818697]	pri_2905_237	Q96QT4	TRPM7	S1477	phospo_copy	3D cultured(Dispase)HCT116 spheroids-R1
3987303	30061712	Q96QT4		TRPM7			S 1404	S1404	0.977205	H	C	Profiling	Colorectal Cancer	Untreated (3D cultured(Dispase)HCT116 spheroids-Rep 2)	TMT	IMAC	Q Exactive	16226	[0.07136536]	pri_2905_237	Q96QT4	TRPM7	S1404	phospo_copy	3D cultured(Dispase)HCT116 spheroids-R2
4060860	30177828	Q96QT4		TRPM7	IPVHSKQAEKISRRPSTEDTHEVDSKAALIP	RPS(ph)TEDTHEVDSK	S1504	S1504	0.780654	H	C	Profiling	Infection	(Mock infected(24h)@SK-N-BE2 cells)	Label free	EasyPhos	LTQ-Orbitrap XL + Orbitrap Q Exactive HF	14221	[23.16]	pri_0803_62	Q96QT4	TRPM7	S1504	Mode_Seq	Mock(24h)@SK-N-BE2 cells
4074456	30177828	Q96QT4		TRPM7	IPVHSKQAEKISRRPSTEDTHEVDSKAALIP	RPS(ph)TEDTHEVDSK	S1504	S1504	0.780654	H	C	Profiling	Infection	(Mock infected(48h)@SK-N-BE2 cells)	Label free	EasyPhos	LTQ-Orbitrap XL + Orbitrap Q Exactive HF	14221	[23.17]	pri_0803_62	Q96QT4	TRPM7	S1504	Mode_Seq	Mock(48h)@SK-N-BE2 cells
4088052	30177828	Q96QT4		TRPM7	IPVHSKQAEKISRRPSTEDTHEVDSKAALIP	RPS(ph)TEDTHEVDSK	S1504	S1504	0.780654	H	C	Profiling	Infection	(Mock infected(72h)@SK-N-BE2 cells)	Label free	EasyPhos	LTQ-Orbitrap XL + Orbitrap Q Exactive HF	14221	[23.24]	pri_0803_62	Q96QT4	TRPM7	S1504	Mode_Seq	Mock(72h)@SK-N-BE2 cells
4101648	30177828	Q96QT4		TRPM7	IPVHSKQAEKISRRPSTEDTHEVDSKAALIP	RPS(ph)TEDTHEVDSK	S1504	S1504	0.780654	H	C	Profiling	Infection	(ZIKV infected(24h)@SK-N-BE2 cells)	Label free	EasyPhos	LTQ-Orbitrap XL + Orbitrap Q Exactive HF	14221	[22.88]	pri_0803_62	Q96QT4	TRPM7	S1504	Mode_Seq	ZIKV(24h)@SK-N-BE2 cells
4115244	30177828	Q96QT4		TRPM7	IPVHSKQAEKISRRPSTEDTHEVDSKAALIP	RPS(ph)TEDTHEVDSK	S1504	S1504	0.780654	H	C	Profiling	Infection	(ZIKV infected(48h)@SK-N-BE2 cells)	Label free	EasyPhos	LTQ-Orbitrap XL + Orbitrap Q Exactive HF	14221	[22.3]	pri_0803_62	Q96QT4	TRPM7	S1504	Mode_Seq	ZIKV(48h)@SK-N-BE2 cells
4128840	30177828	Q96QT4		TRPM7	IPVHSKQAEKISRRPSTEDTHEVDSKAALIP	RPS(ph)TEDTHEVDSK	S1504	S1504	0.780654	H	C	Profiling	Infection	(ZIKV infected(72h)@SK-N-BE2 cells)	Label free	EasyPhos	LTQ-Orbitrap XL + Orbitrap Q Exactive HF	14221	[22.98]	pri_0803_62	Q96QT4	TRPM7	S1504	Mode_Seq	ZIKV(72h)@SK-N-BE2 cells
4271508	30833379	Q96QT4		TRPM7	IPVHSKQAEKISRRPSTEDTHEVDSKAALIP	ISRRPS(ph)TEDTHEVDS(ph)K	S1504	S1504	0.876358	H	C	profiling	cervix carcinoma	Untreated(In-Solution@hela cells)	SILAC	Ti-IMAC	Q-Exactive HF-X	10217	[0, 0, 0, 0]	Uba_0803_03	Q96QT4	TRPM7	S1504	Ws	In-Solution digestion@Hela cells
4281705	30833379	Q96QT4		TRPM7	IPVHSKQAEKISRRPSTEDTHEVDSKAALIP	ISRRPS(ph)TEDTHEVDS(ph)K	S1504	S1504	0.876358	H	C	profiling	cervix carcinoma	Untreated(PAC@hela cells )	SILAC	Ti-IMAC	Q-Exactive HF-X	10217	[0, 0, 0, 0]	Uba_0803_03	Q96QT4	TRPM7	S1504	Ws	PAC digestion@Hela cells
4296943	30843680	Q96QT4		TRPM7	YYSAVERNNLMRLSQSIPFTPVPPRGEPVTV		S1569	S1569	0.908004	H	C	Profiling	breast cancer	Control(untreated@Human islet cells)	TMT	IMAC-Fe3+	Orbitrap fusion lumos tribrid	1141	[0.0602744, 0.0290847, 0.0205748, 0.199764]	pri_2804_223	Q96QT4	TRPM7	S1569	Ws	Untreated@Human islet cells
4297258	30843680	Q96QT4		TRPM7	YYSAVERNNLMRLSQSIPFTPVPPRGEPVTV		S1569	S1569	0.908004	H	C	Profiling	breast cancer	Control(untreated@Human islet cells)	TMT	IMAC-Fe3+	Orbitrap fusion lumos tribrid	1141	[-0.183412, -0.0302315, -0.556976, 0.00440836]	pri_2804_223	Q96QT4	TRPM7	S1569	Ws	Untreated@Human islet cells
4332420	30843680	Q96QT4		TRPM7	YYSAVERNNLMRLSQSIPFTPVPPRGEPVTV		S1569	S1569	0.908004	H	C	Profiling	breast cancer	Treated(cytokine@Human islet cells)	TMT	IMAC-Fe3+	Orbitrap fusion lumos tribrid	1141	[-0.0679884, 0.203734, -0.162615, 0.139678]	pri_2804_223	Q96QT4	TRPM7	S1569	Ws	Cytokine(IL-1beta,IFN-gama)@Human islet cells
4332735	30843680	Q96QT4		TRPM7	YYSAVERNNLMRLSQSIPFTPVPPRGEPVTV		S1569	S1569	0.908004	H	C	Profiling	breast cancer	Treated(cytokine@Human islet cells)	TMT	IMAC-Fe3+	Orbitrap fusion lumos tribrid	1141	[-0.298392, 0.0584695, -0.202724, 0.19811]	pri_2804_223	Q96QT4	TRPM7	S1569	Ws	Cytokine(IL-1beta,IFN-gama)@Human islet cells
4503197	31665227	Q96QT4		TRPM7	IPVHSKQAEKISRRPSTEDTHEVDSKAALIP		S 1504	S1504	0.818607	H	C	Profiling	Cancer	Treated(14H@HEK293 cells)	TMT	TiO2	Orbitrap Fusion Tribrid	22882	[16.91765, 16.86363, 16.71652]	Uba_0803_05	Q96QT4	TRPM7	S1504	Ws	14H@HEK293 cells
4503287	31665227	Q96QT4		TRPM7	ALTVDTLKTLTAQKASEASKVHNEITRELSI		S 1255	S1255	0.999505	H	C	Profiling	Cancer	Treated(14H@HEK293 cells)	TMT	TiO2	Orbitrap Fusion Tribrid	22882	[16.51223, 16.30759, 16.80171]	Uba_0803_05	Q96QT4	TRPM7	S1255	Ws	14H@HEK293 cells
4503467	31665227	Q96QT4		TRPM7	LGGNNRRSGRNTSSSTPQLRKSHESFGNRAD		T 555	T555	0.95662	H	C	Profiling	Cancer	Treated(14H@HEK293 cells)	TMT	TiO2	Orbitrap Fusion Tribrid	22882	[15.99126, 15.79241, 16.20768]	Uba_0803_05	Q96QT4	TRPM7	T555	Ws	14H@HEK293 cells
4518767	31665227	Q96QT4		TRPM7	IPVHSKQAEKISRRPSTEDTHEVDSKAALIP		S 1504	S1504	0.818607	H	C	Profiling	Cancer	Treated(DMSO@HEK293 cells)	TMT	TiO2	Orbitrap Fusion Tribrid	22882	[16.65718, 16.97444, 17.24702]	Uba_0803_05	Q96QT4	TRPM7	S1504	Ws	DMSO@HEK293 cells
4518857	31665227	Q96QT4		TRPM7	ALTVDTLKTLTAQKASEASKVHNEITRELSI		S 1255	S1255	0.999505	H	C	Profiling	Cancer	Treated(DMSO@HEK293 cells)	TMT	TiO2	Orbitrap Fusion Tribrid	22882	[16.51976, 16.82265, 16.874]	Uba_0803_05	Q96QT4	TRPM7	S1255	Ws	DMSO@HEK293 cells
4519038	31665227	Q96QT4		TRPM7	LGGNNRRSGRNTSSSTPQLRKSHESFGNRAD		T 555	T555	0.95662	H	C	Profiling	Cancer	Treated(DMSO@HEK293 cells)	TMT	TiO2	Orbitrap Fusion Tribrid	22882	[16.14159, 15.96873, 16.41262]	Uba_0803_05	Q96QT4	TRPM7	T555	Ws	DMSO@HEK293 cells
4544269	31665227	Q96QT4		TRPM7	IPVHSKQAEKISRRPSTEDTHEVDSKAALIP		S 1504	S1504	0.818607	H	C	Profiling	Cancer	Treated(MK2206@HEK293 cells)	TMT	TiO2	Orbitrap Fusion Tribrid	22882	[16.71169, 16.51481, 16.85708]	Uba_0803_05	Q96QT4	TRPM7	S1504	Ws	MK2206@HEK293
4544360	31665227	Q96QT4		TRPM7	ALTVDTLKTLTAQKASEASKVHNEITRELSI		S 1255	S1255	0.999505	H	C	Profiling	Cancer	Treated(MK2206@HEK293 cells)	TMT	TiO2	Orbitrap Fusion Tribrid	22882	[16.81703, 17.02432, 16.66456]	Uba_0803_05	Q96QT4	TRPM7	S1255	Ws	MK2206@HEK293
4544541	31665227	Q96QT4		TRPM7	LGGNNRRSGRNTSSSTPQLRKSHESFGNRAD		T 555	T555	0.95662	H	C	Profiling	Cancer	Treated(MK2206@HEK293 cells)	TMT	TiO2	Orbitrap Fusion Tribrid	22882	[15.98014, 16.23051, 15.6381]	Uba_0803_05	Q96QT4	TRPM7	T555	Ws	MK2206@HEK293
4673431	32156701	Q96QT4		TRPM7	TSIPHLSSPPTKFFVSTPSQPSCKSHLETGT		S1404	S1404	0.844419	H	C	Profiling	Dephosphorylation	Treated(+Dox +isoproterenol@RE cell line)	TMT	Ti-MAC	QExactive HF	7997	[3822.409756]	pri_0603_39	Q96QT4	TRPM7	S1404	Ws	Dox +isoproterenol@RE cell line
4681139	32156701	Q96QT4		TRPM7	TSIPHLSSPPTKFFVSTPSQPSCKSHLETGT		S1404	S1404	0.844419	H	C	Profiling	Dephosphorylation	Treated(+Dox basal@OE cell line)	TMT	Ti-MAC	QExactive HF	7997	[5403.882123]	pri_0603_39	Q96QT4	TRPM7	S1404	Ws	Dox basal@OE cell line
4688848	32156701	Q96QT4		TRPM7	TSIPHLSSPPTKFFVSTPSQPSCKSHLETGT		S1404	S1404	0.844419	H	C	Profiling	Dephosphorylation	Treated(+Dox basal@RE cell line)	TMT	Ti-MAC	QExactive HF	7997	[3973.373376]	pri_0603_39	Q96QT4	TRPM7	S1404	Ws	Dox basal@RE cell line
4696555	32156701	Q96QT4		TRPM7	TSIPHLSSPPTKFFVSTPSQPSCKSHLETGT		S1404	S1404	0.844419	H	C	Profiling	Dephosphorylation	Treated(+Dox+ isoproterenol @OE cell line)	TMT	Ti-MAC	QExactive HF	7997	[4627.073111]	pri_0603_39	Q96QT4	TRPM7	S1404	Ws	Dox+isoproterenol@OE cell line
4704263	32156701	Q96QT4		TRPM7	TSIPHLSSPPTKFFVSTPSQPSCKSHLETGT		S1404	S1404	0.844419	H	C	Profiling	Dephosphorylation	Treated(-Dox + isoproterenol@OE cell line)	TMT	Ti-MAC	QExactive HF	7997	[7048.5]	pri_0603_39	Q96QT4	TRPM7	S1404	Ws	Isoproterenol@OE cell line
4711971	32156701	Q96QT4		TRPM7	TSIPHLSSPPTKFFVSTPSQPSCKSHLETGT		S1404	S1404	0.844419	H	C	Profiling	Dephosphorylation	Treated(-Dox basal@OE cell line)	TMT	Ti-MAC	QExactive HF	7997	[4958.095393]	pri_0603_39	Q96QT4	TRPM7	S1404	Ws	Basal@OE cell line
4719680	32156701	Q96QT4		TRPM7	TSIPHLSSPPTKFFVSTPSQPSCKSHLETGT		S1404	S1404	0.844419	H	C	Profiling	Dephosphorylation	Treated(-Dox+isoproterenol@RE cell line)	TMT	Ti-MAC	QExactive HF	7997	[4418.571545]	pri_0603_39	Q96QT4	TRPM7	S1404	Ws	Isoproterenol@RE cell line
4727383	32156701	Q96QT4		TRPM7	TSIPHLSSPPTKFFVSTPSQPSCKSHLETGT		S1404	S1404	0.844419	H	C	Profiling	Dephosphorylation	Treated(-Dox-basal@RE cell line)	TMT	Ti-MAC	QExactive HF	7997	[4964.827474]	pri_0603_39	Q96QT4	TRPM7	S1404	Ws	Basal@RE cell line
4898967	32336009	H0YLN8		TRPM7	____MSQKSWIESTLTKRECVYIIPSSKDPH	S(ph)WIESTLT(ph)KR	T12	T12	0.972866	H	C	Profiling	Lung cancer	Treated(PIKK@human gastric adenocarcinoma cells GTL-16-EMD-I)	Isotope labeling	Peptide immunoaffinity enrichment	LTQ Orbitrap Velos, quadrupole-Orbitrap (Q-Exactive)	2819	[0.0, 0.0, 117760.0]	pri_1203_91	Q96QT4	TRPM7	T12	Ws	Tepotinib(24h)@GTLâ€16 cells (PIKK en)
4901779	32336009	H0YLN8		TRPM7	GDRVNYIKRSLQSLDSQIGHLQDLSALTVDT	SLQSLDS(ph)QIGHLQDLSALTVDTLK	S1230	S1230	0.987045	H	C	Profiling	Lung cancer	treated(EMD121406324hrs@Atypical-Cells)	Isotope labeling	Peptide immunoaffinity enrichment+TiO2	LTQ Orbitrap Velos, quadrupole-Orbitrap (Q-Exactive)	585	[441150.0, 0.0, 0.0]	pri_1203_91	Q96QT4	TRPM7	S1230	Ws	Tepotinib(24h)@GTLâ€16 cells (Atypical en)
4902970	32336009	H0YLN8		TRPM7	GDRVNYIKRSLQSLDSQIGHLQDLSALTVDT	SLQSLDS(ph)QIGHLQDLSALTVDTLK	S1230	S1230	0.918963	H	C	Profiling	Lung cancer	treated(MET inhibitor EMD1214063-2-IR-2@Atypical-Cell)	Isotope labeling	Peptide immunoaffinity enrichment+TiO2	LTQ Orbitrap Velos, quadrupole-Orbitrap (Q-Exactive)	1109	[377590.0, 0.0, 0.0]	pri_1203_91	Q96QT4	TRPM7	S1230	Ws	Tepotinib(24h)+IR@GTLâ€16 cells (Atypical en)
4907186	32344885	Q96QT4		TRPM7	LSQSIPFTPVPPR		S1569	S1569	100	H	C	Profiling	Inflammation	treated(LPS-treated 24 hour@ARPE-19 cells)	TMT	TiO2	Q Exactive Plus	7652	[0.444678958451715, 0.466803352818612, 0.552770084381071]	pri_0903_64	Q96QT4	TRPM7	S1569	phospo_copy	LPS(24h)@ARPE-19 cells
4914100	32344885	Q96QT4		TRPM7	LSQSIPFTPVPPR		S1569	S1569	100	H	C	Profiling	Inflammation	treated(LPS-treated 45 min@ARPE-19 cells)	TMT	TiO2	Q Exactive Plus	7652	[0.511268254098984, 0.523899152883506, 0.506083595967651]	pri_0903_64	Q96QT4	TRPM7	S1569	phospo_copy	LPS(45min)@ARPE-19 cells
4918576	32344885	Q96QT4		TRPM7	LSQSIPFTPVPPR		S1569	S1569	100	H	C	Profiling	inflammation	untreated(control 0 min@ARPE-19 cells)	TMT	TiO2	Q Exactive Plus	7652	[0.491891763648066, 0.506461059256927, 0.509017051376032]	pri_0903_64	Q96QT4	TRPM7	S1569	phospo_copy	Untreated@ARPE-19 cells
5323952	32859902	Q96QT4		TRPM7	TSIPHLSSPPTKFFVSTPSQPSCKSHLETGT		S1404	S1404	0.992829	H	C	Profiling	Infection	(CVB3 infection(10h)@HeLa R19 cells)	Label free	IMAC	Orbitrap Fusion or Q Exactive Plus	51423	[]	pri_1003_69	Q96QT4	TRPM7	S1404	Ws	CVB3 infection(10h)@HeLa R19 cells
5324196	32859902	Q96QT4		TRPM7	YYSAVERNNLMRLSQSIPFTPVPPRGEPVTV		S1569	S1569	0.984292	H	C	Profiling	Infection	(CVB3 infection(10h)@HeLa R19 cells)	Label free	IMAC	Orbitrap Fusion or Q Exactive Plus	51423	[]	pri_1003_69	Q96QT4	TRPM7	S1569	Ws	CVB3 infection(10h)@HeLa R19 cells
5324350	32859902	Q96QT4		TRPM7	ALTVDTLKTLTAQKASEASKVHNEITRELSI		S1255	S1255	0.999955	H	C	Profiling	Infection	(CVB3 infection(10h)@HeLa R19 cells)	Label free	IMAC	Orbitrap Fusion or Q Exactive Plus	51423	[]	pri_1003_69	Q96QT4	TRPM7	S1255	Ws	CVB3 infection(10h)@HeLa R19 cells
5353713	32859902	Q96QT4		TRPM7	TSIPHLSSPPTKFFVSTPSQPSCKSHLETGT		S1404	S1404	0.992829	H	C	Profiling	Infection	(CVB3 infection(2h)@HeLa R19 cells)	Label free	IMAC	Orbitrap Fusion or Q Exactive Plus	51423	[-2.380461, -1.797184, -3.098383, -0.3696518]	pri_1003_69	Q96QT4	TRPM7	S1404	Ws	CVB3 infection(2h)@HeLa R19 cells
5353714	32859902	Q96QT4		TRPM7	TSIPHLSSPPTKFFVSTPSQPSCKSHLETGT		S1404	S1404	0.992829	H	C	Profiling	Infection	(CVB3 infection(2h)@HeLa R19 cells)	Label free	IMAC	Orbitrap Fusion or Q Exactive Plus	51423	[]	pri_1003_69	Q96QT4	TRPM7	S1404	Ws	CVB3 infection(2h)@HeLa R19 cells
5353998	32859902	Q96QT4		TRPM7	YYSAVERNNLMRLSQSIPFTPVPPRGEPVTV		S1569	S1569	0.984292	H	C	Profiling	Infection	(CVB3 infection(2h)@HeLa R19 cells)	Label free	IMAC	Orbitrap Fusion or Q Exactive Plus	51423	[]	pri_1003_69	Q96QT4	TRPM7	S1569	Ws	CVB3 infection(2h)@HeLa R19 cells
5354177	32859902	Q96QT4		TRPM7	ALTVDTLKTLTAQKASEASKVHNEITRELSI		S1255	S1255	0.999955	H	C	Profiling	Infection	(CVB3 infection(2h)@HeLa R19 cells)	Label free	IMAC	Orbitrap Fusion or Q Exactive Plus	51423	[-2.271719, -0.5149193, -0.0857296]	pri_1003_69	Q96QT4	TRPM7	S1255	Ws	CVB3 infection(2h)@HeLa R19 cells
5354178	32859902	Q96QT4		TRPM7	ALTVDTLKTLTAQKASEASKVHNEITRELSI		S1255	S1255	0.999955	H	C	Profiling	Infection	(CVB3 infection(2h)@HeLa R19 cells)	Label free	IMAC	Orbitrap Fusion or Q Exactive Plus	51423	[]	pri_1003_69	Q96QT4	TRPM7	S1255	Ws	CVB3 infection(2h)@HeLa R19 cells
5384951	32859902	Q96QT4		TRPM7	TSIPHLSSPPTKFFVSTPSQPSCKSHLETGT		S1404	S1404	0.992829	H	C	Profiling	Infection	(CVB3 infection(4h)@HeLa R19 cells)	Label free	IMAC	Orbitrap Fusion or Q Exactive Plus	51423	[0.1898613, -0.6960735, -0.2835426, 0.3666687]	pri_1003_69	Q96QT4	TRPM7	S1404	Ws	CVB3 infection(4h)@HeLa R19 cells
5384952	32859902	Q96QT4		TRPM7	TSIPHLSSPPTKFFVSTPSQPSCKSHLETGT		S1404	S1404	0.992829	H	C	Profiling	Infection	(CVB3 infection(4h)@HeLa R19 cells)	Label free	IMAC	Orbitrap Fusion or Q Exactive Plus	51423	[]	pri_1003_69	Q96QT4	TRPM7	S1404	Ws	CVB3 infection(4h)@HeLa R19 cells
5385235	32859902	Q96QT4		TRPM7	YYSAVERNNLMRLSQSIPFTPVPPRGEPVTV		S1569	S1569	0.984292	H	C	Profiling	Infection	(CVB3 infection(4h)@HeLa R19 cells)	Label free	IMAC	Orbitrap Fusion or Q Exactive Plus	51423	[-1.844482]	pri_1003_69	Q96QT4	TRPM7	S1569	Ws	CVB3 infection(4h)@HeLa R19 cells
5385236	32859902	Q96QT4		TRPM7	YYSAVERNNLMRLSQSIPFTPVPPRGEPVTV		S1569	S1569	0.984292	H	C	Profiling	Infection	(CVB3 infection(4h)@HeLa R19 cells)	Label free	IMAC	Orbitrap Fusion or Q Exactive Plus	51423	[]	pri_1003_69	Q96QT4	TRPM7	S1569	Ws	CVB3 infection(4h)@HeLa R19 cells
5385426	32859902	Q96QT4		TRPM7	ALTVDTLKTLTAQKASEASKVHNEITRELSI		S1255	S1255	0.999955	H	C	Profiling	Infection	(CVB3 infection(4h)@HeLa R19 cells)	Label free	IMAC	Orbitrap Fusion or Q Exactive Plus	51423	[-0.3745861, -0.0150795, -1.599371, 0.7388058]	pri_1003_69	Q96QT4	TRPM7	S1255	Ws	CVB3 infection(4h)@HeLa R19 cells
5385427	32859902	Q96QT4		TRPM7	ALTVDTLKTLTAQKASEASKVHNEITRELSI		S1255	S1255	0.999955	H	C	Profiling	Infection	(CVB3 infection(4h)@HeLa R19 cells)	Label free	IMAC	Orbitrap Fusion or Q Exactive Plus	51423	[]	pri_1003_69	Q96QT4	TRPM7	S1255	Ws	CVB3 infection(4h)@HeLa R19 cells
5416042	32859902	Q96QT4		TRPM7	TSIPHLSSPPTKFFVSTPSQPSCKSHLETGT		S1404	S1404	0.992829	H	C	Profiling	Infection	(CVB3 infection(6h)@HeLa R19 cells)	Label free	IMAC	Orbitrap Fusion or Q Exactive Plus	51423	[0.1206703, -1.891602, -0.3174877, 0.7649689]	pri_1003_69	Q96QT4	TRPM7	S1404	Ws	CVB3 infection(6h)@HeLa R19 cells
5416043	32859902	Q96QT4		TRPM7	TSIPHLSSPPTKFFVSTPSQPSCKSHLETGT		S1404	S1404	0.992829	H	C	Profiling	Infection	(CVB3 infection(6h)@HeLa R19 cells)	Label free	IMAC	Orbitrap Fusion or Q Exactive Plus	51423	[]	pri_1003_69	Q96QT4	TRPM7	S1404	Ws	CVB3 infection(6h)@HeLa R19 cells
5416320	32859902	Q96QT4		TRPM7	YYSAVERNNLMRLSQSIPFTPVPPRGEPVTV		S1569	S1569	0.984292	H	C	Profiling	Infection	(CVB3 infection(6h)@HeLa R19 cells)	Label free	IMAC	Orbitrap Fusion or Q Exactive Plus	51423	[-0.09119415]	pri_1003_69	Q96QT4	TRPM7	S1569	Ws	CVB3 infection(6h)@HeLa R19 cells
5416321	32859902	Q96QT4		TRPM7	YYSAVERNNLMRLSQSIPFTPVPPRGEPVTV		S1569	S1569	0.984292	H	C	Profiling	Infection	(CVB3 infection(6h)@HeLa R19 cells)	Label free	IMAC	Orbitrap Fusion or Q Exactive Plus	51423	[]	pri_1003_69	Q96QT4	TRPM7	S1569	Ws	CVB3 infection(6h)@HeLa R19 cells
5416496	32859902	Q96QT4		TRPM7	ALTVDTLKTLTAQKASEASKVHNEITRELSI		S1255	S1255	0.999955	H	C	Profiling	Infection	(CVB3 infection(6h)@HeLa R19 cells)	Label free	IMAC	Orbitrap Fusion or Q Exactive Plus	51423	[0.1034393, -1.321869, -0.9338741]	pri_1003_69	Q96QT4	TRPM7	S1255	Ws	CVB3 infection(6h)@HeLa R19 cells
5416497	32859902	Q96QT4		TRPM7	ALTVDTLKTLTAQKASEASKVHNEITRELSI		S1255	S1255	0.999955	H	C	Profiling	Infection	(CVB3 infection(6h)@HeLa R19 cells)	Label free	IMAC	Orbitrap Fusion or Q Exactive Plus	51423	[]	pri_1003_69	Q96QT4	TRPM7	S1255	Ws	CVB3 infection(6h)@HeLa R19 cells
5446632	32859902	Q96QT4		TRPM7	TSIPHLSSPPTKFFVSTPSQPSCKSHLETGT		S1404	S1404	0.992829	H	C	Profiling	Infection	(CVB3 infection(8h)@HeLa R19 cells)	Label free	IMAC	Orbitrap Fusion or Q Exactive Plus	51423	[-1.759998, -3.521181, -4.235716]	pri_1003_69	Q96QT4	TRPM7	S1404	Ws	CVB3 infection(8h)@HeLa R19 cells
5446633	32859902	Q96QT4		TRPM7	TSIPHLSSPPTKFFVSTPSQPSCKSHLETGT		S1404	S1404	0.992829	H	C	Profiling	Infection	(CVB3 infection(8h)@HeLa R19 cells)	Label free	IMAC	Orbitrap Fusion or Q Exactive Plus	51423	[]	pri_1003_69	Q96QT4	TRPM7	S1404	Ws	CVB3 infection(8h)@HeLa R19 cells
5446916	32859902	Q96QT4		TRPM7	YYSAVERNNLMRLSQSIPFTPVPPRGEPVTV		S1569	S1569	0.984292	H	C	Profiling	Infection	(CVB3 infection(8h)@HeLa R19 cells)	Label free	IMAC	Orbitrap Fusion or Q Exactive Plus	51423	[]	pri_1003_69	Q96QT4	TRPM7	S1569	Ws	CVB3 infection(8h)@HeLa R19 cells
5447088	32859902	Q96QT4		TRPM7	ALTVDTLKTLTAQKASEASKVHNEITRELSI		S1255	S1255	0.999955	H	C	Profiling	Infection	(CVB3 infection(8h)@HeLa R19 cells)	Label free	IMAC	Orbitrap Fusion or Q Exactive Plus	51423	[-3.726017]	pri_1003_69	Q96QT4	TRPM7	S1255	Ws	CVB3 infection(8h)@HeLa R19 cells
5447089	32859902	Q96QT4		TRPM7	ALTVDTLKTLTAQKASEASKVHNEITRELSI		S1255	S1255	0.999955	H	C	Profiling	Infection	(CVB3 infection(8h)@HeLa R19 cells)	Label free	IMAC	Orbitrap Fusion or Q Exactive Plus	51423	[]	pri_1003_69	Q96QT4	TRPM7	S1255	Ws	CVB3 infection(8h)@HeLa R19 cells
5477595	32859902	Q96QT4		TRPM7	TSIPHLSSPPTKFFVSTPSQPSCKSHLETGT		S1404	S1404	0.992829	H	C	Profiling	Infection	(mock infected(0h)@HeLa R19 cells)	Label free	IMAC	Orbitrap Fusion or Q Exactive Plus	51423	[-1.871206, -0.9313793, -0.4339218, -0.345911]	pri_1003_69	Q96QT4	TRPM7	S1404	Ws	Mock infected(0h)@HeLa R19 cells
5477596	32859902	Q96QT4		TRPM7	TSIPHLSSPPTKFFVSTPSQPSCKSHLETGT		S1404	S1404	0.992829	H	C	Profiling	Infection	(mock infected(0h)@HeLa R19 cells)	Label free	IMAC	Orbitrap Fusion or Q Exactive Plus	51423	[]	pri_1003_69	Q96QT4	TRPM7	S1404	Ws	Mock infected(0h)@HeLa R19 cells
5477847	32859902	Q96QT4		TRPM7	YYSAVERNNLMRLSQSIPFTPVPPRGEPVTV		S1569	S1569	0.984292	H	C	Profiling	Infection	(mock infected(0h)@HeLa R19 cells)	Label free	IMAC	Orbitrap Fusion or Q Exactive Plus	51423	[-2.198395]	pri_1003_69	Q96QT4	TRPM7	S1569	Ws	Mock infected(0h)@HeLa R19 cells
5477848	32859902	Q96QT4		TRPM7	YYSAVERNNLMRLSQSIPFTPVPPRGEPVTV		S1569	S1569	0.984292	H	C	Profiling	Infection	(mock infected(0h)@HeLa R19 cells)	Label free	IMAC	Orbitrap Fusion or Q Exactive Plus	51423	[]	pri_1003_69	Q96QT4	TRPM7	S1569	Ws	Mock infected(0h)@HeLa R19 cells
5478029	32859902	Q96QT4		TRPM7	ALTVDTLKTLTAQKASEASKVHNEITRELSI		S1255	S1255	0.999955	H	C	Profiling	Infection	(mock infected(0h)@HeLa R19 cells)	Label free	IMAC	Orbitrap Fusion or Q Exactive Plus	51423	[-2.146902, -1.7773, -0.5581245, -0.01057434]	pri_1003_69	Q96QT4	TRPM7	S1255	Ws	Mock infected(0h)@HeLa R19 cells
5478030	32859902	Q96QT4		TRPM7	ALTVDTLKTLTAQKASEASKVHNEITRELSI		S1255	S1255	0.999955	H	C	Profiling	Infection	(mock infected(0h)@HeLa R19 cells)	Label free	IMAC	Orbitrap Fusion or Q Exactive Plus	51423	[]	pri_1003_69	Q96QT4	TRPM7	S1255	Ws	Mock infected(0h)@HeLa R19 cells
5508982	32859902	Q96QT4		TRPM7	TSIPHLSSPPTKFFVSTPSQPSCKSHLETGT		S1404	S1404	0.992829	H	C	Profiling	Infection	(mock infected(10h)@HeLa R19 cells)	Label free	IMAC	Orbitrap Fusion or Q Exactive Plus	51423	[-1.53907, -3.303024, 0.0624752, -0.001968384]	pri_1003_69	Q96QT4	TRPM7	S1404	Ws	Mock infected(10h)@HeLa R19 cells
5508983	32859902	Q96QT4		TRPM7	TSIPHLSSPPTKFFVSTPSQPSCKSHLETGT		S1404	S1404	0.992829	H	C	Profiling	Infection	(mock infected(10h)@HeLa R19 cells)	Label free	IMAC	Orbitrap Fusion or Q Exactive Plus	51423	[]	pri_1003_69	Q96QT4	TRPM7	S1404	Ws	Mock infected(10h)@HeLa R19 cells
5509244	32859902	Q96QT4		TRPM7	YYSAVERNNLMRLSQSIPFTPVPPRGEPVTV		S1569	S1569	0.984292	H	C	Profiling	Infection	(mock infected(10h)@HeLa R19 cells)	Label free	IMAC	Orbitrap Fusion or Q Exactive Plus	51423	[]	pri_1003_69	Q96QT4	TRPM7	S1569	Ws	Mock infected(10h)@HeLa R19 cells
5509428	32859902	Q96QT4		TRPM7	ALTVDTLKTLTAQKASEASKVHNEITRELSI		S1255	S1255	0.999955	H	C	Profiling	Infection	(mock infected(10h)@HeLa R19 cells)	Label free	IMAC	Orbitrap Fusion or Q Exactive Plus	51423	[0.4733067, -0.2319317, -0.4203072, -0.06685638]	pri_1003_69	Q96QT4	TRPM7	S1255	Ws	Mock infected(10h)@HeLa R19 cells
5509429	32859902	Q96QT4		TRPM7	ALTVDTLKTLTAQKASEASKVHNEITRELSI		S1255	S1255	0.999955	H	C	Profiling	Infection	(mock infected(10h)@HeLa R19 cells)	Label free	IMAC	Orbitrap Fusion or Q Exactive Plus	51423	[]	pri_1003_69	Q96QT4	TRPM7	S1255	Ws	Mock infected(10h)@HeLa R19 cells
5522893	32877642	Q96QT4			TSIPVHSK		S1493	S1493	>75%	H	C	Profiling	Infection	Treated( SARS-CoV-2 infection @Caco-2 cell line)	TMT	Fe-NTA	Orbitrap Fusion Lumos	16714	[33.3, 37.6, 37.5, 34.9, 30.5]	pri_2802_18	Q96QT4	TRPM7	S1493	phospo_copy	SARS-CoV-2@Caco-2 cell line
5528375	32877642	Q96QT4			EFNFPEAGSSSGALFPSAVSPPELR		S1361	S1361	>75%	H	C	Profiling	Infection	Treated( SARS-CoV-2 infection @Caco-2 cell line)	TMT	Fe-NTA	Orbitrap Fusion Lumos	16714	[11.5, 15.9, 15.5, 15.0, 12.4]	pri_2802_18	Q96QT4	TRPM7	S1361	phospo_copy	SARS-CoV-2@Caco-2 cell line
5529929	32877642	Q96QT4			FFVSTPSQPSCK		S1404	S1404	>75%	H	C	Profiling	Infection	Treated( SARS-CoV-2 infection @Caco-2 cell line)	TMT	Fe-NTA	Orbitrap Fusion Lumos	16714	[34.7, 36.9, 43.1, 41.2, 40.1]	pri_2802_18	Q96QT4	TRPM7	S1404	phospo_copy	SARS-CoV-2@Caco-2 cell line
5530975	32877642	Q96QT4			RPSTEDTHEVDSK		S1504	S1504	>75%	H	C	Profiling	Infection	Treated( SARS-CoV-2 infection @Caco-2 cell line)	TMT	Fe-NTA	Orbitrap Fusion Lumos	16714	[240.2, 230.1, 198.7, 235.9, 244.2]	pri_2802_18	Q96QT4	TRPM7	S1504	phospo_copy	SARS-CoV-2@Caco-2 cell line
5538735	32877642	Q96QT4		TRPM7	FFVSTPSQPSCK		S1404	S1404	>75%	H	C	Profiling	Infection	Treated(Mock infection@Caco-2 cell line)	TMT	Fe-NTA	Orbitrap Fusion Lumos	16714	[23.2, 43.9, 36.7, 38.2, 46.9]	pri_2802_18	Q96QT4	TRPM7	S1404	phospo_copy	Mock@Caco-2 cell line
5539067	32877642	Q96QT4		TRPM7	RPSTEDTHEVDSK		S1504	S1504	>75%	H	C	Profiling	Infection	Treated(Mock infection@Caco-2 cell line)	TMT	Fe-NTA	Orbitrap Fusion Lumos	16714	[349.0, 299.5, 351.4, 363.1, 334.6]	pri_2802_18	Q96QT4	TRPM7	S1504	phospo_copy	Mock@Caco-2 cell line
5539580	32877642	Q96QT4		TRPM7	EFNFPEAGSSSGALFPSAVSPPELR		S1361	S1361	>75%	H	C	Profiling	Infection	Treated(Mock infection@Caco-2 cell line)	TMT	Fe-NTA	Orbitrap Fusion Lumos	16714	[12.3, 11.6, 8.8, 10.7, 10.7]	pri_2802_18	Q96QT4	TRPM7	S1361	phospo_copy	Mock@Caco-2 cell line
5539733	32877642	Q96QT4		TRPM7	TSIPVHSK		S1493	S1493	>75%	H	C	Profiling	Infection	Treated(Mock infection@Caco-2 cell line)	TMT	Fe-NTA	Orbitrap Fusion Lumos	16714	[29.7, 37.6, 41.4, 45.4, 49.9]	pri_2802_18	Q96QT4	TRPM7	S1493	phospo_copy	Mock@Caco-2 cell line
6079328	33797919	Q96QT4	-	TRPM7	LSQSIPFTPVPPR		S1569	S1569	0.963951	H	C	Profiling	Cervical cancer	Control(non-treated1@HeLa cell line)	SILAC	TiO2	Q Exactive	7147	[12425000, 'PRESENT', 'PRESENT', 'PRESENT']	Raf_0603_07	Q96QT4	TRPM7	S1569	phospo_copy	Untreated control@HeLa cell line R1
6094999	33797919	Q96QT4	-	TRPM7	LSQSIPFTPVPPR		S1569	S1569	0.963951	H	C	Profiling	Cervical cancer	Treated(0.1 -Ã‚ÂµM rapamycin-Experiment1@HeLa cell line)	SILAC	TiO2	Q Exactive	7881	[19871000, 'PRESENT', 'PRESENT', 'PRESENT']	Raf_0603_07	Q96QT4	TRPM7	S1569	phospo_copy	Rapamycin@HeLa cell line R1
6179869	33863878	Q96QT4		TRPM7	YYSAVERNNLMRLSQSIPFTPVPPRGEPVTV		S1569	S1569	0.925715	H	C	Profiling	Glioblastoma	Treated(ALGERNON (1 ÃŽÂ¼M) treated (72h)@U251 glioblastoma cells)	Label free	TiO2	Q Exactive HF X benchtop Orbitrap	27293	[0.763215661]	pri_0903_64	Q96QT4	TRPM7	S1569	Ws	ALGERNON(1ÂµM)(72h)@U251 cells
6180177	33863878	Q96QT4		TRPM7	VELLKIFNKNQKLGSSSTSIPHLSSPPTKFF		S1387	S1387	0.955455	H	C	Profiling	Glioblastoma	Treated(ALGERNON (1 ÃŽÂ¼M) treated (72h)@U251 glioblastoma cells)	Label free	TiO2	Q Exactive HF X benchtop Orbitrap	27293	[0.9122912884]	pri_0903_64	Q96QT4	TRPM7	S1387	Ws	ALGERNON(1ÂµM)(72h)@U251 cells
6180178	33863878	Q96QT4		TRPM7	VELLKIFNKNQKLGSSSTSIPHLSSPPTKFF		S1387	S1387	0.955455	H	C	Profiling	Glioblastoma	Treated(ALGERNON (1 ÃŽÂ¼M) treated (72h)@U251 glioblastoma cells)	Label free	TiO2	Q Exactive HF X benchtop Orbitrap	27293	[1.008411765]	pri_0903_64	Q96QT4	TRPM7	S1387	Ws	ALGERNON(1ÂµM)(72h)@U251 cells
6196207	33863878	Q96QT4		TRPM7	YYSAVERNNLMRLSQSIPFTPVPPRGEPVTV		S1569	S1569	0.925715	H	C	Profiling	Glioblastoma	Treated(ALGERNON (10 ÃŽÂ¼M) treated (72h)@U251 glioblastoma cells)	Label free	TiO2	Q Exactive HF X benchtop Orbitrap	27293	[0.7829601765]	pri_0903_64	Q96QT4	TRPM7	S1569	Ws	ALGERNON(10ÂµM)(72h)@U251 cells
6196511	33863878	Q96QT4		TRPM7	VELLKIFNKNQKLGSSSTSIPHLSSPPTKFF		S1387	S1387	0.955455	H	C	Profiling	Glioblastoma	Treated(ALGERNON (10 ÃŽÂ¼M) treated (72h)@U251 glioblastoma cells)	Label free	TiO2	Q Exactive HF X benchtop Orbitrap	27293	[0.9255003333]	pri_0903_64	Q96QT4	TRPM7	S1387	Ws	ALGERNON(10ÂµM)(72h)@U251 cells
6196512	33863878	Q96QT4		TRPM7	VELLKIFNKNQKLGSSSTSIPHLSSPPTKFF		S1387	S1387	0.955455	H	C	Profiling	Glioblastoma	Treated(ALGERNON (10 ÃŽÂ¼M) treated (72h)@U251 glioblastoma cells)	Label free	TiO2	Q Exactive HF X benchtop Orbitrap	27293	[0.824750185]	pri_0903_64	Q96QT4	TRPM7	S1387	Ws	ALGERNON(10ÂµM)(72h)@U251 cells
6212556	33863878	Q96QT4		TRPM7	YYSAVERNNLMRLSQSIPFTPVPPRGEPVTV		S1569	S1569	0.925715	H	C	Profiling	Glioblastoma	Treated(doxycycline (DOX) (48h)@U251 glioblastoma cells)	Label free	TiO2	Q Exactive HF X benchtop Orbitrap	27293	[0.6522951722]	pri_0903_64	Q96QT4	TRPM7	S1569	Ws	DOX(48h)@U251 cells
6212865	33863878	Q96QT4		TRPM7	VELLKIFNKNQKLGSSSTSIPHLSSPPTKFF		S1387	S1387	0.955455	H	C	Profiling	Glioblastoma	Treated(doxycycline (DOX) (48h)@U251 glioblastoma cells)	Label free	TiO2	Q Exactive HF X benchtop Orbitrap	27293	[0.7796423435]	pri_0903_64	Q96QT4	TRPM7	S1387	Ws	DOX(48h)@U251 cells
6212866	33863878	Q96QT4		TRPM7	VELLKIFNKNQKLGSSSTSIPHLSSPPTKFF		S1387	S1387	0.955455	H	C	Profiling	Glioblastoma	Treated(doxycycline (DOX) (48h)@U251 glioblastoma cells)	Label free	TiO2	Q Exactive HF X benchtop Orbitrap	27293	[0.815512538]	pri_0903_64	Q96QT4	TRPM7	S1387	Ws	DOX(48h)@U251 cells
6228887	33863878	Q96QT4		TRPM7	YYSAVERNNLMRLSQSIPFTPVPPRGEPVTV		S1569	S1569	0.925715	H	C	Profiling	Glioblastoma	Treated(doxycycline (DOX) (72h)@U251 glioblastoma cells)	Label free	TiO2	Q Exactive HF X benchtop Orbitrap	27293	[0.5763667822]	pri_0903_64	Q96QT4	TRPM7	S1569	Ws	DOX(72h)@U251 cells
6229196	33863878	Q96QT4		TRPM7	VELLKIFNKNQKLGSSSTSIPHLSSPPTKFF		S1387	S1387	0.955455	H	C	Profiling	Glioblastoma	Treated(doxycycline (DOX) (72h)@U251 glioblastoma cells)	Label free	TiO2	Q Exactive HF X benchtop Orbitrap	27293	[0.7203018665]	pri_0903_64	Q96QT4	TRPM7	S1387	Ws	DOX(72h)@U251 cells
6229197	33863878	Q96QT4		TRPM7	VELLKIFNKNQKLGSSSTSIPHLSSPPTKFF		S1387	S1387	0.955455	H	C	Profiling	Glioblastoma	Treated(doxycycline (DOX) (72h)@U251 glioblastoma cells)	Label free	TiO2	Q Exactive HF X benchtop Orbitrap	27293	[0.5861824155]	pri_0903_64	Q96QT4	TRPM7	S1387	Ws	DOX(72h)@U251 cells
6245233	33863878	Q96QT4		TRPM7	YYSAVERNNLMRLSQSIPFTPVPPRGEPVTV		S1569	S1569	0.925715	H	C	Profiling	Glioblastoma	Treated(leucettine 41(1 ÃŽÂ¼M) treated (72h)@U251 glioblastoma cells)	Label free	TiO2	Q Exactive HF X benchtop Orbitrap	27293	[0.8188587427]	pri_0903_64	Q96QT4	TRPM7	S1569	Ws	Leucettine41(1ÂµM)(72h)@U251 cells
6245540	33863878	Q96QT4		TRPM7	VELLKIFNKNQKLGSSSTSIPHLSSPPTKFF		S1387	S1387	0.955455	H	C	Profiling	Glioblastoma	Treated(leucettine 41(1 ÃŽÂ¼M) treated (72h)@U251 glioblastoma cells)	Label free	TiO2	Q Exactive HF X benchtop Orbitrap	27293	[1.0681974890000001]	pri_0903_64	Q96QT4	TRPM7	S1387	Ws	Leucettine41(1ÂµM)(72h)@U251 cells
6245541	33863878	Q96QT4		TRPM7	VELLKIFNKNQKLGSSSTSIPHLSSPPTKFF		S1387	S1387	0.955455	H	C	Profiling	Glioblastoma	Treated(leucettine 41(1 ÃŽÂ¼M) treated (72h)@U251 glioblastoma cells)	Label free	TiO2	Q Exactive HF X benchtop Orbitrap	27293	[1.07546556]	pri_0903_64	Q96QT4	TRPM7	S1387	Ws	Leucettine41(1ÂµM)(72h)@U251 cells
6261572	33863878	Q96QT4		TRPM7	YYSAVERNNLMRLSQSIPFTPVPPRGEPVTV		S1569	S1569	0.925715	H	C	Profiling	Glioblastoma	Treated(leucettine 41(10 ÃŽÂ¼M) treated (72h)@U251 glioblastoma cells)	Label free	TiO2	Q Exactive HF X benchtop Orbitrap	27293	[1.005475044]	pri_0903_64	Q96QT4	TRPM7	S1569	Ws	Leucettine41(10ÂµM)(72h)@U251 cells
6261879	33863878	Q96QT4		TRPM7	VELLKIFNKNQKLGSSSTSIPHLSSPPTKFF		S1387	S1387	0.955455	H	C	Profiling	Glioblastoma	Treated(leucettine 41(10 ÃŽÂ¼M) treated (72h)@U251 glioblastoma cells)	Label free	TiO2	Q Exactive HF X benchtop Orbitrap	27293	[0.9279546738]	pri_0903_64	Q96QT4	TRPM7	S1387	Ws	Leucettine41(10ÂµM)(72h)@U251 cells
6261880	33863878	Q96QT4		TRPM7	VELLKIFNKNQKLGSSSTSIPHLSSPPTKFF		S1387	S1387	0.955455	H	C	Profiling	Glioblastoma	Treated(leucettine 41(10 ÃŽÂ¼M) treated (72h)@U251 glioblastoma cells)	Label free	TiO2	Q Exactive HF X benchtop Orbitrap	27293	[1.057762504]	pri_0903_64	Q96QT4	TRPM7	S1387	Ws	Leucettine41(10ÂµM)(72h)@U251 cells
6331641	33946525	Q96QT4		TRPM7		RPSTEDTHEVDS	S1513; S/T	S1513;S;T	>75%	H	C	Profiling	Skin cancer	Treated(12 hour hypoxia@SK-Mel-5 cell line)	TMT	TiO2	Orbitrap Fusion Tribrid	12484	[51929.122798766]	pri_0603_38	Q96QT4	TRPM7	S1513	phospo_copy	Hypoxia(12h)@SK-Mel-5 cell line
6349911	33946525	Q96QT4		TRPM7		RPSTEDTHEVDS	S1513; S/T	S1513;S;T	>75%	H	C	Profiling	Skin cancer	Treated(15 hour hypoxia@SK-Mel-5 cell line)	TMT	TiO2	Orbitrap Fusion Tribrid	12484	[49380.6487647453]	pri_0603_38	Q96QT4	TRPM7	S1513	phospo_copy	Hypoxia(15h)@SK-Mel-5 cell line
6368181	33946525	Q96QT4		TRPM7		RPSTEDTHEVDS	S1513; S/T	S1513;S;T	>75%	H	C	Profiling	Skin cancer	Treated(18 hour hypoxia@SK-Mel-5 cell line)	TMT	TiO2	Orbitrap Fusion Tribrid	12484	[28586.0500144961]	pri_0603_38	Q96QT4	TRPM7	S1513	phospo_copy	Hypoxia(18h)@SK-Mel-5 cell line
6386451	33946525	Q96QT4		TRPM7		RPSTEDTHEVDS	S1513; S/T	S1513;S;T	>75%	H	C	Profiling	Skin cancer	Treated(21hour hypoxia@SK-Mel-5 cell line)	TMT	TiO2	Orbitrap Fusion Tribrid	12484	[46419.0957388134]	pri_0603_38	Q96QT4	TRPM7	S1513	phospo_copy	Hypoxia(21h)@SK-Mel-5 cell line
6404721	33946525	Q96QT4		TRPM7		RPSTEDTHEVDS	S1513; S/T	S1513;S;T	>75%	H	C	Profiling	Skin cancer	Treated(24 hour hypoxia@SK-Mel-5 cell line)	TMT	TiO2	Orbitrap Fusion Tribrid	12484	[45309.4561225814]	pri_0603_38	Q96QT4	TRPM7	S1513	phospo_copy	Hypoxia(24h)@SK-Mel-5 cell line
6422991	33946525	Q96QT4		TRPM7		RPSTEDTHEVDS	S1513; S/T	S1513;S;T	>75%	H	C	Profiling	Skin cancer	Treated(3 hour hypoxia@SK-Mel-5 cell line)	TMT	TiO2	Orbitrap Fusion Tribrid	12484	[41670.5664991176]	pri_0603_38	Q96QT4	TRPM7	S1513	phospo_copy	Hypoxia(3h)@SK-Mel-5 cell line
6441261	33946525	Q96QT4		TRPM7		RPSTEDTHEVDS	S1513; S/T	S1513;S;T	>75%	H	C	Profiling	Skin cancer	Treated(6 hour hypoxia@SK-Mel-5 cell line)	TMT	TiO2	Orbitrap Fusion Tribrid	12484	[43576.0540150691]	pri_0603_38	Q96QT4	TRPM7	S1513	phospo_copy	Hypoxia(6h)@SK-Mel-5 cell line
6459531	33946525	Q96QT4		TRPM7		RPSTEDTHEVDS	S1513; S/T	S1513;S;T	>75%	H	C	Profiling	Skin cancer	Treated(9 hour hypoxia@SK-Mel-5 cell line)	TMT	TiO2	Orbitrap Fusion Tribrid	12484	[47296.3761867026]	pri_0603_38	Q96QT4	TRPM7	S1513	phospo_copy	Hypoxia(9h)@SK-Mel-5 cell line
6470739	33946525	Q96QT4		TRPM7		RPSTEDTHEVDS	S1513; S/T	S1513;S;T	>75%	H	C	Profiling	Skin cancer	Untreated(0 hour hypoxia@SK-Mel-5 cell line)	TMT	TiO2	Orbitrap Fusion Tribrid	12484	[52864.5474698442]	pri_0603_38	Q96QT4	TRPM7	S1513	phospo_copy	Hypoxia(0h)@SK-Mel-5 cell line
6527907	33947818	H0YLN8		TRPM7			1390	S1390	0.780327	H	C	Profiling	Salmonella infection	Infected(Salmonella infection (2h)@HCT116 cells)	SILAC	TiO2	Q-Exactive HF	20142	['Present', 'Present', 'Present', 'Present']	pri_0903_63	Q96QT4	TRPM7	S1390	phospo_copy	Salmonella(2h)@HCT116 cells
6531798	33947818	H0YLN8		TRPM7			1390	S1390	0.780327	H	C	Profiling	Salmonella infection	Infected(Salmonella infection (30min)@HCT116 cells)	SILAC	TiO2	Q-Exactive HF	20142	['Present', 'Present', 'Present', 'Present']	pri_0903_63	Q96QT4	TRPM7	S1390	phospo_copy	Salmonella(30min)@HCT116 cells
6566304	33947818	H0YLN8		TRPM7			1390	S1390	0.780327	H	C	Profiling	Salmonella infection	Uninfected(HCT116 cells)	SILAC	TiO2	Q-Exactive HF	20142	['Present', 'Present', 'Present', 'Present']	pri_0903_63	Q96QT4	TRPM7	S1390	phospo_copy	Uninfected@HCT116 cells
6600204	33953186	Q96QT4		TRPM7			S1361	S1361	0.969063	H	C	Profiling	Lung cancer	treated(pervanadate-DDA method@CL68 cell line)	TMT	IMAC	LTQ Orbitrap Fusion Lumos Tribrid	12598	[20753000.0, 20183000.0]	pri_1703_98	Q96QT4	TRPM7	S1361	phospo_copy	Pervanadate@CL68 cell line DDA
6690690	34292731	Q96QT4			VSSLAGFTDCHR		S1477	S1477	>75%	H	C	Profiling	workflow	Treated(selumetinib@hela cells )	TMT	TiO2	LTQ	7524	[-1.444911003, -0.981443405, -1.248543739, -1.07027626, -1.11413765]	Uba_0803_05	Q96QT4	TRPM7	S1477	phospo_copy	Selumetinib@Hela cells
6690930	34292731	Q96QT4			LSQSIPFTPVPPR		S1569	S1569	>75%	H	C	Profiling	workflow	Treated(selumetinib@hela cells )	TMT	TiO2	LTQ	7524	[0.445906639, -2.214134216, -2.157086372, -2.207611084, -2.283286095]	Uba_0803_05	Q96QT4	TRPM7	S1569	phospo_copy	Selumetinib@Hela cells
6695533	34292731	Q96QT4			VSSLAGFTDCHR		S1477	S1477	>75%	H	C	Profiling	workflow	Untreated(hela cells )	TMT	TiO2	LTQ	7524	[-1.163589478, -1.107698441, -1.098098755, -1.15629673, -1.173350334]	Uba_0803_05	Q96QT4	TRPM7	S1477	phospo_copy	Untreated@Hela cells_34292731
6698634	34292731	Q96QT4			LSQSIPFTPVPPR		S1569	S1569	>75%	H	C	Profiling	workflow	Untreated(hela cells )	TMT	TiO2	LTQ	7524	[-2.142326355, -2.248893738, -2.182886124, -2.024258614, -2.207182884]	Uba_0803_05	Q96QT4	TRPM7	S1569	phospo_copy	Untreated@Hela cells_34292731
6711989	34343000	Q96QT4		TRPM7	IPVHSKQAEKISRRPSTEDTHEVDSKAALIP		S1504	S1504	0.93164	H	C	Profiling	Melanoma	(ERK1 KO(day0)@BRAFMUT 451Lu cells)	Label free	IMAC(Fe(III)-NTA)	Orbitrap Q Exactive HF	15124	[0.28, 0.41, -0.27, -0.9]	pri_1003_69	Q96QT4	TRPM7	S1504	phospo_copy	ERK1 KO(0d)@BRAFMUT 451Lu cells
6726158	34343000	Q96QT4		TRPM7	IPVHSKQAEKISRRPSTEDTHEVDSKAALIP		S1504	S1504	0.93164	H	C	Profiling	Melanoma	(ERK1 KO(day1)@BRAFMUT 451Lu cells)	Label free	IMAC(Fe(III)-NTA)	Orbitrap Q Exactive HF	15124	[-0.51, -0.38, -1.32, -2.04]	pri_1003_69	Q96QT4	TRPM7	S1504	phospo_copy	ERK1 KO(1d)@BRAFMUT 451Lu cells
6740328	34343000	Q96QT4		TRPM7	IPVHSKQAEKISRRPSTEDTHEVDSKAALIP		S1504	S1504	0.93164	H	C	Profiling	Melanoma	(ERK1 KO(day3)@BRAFMUT 451Lu cells)	Label free	IMAC(Fe(III)-NTA)	Orbitrap Q Exactive HF	15124	[-1.23, -2.59]	pri_1003_69	Q96QT4	TRPM7	S1504	phospo_copy	ERK1 KO(3d)@BRAFMUT 451Lu cells
6754498	34343000	Q96QT4		TRPM7	IPVHSKQAEKISRRPSTEDTHEVDSKAALIP		S1504	S1504	0.93164	H	C	Profiling	Melanoma	(ERK2 KO(day0)@BRAFMUT 451Lu cells)	Label free	IMAC(Fe(III)-NTA)	Orbitrap Q Exactive HF	15124	[0.17, 0.16]	pri_1003_69	Q96QT4	TRPM7	S1504	phospo_copy	ERK2 KO(0d)@BRAFMUT 451Lu cells
6768669	34343000	Q96QT4		TRPM7	IPVHSKQAEKISRRPSTEDTHEVDSKAALIP		S1504	S1504	0.93164	H	C	Profiling	Melanoma	(ERK2 KO(day1)@BRAFMUT 451Lu cells)	Label free	IMAC(Fe(III)-NTA)	Orbitrap Q Exactive HF	15124	[0, -1.07]	pri_1003_69	Q96QT4	TRPM7	S1504	phospo_copy	ERK2 KO(1d)@BRAFMUT 451Lu cells
6782839	34343000	Q96QT4		TRPM7	IPVHSKQAEKISRRPSTEDTHEVDSKAALIP		S1504	S1504	0.93164	H	C	Profiling	Melanoma	(ERK2 KO(day3)@BRAFMUT 451Lu cells)	Label free	IMAC(Fe(III)-NTA)	Orbitrap Q Exactive HF	15124	[-0.52, -2.33]	pri_1003_69	Q96QT4	TRPM7	S1504	phospo_copy	ERK2 KO(3d)@BRAFMUT 451Lu cells
6797008	34343000	Q96QT4		TRPM7	IPVHSKQAEKISRRPSTEDTHEVDSKAALIP		S1504	S1504	0.93164	H	C	Profiling	Melanoma	(JUNB KO(day0)@BRAFMUT 451Lu cells)	Label free	IMAC(Fe(III)-NTA)	Orbitrap Q Exactive HF	15124	[0.19, -0.45, -0.62]	pri_1003_69	Q96QT4	TRPM7	S1504	phospo_copy	JUNB KO(0d)@BRAFMUT 451Lu cells
6811178	34343000	Q96QT4		TRPM7	IPVHSKQAEKISRRPSTEDTHEVDSKAALIP		S1504	S1504	0.93164	H	C	Profiling	Melanoma	(JUNB KO(day1)@BRAFMUT 451Lu cells)	Label free	IMAC(Fe(III)-NTA)	Orbitrap Q Exactive HF	15124	[-0.01, -0.78, -0.51]	pri_1003_69	Q96QT4	TRPM7	S1504	phospo_copy	JUNB KO(1d)@BRAFMUT 451Lu cells
6825348	34343000	Q96QT4		TRPM7	IPVHSKQAEKISRRPSTEDTHEVDSKAALIP		S1504	S1504	0.93164	H	C	Profiling	Melanoma	(JUNB KO(day3)@BRAFMUT 451Lu cells)	Label free	IMAC(Fe(III)-NTA)	Orbitrap Q Exactive HF	15124	[-0.85, -1.7, -3.51]	pri_1003_69	Q96QT4	TRPM7	S1504	phospo_copy	JUNB KO(3d)@BRAFMUT 451Lu cells
6839514	34343000	Q96QT4		TRPM7	IPVHSKQAEKISRRPSTEDTHEVDSKAALIP		S1504	S1504	0.93164	H	C	Profiling	Melanoma	(WT(day0)@BRAFMUT 451Lu cells)	Label free	IMAC(Fe(III)-NTA)	Orbitrap Q Exactive HF	15124	[-0.43, 0.89]	pri_1003_69	Q96QT4	TRPM7	S1504	phospo_copy	WT(0d)@BRAFMUT 451Lu cells
6853688	34343000	Q96QT4		TRPM7	IPVHSKQAEKISRRPSTEDTHEVDSKAALIP		S1504	S1504	0.93164	H	C	Profiling	Melanoma	(WT(day1)@BRAFMUT 451Lu cells)	Label free	IMAC(Fe(III)-NTA)	Orbitrap Q Exactive HF	15124	[0, -2.19]	pri_1003_69	Q96QT4	TRPM7	S1504	phospo_copy	WT(1d)@BRAFMUT 451Lu cells
6867858	34343000	Q96QT4		TRPM7	IPVHSKQAEKISRRPSTEDTHEVDSKAALIP		S1504	S1504	0.93164	H	C	Profiling	Melanoma	(WT(day3)@BRAFMUT 451Lu cells)	Label free	IMAC(Fe(III)-NTA)	Orbitrap Q Exactive HF	15124	[-0.91, -1.67]	pri_1003_69	Q96QT4	TRPM7	S1504	phospo_copy	WT(3d)@BRAFMUT 451Lu cells
7149232	34974192	H0YLN8		TRPM7	SIPVHSKQEKISRRPSTEDTHEVDSKAALIP	RPS(ph)TEDTHEVDSK	S1503;1504	S1503;S1504	0.94687	H	C	Profiling	Mitophagy	Treated(CCP(0h)@C431A-Parkin HeLa cells)	Dimethyl Labeling	IMAC	Q Exactive HF	15804	[0, 0, 43360000, 0]	pri_1003_69	Q96QT4	TRPM7	S1504	Mode_Seq	CCP(0h)@C431A-Parkin HeLa cells
7149236	34974192	H0YLN8		TRPM7	ALTVDTLKTLTAQKASEASKVHNEITRELSI	TLTAQKAS(ph)EASK	S1255;1255	S1255	0.999994	H	C	Profiling	Mitophagy	Treated(CCP(0h)@C431A-Parkin HeLa cells)	Dimethyl Labeling	IMAC	Q Exactive HF	15804	[27002000, 48110000, 38637000, 103320000]	pri_1003_69	Q96QT4	TRPM7	S1255	Mode_Seq	CCP(0h)@C431A-Parkin HeLa cells
7149237	34974192	H0YLN8		TRPM7	KETSNKIKILSNNNTSENTLKRVSSLAGFTD	ILSNNNTS(ph)ENTLK	S1468;1468	S1468	0.900652	H	C	Profiling	Mitophagy	Treated(CCP(0h)@C431A-Parkin HeLa cells)	Dimethyl Labeling	IMAC	Q Exactive HF	15804	[0, 0, 0, 0]	pri_1003_69	Q96QT4	TRPM7	S1468	Mode_Seq	CCP(0h)@C431A-Parkin HeLa cells
7149238	34974192	H0YLN8		TRPM7	QSPTDAYGVINFQGGSHSYRAKYVRLSYDTK	HTEQSPTDAYGVINFQGGS(ph)HSYR	S101;101	S101	0.989367	H	C	Profiling	Mitophagy	Treated(CCP(0h)@C431A-Parkin HeLa cells)	Dimethyl Labeling	IMAC	Q Exactive HF	15804	[0, 46425000, 0, 0]	pri_1003_69	Q96QT4	TRPM7	S101	Mode_Seq	CCP(0h)@C431A-Parkin HeLa cells
7162077	34974192	H0YLN8		TRPM7	SIPVHSKQEKISRRPSTEDTHEVDSKAALIP	RPS(ph)TEDTHEVDSK	S1503;1504	S1503;S1504	0.94687	H	C	Profiling	Mitophagy	Treated(CCP(0h)@WT Parkin HeLa cells)	Dimethyl Labeling	IMAC	Q Exactive HF	15804	[175360000, 0, 35167000, 106440000]	pri_1003_69	Q96QT4	TRPM7	S1504	Mode_Seq	CCP(0h)@WT Parkin HeLa cells
7162081	34974192	H0YLN8		TRPM7	ALTVDTLKTLTAQKASEASKVHNEITRELSI	TLTAQKAS(ph)EASK	S1255;1255	S1255	0.999994	H	C	Profiling	Mitophagy	Treated(CCP(0h)@WT Parkin HeLa cells)	Dimethyl Labeling	IMAC	Q Exactive HF	15804	[39007000, 688130000, 50970000, 508310000]	pri_1003_69	Q96QT4	TRPM7	S1255	Mode_Seq	CCP(0h)@WT Parkin HeLa cells
7162082	34974192	H0YLN8		TRPM7	KETSNKIKILSNNNTSENTLKRVSSLAGFTD	ILSNNNTS(ph)ENTLK	S1468;1468	S1468	0.900652	H	C	Profiling	Mitophagy	Treated(CCP(0h)@WT Parkin HeLa cells)	Dimethyl Labeling	IMAC	Q Exactive HF	15804	[10589000, 14363000, 0, 0]	pri_1003_69	Q96QT4	TRPM7	S1468	Mode_Seq	CCP(0h)@WT Parkin HeLa cells
7162086	34974192	H0YLN8		TRPM7	QSPTDAYGVINFQGGSHSYRAKYVRLSYDTK	HTEQSPTDAYGVINFQGGS(ph)HSYR	S101;101	S101	0.989367	H	C	Profiling	Mitophagy	Treated(CCP(0h)@WT Parkin HeLa cells)	Dimethyl Labeling	IMAC	Q Exactive HF	15804	[0, 26825000, 0, 0]	pri_1003_69	Q96QT4	TRPM7	S101	Mode_Seq	CCP(0h)@WT Parkin HeLa cells
7174922	34974192	H0YLN8		TRPM7	SIPVHSKQEKISRRPSTEDTHEVDSKAALIP	RPS(ph)TEDTHEVDSK	S1503;1504	S1503;S1504	0.94687	H	C	Profiling	Mitophagy	Treated(CCP(12h)@C431A-Parkin HeLa cells)	Dimethyl Labeling	IMAC	Q Exactive HF	15804	[28895000, 0]	pri_1003_69	Q96QT4	TRPM7	S1504	Mode_Seq	CCP(12h)@C431A-Parkin HeLa cells
7174926	34974192	H0YLN8		TRPM7	ALTVDTLKTLTAQKASEASKVHNEITRELSI	TLTAQKAS(ph)EASK	S1255;1255	S1255	0.999994	H	C	Profiling	Mitophagy	Treated(CCP(12h)@C431A-Parkin HeLa cells)	Dimethyl Labeling	IMAC	Q Exactive HF	15804	[60108000, 97231000]	pri_1003_69	Q96QT4	TRPM7	S1255	Mode_Seq	CCP(12h)@C431A-Parkin HeLa cells
7174927	34974192	H0YLN8		TRPM7	KETSNKIKILSNNNTSENTLKRVSSLAGFTD	ILSNNNTS(ph)ENTLK	S1468;1468	S1468	0.900652	H	C	Profiling	Mitophagy	Treated(CCP(12h)@C431A-Parkin HeLa cells)	Dimethyl Labeling	IMAC	Q Exactive HF	15804	[0, 0]	pri_1003_69	Q96QT4	TRPM7	S1468	Mode_Seq	CCP(12h)@C431A-Parkin HeLa cells
7174931	34974192	H0YLN8		TRPM7	QSPTDAYGVINFQGGSHSYRAKYVRLSYDTK	HTEQSPTDAYGVINFQGGS(ph)HSYR	S101;101	S101	0.989367	H	C	Profiling	Mitophagy	Treated(CCP(12h)@C431A-Parkin HeLa cells)	Dimethyl Labeling	IMAC	Q Exactive HF	15804	[0, 0]	pri_1003_69	Q96QT4	TRPM7	S101	Mode_Seq	CCP(12h)@C431A-Parkin HeLa cells
7187767	34974192	H0YLN8		TRPM7	SIPVHSKQEKISRRPSTEDTHEVDSKAALIP	RPS(ph)TEDTHEVDSK	S1503;1504	S1503;S1504	0.94687	H	C	Profiling	Mitophagy	Treated(CCP(12h)@WT Parkin HeLa cells)	Dimethyl Labeling	IMAC	Q Exactive HF	15804	[18766000, 84636000]	pri_1003_69	Q96QT4	TRPM7	S1504	Mode_Seq	CCP(12h)@WT Parkin HeLa cells
7187771	34974192	H0YLN8		TRPM7	ALTVDTLKTLTAQKASEASKVHNEITRELSI	TLTAQKAS(ph)EASK	S1255;1255	S1255	0.999994	H	C	Profiling	Mitophagy	Treated(CCP(12h)@WT Parkin HeLa cells)	Dimethyl Labeling	IMAC	Q Exactive HF	15804	[72165000, 501740000]	pri_1003_69	Q96QT4	TRPM7	S1255	Mode_Seq	CCP(12h)@WT Parkin HeLa cells
7187772	34974192	H0YLN8		TRPM7	KETSNKIKILSNNNTSENTLKRVSSLAGFTD	ILSNNNTS(ph)ENTLK	S1468;1468	S1468	0.900652	H	C	Profiling	Mitophagy	Treated(CCP(12h)@WT Parkin HeLa cells)	Dimethyl Labeling	IMAC	Q Exactive HF	15804	[0, 0]	pri_1003_69	Q96QT4	TRPM7	S1468	Mode_Seq	CCP(12h)@WT Parkin HeLa cells
7187776	34974192	H0YLN8		TRPM7	QSPTDAYGVINFQGGSHSYRAKYVRLSYDTK	HTEQSPTDAYGVINFQGGS(ph)HSYR	S101;101	S101	0.989367	H	C	Profiling	Mitophagy	Treated(CCP(12h)@WT Parkin HeLa cells)	Dimethyl Labeling	IMAC	Q Exactive HF	15804	[0, 0]	pri_1003_69	Q96QT4	TRPM7	S101	Mode_Seq	CCP(12h)@WT Parkin HeLa cells
7200612	34974192	H0YLN8		TRPM7	SIPVHSKQEKISRRPSTEDTHEVDSKAALIP	RPS(ph)TEDTHEVDSK	S1503;1504	S1503;S1504	0.94687	H	C	Profiling	Mitophagy	Treated(CCP(18h)@C431A-Parkin HeLa cells)	Dimethyl Labeling	IMAC	Q Exactive HF	15804	[17007000, 0]	pri_1003_69	Q96QT4	TRPM7	S1504	Mode_Seq	CCP(18h)@C431A-Parkin HeLa cells
7200616	34974192	H0YLN8		TRPM7	ALTVDTLKTLTAQKASEASKVHNEITRELSI	TLTAQKAS(ph)EASK	S1255;1255	S1255	0.999994	H	C	Profiling	Mitophagy	Treated(CCP(18h)@C431A-Parkin HeLa cells)	Dimethyl Labeling	IMAC	Q Exactive HF	15804	[56336000, 79585000]	pri_1003_69	Q96QT4	TRPM7	S1255	Mode_Seq	CCP(18h)@C431A-Parkin HeLa cells
7200617	34974192	H0YLN8		TRPM7	KETSNKIKILSNNNTSENTLKRVSSLAGFTD	ILSNNNTS(ph)ENTLK	S1468;1468	S1468	0.900652	H	C	Profiling	Mitophagy	Treated(CCP(18h)@C431A-Parkin HeLa cells)	Dimethyl Labeling	IMAC	Q Exactive HF	15804	[0, 0]	pri_1003_69	Q96QT4	TRPM7	S1468	Mode_Seq	CCP(18h)@C431A-Parkin HeLa cells
7200621	34974192	H0YLN8		TRPM7	QSPTDAYGVINFQGGSHSYRAKYVRLSYDTK	HTEQSPTDAYGVINFQGGS(ph)HSYR	S101;101	S101	0.989367	H	C	Profiling	Mitophagy	Treated(CCP(18h)@C431A-Parkin HeLa cells)	Dimethyl Labeling	IMAC	Q Exactive HF	15804	[0, 0]	pri_1003_69	Q96QT4	TRPM7	S101	Mode_Seq	CCP(18h)@C431A-Parkin HeLa cells
7213457	34974192	H0YLN8		TRPM7	SIPVHSKQEKISRRPSTEDTHEVDSKAALIP	RPS(ph)TEDTHEVDSK	S1503;1504	S1503;S1504	0.94687	H	C	Profiling	Mitophagy	Treated(CCP(18h)@WT Parkin HeLa cells)	Dimethyl Labeling	IMAC	Q Exactive HF	15804	[14208000, 106930000]	pri_1003_69	Q96QT4	TRPM7	S1504	Mode_Seq	CCP(18h)@WT Parkin HeLa cells
7213461	34974192	H0YLN8		TRPM7	ALTVDTLKTLTAQKASEASKVHNEITRELSI	TLTAQKAS(ph)EASK	S1255;1255	S1255	0.999994	H	C	Profiling	Mitophagy	Treated(CCP(18h)@WT Parkin HeLa cells)	Dimethyl Labeling	IMAC	Q Exactive HF	15804	[31059000, 741380000]	pri_1003_69	Q96QT4	TRPM7	S1255	Mode_Seq	CCP(18h)@WT Parkin HeLa cells
7213462	34974192	H0YLN8		TRPM7	KETSNKIKILSNNNTSENTLKRVSSLAGFTD	ILSNNNTS(ph)ENTLK	S1468;1468	S1468	0.900652	H	C	Profiling	Mitophagy	Treated(CCP(18h)@WT Parkin HeLa cells)	Dimethyl Labeling	IMAC	Q Exactive HF	15804	[0, 0]	pri_1003_69	Q96QT4	TRPM7	S1468	Mode_Seq	CCP(18h)@WT Parkin HeLa cells
7213466	34974192	H0YLN8		TRPM7	QSPTDAYGVINFQGGSHSYRAKYVRLSYDTK	HTEQSPTDAYGVINFQGGS(ph)HSYR	S101;101	S101	0.989367	H	C	Profiling	Mitophagy	Treated(CCP(18h)@WT Parkin HeLa cells)	Dimethyl Labeling	IMAC	Q Exactive HF	15804	[0, 0]	pri_1003_69	Q96QT4	TRPM7	S101	Mode_Seq	CCP(18h)@WT Parkin HeLa cells
7226302	34974192	H0YLN8		TRPM7	SIPVHSKQEKISRRPSTEDTHEVDSKAALIP	RPS(ph)TEDTHEVDSK	S1503;1504	S1503;S1504	0.94687	H	C	Profiling	Mitophagy	Treated(CCP(2h)@C431A-Parkin HeLa cells)	Dimethyl Labeling	IMAC	Q Exactive HF	15804	[0, 0]	pri_1003_69	Q96QT4	TRPM7	S1504	Mode_Seq	CCP(2h)@C431A-Parkin HeLa cells
7226306	34974192	H0YLN8		TRPM7	ALTVDTLKTLTAQKASEASKVHNEITRELSI	TLTAQKAS(ph)EASK	S1255;1255	S1255	0.999994	H	C	Profiling	Mitophagy	Treated(CCP(2h)@C431A-Parkin HeLa cells)	Dimethyl Labeling	IMAC	Q Exactive HF	15804	[23638000, 92285000]	pri_1003_69	Q96QT4	TRPM7	S1255	Mode_Seq	CCP(2h)@C431A-Parkin HeLa cells
7226307	34974192	H0YLN8		TRPM7	KETSNKIKILSNNNTSENTLKRVSSLAGFTD	ILSNNNTS(ph)ENTLK	S1468;1468	S1468	0.900652	H	C	Profiling	Mitophagy	Treated(CCP(2h)@C431A-Parkin HeLa cells)	Dimethyl Labeling	IMAC	Q Exactive HF	15804	[0, 0]	pri_1003_69	Q96QT4	TRPM7	S1468	Mode_Seq	CCP(2h)@C431A-Parkin HeLa cells
7226311	34974192	H0YLN8		TRPM7	QSPTDAYGVINFQGGSHSYRAKYVRLSYDTK	HTEQSPTDAYGVINFQGGS(ph)HSYR	S101;101	S101	0.989367	H	C	Profiling	Mitophagy	Treated(CCP(2h)@C431A-Parkin HeLa cells)	Dimethyl Labeling	IMAC	Q Exactive HF	15804	[0, 58831000]	pri_1003_69	Q96QT4	TRPM7	S101	Mode_Seq	CCP(2h)@C431A-Parkin HeLa cells
7239147	34974192	H0YLN8		TRPM7	SIPVHSKQEKISRRPSTEDTHEVDSKAALIP	RPS(ph)TEDTHEVDSK	S1503;1504	S1503;S1504	0.94687	H	C	Profiling	Mitophagy	Treated(CCP(2h)@WT Parkin HeLa cells)	Dimethyl Labeling	IMAC	Q Exactive HF	15804	[170980000, 0]	pri_1003_69	Q96QT4	TRPM7	S1504	Mode_Seq	CCP(2h)@WT Parkin HeLa cells
7239151	34974192	H0YLN8		TRPM7	ALTVDTLKTLTAQKASEASKVHNEITRELSI	TLTAQKAS(ph)EASK	S1255;1255	S1255	0.999994	H	C	Profiling	Mitophagy	Treated(CCP(2h)@WT Parkin HeLa cells)	Dimethyl Labeling	IMAC	Q Exactive HF	15804	[46581000, 856020000]	pri_1003_69	Q96QT4	TRPM7	S1255	Mode_Seq	CCP(2h)@WT Parkin HeLa cells
7239152	34974192	H0YLN8		TRPM7	KETSNKIKILSNNNTSENTLKRVSSLAGFTD	ILSNNNTS(ph)ENTLK	S1468;1468	S1468	0.900652	H	C	Profiling	Mitophagy	Treated(CCP(2h)@WT Parkin HeLa cells)	Dimethyl Labeling	IMAC	Q Exactive HF	15804	[9801700, 16148000]	pri_1003_69	Q96QT4	TRPM7	S1468	Mode_Seq	CCP(2h)@WT Parkin HeLa cells
7239156	34974192	H0YLN8		TRPM7	QSPTDAYGVINFQGGSHSYRAKYVRLSYDTK	HTEQSPTDAYGVINFQGGS(ph)HSYR	S101;101	S101	0.989367	H	C	Profiling	Mitophagy	Treated(CCP(2h)@WT Parkin HeLa cells)	Dimethyl Labeling	IMAC	Q Exactive HF	15804	[0, 30610000]	pri_1003_69	Q96QT4	TRPM7	S101	Mode_Seq	CCP(2h)@WT Parkin HeLa cells
7251992	34974192	H0YLN8		TRPM7	SIPVHSKQEKISRRPSTEDTHEVDSKAALIP	RPS(ph)TEDTHEVDSK	S1503;1504	S1503;S1504	0.94687	H	C	Profiling	Mitophagy	Treated(CCP(6h)@C431A-Parkin HeLa cells)	Dimethyl Labeling	IMAC	Q Exactive HF	15804	[0, 0]	pri_1003_69	Q96QT4	TRPM7	S1504	Mode_Seq	CCP(6h)@C431A-Parkin HeLa cells
7251996	34974192	H0YLN8		TRPM7	ALTVDTLKTLTAQKASEASKVHNEITRELSI	TLTAQKAS(ph)EASK	S1255;1255	S1255	0.999994	H	C	Profiling	Mitophagy	Treated(CCP(6h)@C431A-Parkin HeLa cells)	Dimethyl Labeling	IMAC	Q Exactive HF	15804	[29982000, 86185000]	pri_1003_69	Q96QT4	TRPM7	S1255	Mode_Seq	CCP(6h)@C431A-Parkin HeLa cells
7251997	34974192	H0YLN8		TRPM7	KETSNKIKILSNNNTSENTLKRVSSLAGFTD	ILSNNNTS(ph)ENTLK	S1468;1468	S1468	0.900652	H	C	Profiling	Mitophagy	Treated(CCP(6h)@C431A-Parkin HeLa cells)	Dimethyl Labeling	IMAC	Q Exactive HF	15804	[0, 0]	pri_1003_69	Q96QT4	TRPM7	S1468	Mode_Seq	CCP(6h)@C431A-Parkin HeLa cells
7252001	34974192	H0YLN8		TRPM7	QSPTDAYGVINFQGGSHSYRAKYVRLSYDTK	HTEQSPTDAYGVINFQGGS(ph)HSYR	S101;101	S101	0.989367	H	C	Profiling	Mitophagy	Treated(CCP(6h)@C431A-Parkin HeLa cells)	Dimethyl Labeling	IMAC	Q Exactive HF	15804	[0, 48891000]	pri_1003_69	Q96QT4	TRPM7	S101	Mode_Seq	CCP(6h)@C431A-Parkin HeLa cells
7264837	34974192	H0YLN8		TRPM7	SIPVHSKQEKISRRPSTEDTHEVDSKAALIP	RPS(ph)TEDTHEVDSK	S1503;1504	S1503;S1504	0.94687	H	C	Profiling	Mitophagy	Treated(CCP(6h)@WT Parkin HeLa cells)	Dimethyl Labeling	IMAC	Q Exactive HF	15804	[185230000, 0]	pri_1003_69	Q96QT4	TRPM7	S1504	Mode_Seq	CCP(6h)@WT Parkin HeLa cells
7264841	34974192	H0YLN8		TRPM7	ALTVDTLKTLTAQKASEASKVHNEITRELSI	TLTAQKAS(ph)EASK	S1255;1255	S1255	0.999994	H	C	Profiling	Mitophagy	Treated(CCP(6h)@WT Parkin HeLa cells)	Dimethyl Labeling	IMAC	Q Exactive HF	15804	[41363000, 483310000]	pri_1003_69	Q96QT4	TRPM7	S1255	Mode_Seq	CCP(6h)@WT Parkin HeLa cells
7264842	34974192	H0YLN8		TRPM7	KETSNKIKILSNNNTSENTLKRVSSLAGFTD	ILSNNNTS(ph)ENTLK	S1468;1468	S1468	0.900652	H	C	Profiling	Mitophagy	Treated(CCP(6h)@WT Parkin HeLa cells)	Dimethyl Labeling	IMAC	Q Exactive HF	15804	[10690000, 12707000]	pri_1003_69	Q96QT4	TRPM7	S1468	Mode_Seq	CCP(6h)@WT Parkin HeLa cells
7264846	34974192	H0YLN8		TRPM7	QSPTDAYGVINFQGGSHSYRAKYVRLSYDTK	HTEQSPTDAYGVINFQGGS(ph)HSYR	S101;101	S101	0.989367	H	C	Profiling	Mitophagy	Treated(CCP(6h)@WT Parkin HeLa cells)	Dimethyl Labeling	IMAC	Q Exactive HF	15804	[0, 20703000]	pri_1003_69	Q96QT4	TRPM7	S101	Mode_Seq	CCP(6h)@WT Parkin HeLa cells
7431062	35688186	Q96QT4		TRPM7	IPVHSKQAEKISRRPSTEDTHEVDSKAALIP	RPS(ph)TEDTHEVDSK	S1504	S1504	0.945067	H	C	Profiling	Signaling	Control(Intensities 0 ÃŽÂ¼M untreated Quercetin@HepG2 cells)	label-free	Enrichment (no details)	Orbitrap Lumos	16900	[0.0, 230930.0, 0.0]	pri_2803_121	Q96QT4	TRPM7	S1504	Ws	Quercetin(0Î¼M)@HepG2 cells
7431150	35688186	Q96QT4		TRPM7	LSNNNTSENTLKRVSSLAGFTDCHRTSIPVH	VSS(ph)LAGFTDCHR	S1477	S1477	0.991359	H	C	Profiling	Signaling	Control(Intensities 0 ÃŽÂ¼M untreated Quercetin@HepG2 cells)	label-free	Enrichment (no details)	Orbitrap Lumos	16900	[0.0, 6100600.0, 0.0]	pri_2803_121	Q96QT4	TRPM7	S1477	Ws	Quercetin(0Î¼M)@HepG2 cells
7508555	35688186	Q96QT4		TRPM7	YYSAVERNNLMRLSQSIPFTPVPPRGEPVTV	LSQS(ph)IPFTPVPPR	S1569	S1569	0.998904	H	C	Profiling	Signaling	Treated(Intensities 0.01 ÃŽÂ¼M treated caffeine@HepG2 cells)	label-free	Enrichment (no details)	Orbitrap Lumos	35402	[0.0, 5297900.0, 0.0]	pri_2803_121	Q96QT4	TRPM7	S1569	Ws	Caffeine(0.01Î¼M)@HepG2 cells
7567197	35688186	Q96QT4		TRPM7	YYSAVERNNLMRLSQSIPFTPVPPRGEPVTV	LSQS(ph)IPFTPVPPR	S1569	S1569	0.998904	H	C	Profiling	Signaling	Treated(Intensities 0.1 ÃŽÂ¼M treated caffeine@HepG2 cells)	label-free	Enrichment (no details)	Orbitrap Lumos	35402	[2841300.0, 0.0, 0.0]	pri_2803_121	Q96QT4	TRPM7	S1569	Ws	Caffeine(0.1Î¼M)@HepG2 cells
7625841	35688186	Q96QT4		TRPM7	YYSAVERNNLMRLSQSIPFTPVPPRGEPVTV	LSQS(ph)IPFTPVPPR	S1569	S1569	0.998904	H	C	Profiling	Signaling	Treated(Intensities 1 ÃŽÂ¼M treated caffeine@HepG2 cells)	label-free	Enrichment (no details)	Orbitrap Lumos	35402	[2815700.0, 0.0, 0.0]	pri_2803_121	Q96QT4	TRPM7	S1569	Ws	Caffeine(1Î¼M)@HepG2 cells
7684482	35688186	Q96QT4		TRPM7	YYSAVERNNLMRLSQSIPFTPVPPRGEPVTV	LSQS(ph)IPFTPVPPR	S1569	S1569	0.998904	H	C	Profiling	Signaling	Treated(Intensities 10 ÃŽÂ¼M treated caffeine@HepG2 cells)	label-free	Enrichment (no details)	Orbitrap Lumos	35401	[0.0, 5025200.0, 0.0]	pri_2803_121	Q96QT4	TRPM7	S1569	Ws	Caffeine(10Î¼M)@HepG2 cells
7743125	35688186	Q96QT4		TRPM7	YYSAVERNNLMRLSQSIPFTPVPPRGEPVTV	LSQS(ph)IPFTPVPPR	S1569	S1569	0.998904	H	C	Profiling	Signaling	Treated(Intensities 100 ÃŽÂ¼M treated caffeine@HepG2 cells)	label-free	Enrichment (no details)	Orbitrap Lumos	35402	[6270900.0, 6519500.0, 7741800.0]	pri_2803_121	Q96QT4	TRPM7	S1569	Ws	Caffeine(100Î¼M)@HepG2 cells
7778306	35688186	Q96QT4		TRPM7	YYSAVERNNLMRLSQSIPFTPVPPRGEPVTV	LSQS(ph)IPFTPVPPR	S1569	S1569	0.998904	H	C	Profiling	Signaling	Treated(Intensities 1000 ÃŽÂ¼M treated caffeine@HepG2 cells)	label-free	Enrichment (no details)	Orbitrap Lumos	35402	[6101100.0, 0.0, 3706700.0]	pri_2803_121	Q96QT4	TRPM7	S1569	Ws	Caffeine(1000Î¼M)@HepG2 cells
7799732	35688186	Q96QT4		TRPM7	IPVHSKQAEKISRRPSTEDTHEVDSKAALIP	RPS(ph)TEDTHEVDSK	S1504	S1504	0.945067	H	C	Profiling	Signaling	Treatred(Intensities 0.2 ÃŽÂ¼M treated Quercetin@HepG2 cells)	label-free	Enrichment (no details)	Orbitrap Lumos	16900	[0.0, 0.0, 2106800.0]	pri_2803_121	Q96QT4	TRPM7	S1504	Ws	Quercetin(0.2Î¼M)@HepG2 cells
7799820	35688186	Q96QT4		TRPM7	LSNNNTSENTLKRVSSLAGFTDCHRTSIPVH	VSS(ph)LAGFTDCHR	S1477	S1477	0.991359	H	C	Profiling	Signaling	Treatred(Intensities 0.2 ÃŽÂ¼M treated Quercetin@HepG2 cells)	label-free	Enrichment (no details)	Orbitrap Lumos	16900	[0.0, 0.0, 0.0]	pri_2803_121	Q96QT4	TRPM7	S1477	Ws	Quercetin(0.2Î¼M)@HepG2 cells
7841913	35688186	Q96QT4		TRPM7	YYSAVERNNLMRLSQSIPFTPVPPRGEPVTV	LSQS(ph)IPFTPVPPR	S1569	S1569	0.998904	H	C	Profiling	Signaling	Treatred(Intensities 10 ÃŽÂ¼M treated Quercetin@HepG2 cells)	label-free	Enrichment (no details)	Orbitrap Lumos	52302	[0.0, 0.0, 0.0]	pri_2803_121	Q96QT4	TRPM7	S1569	Ws	Quercetin(10Î¼M)@HepG2 cells
7842806	35688186	Q96QT4		TRPM7	IPVHSKQAEKISRRPSTEDTHEVDSKAALIP	RPS(ph)TEDTHEVDSK	S1504	S1504	0.945067	H	C	Profiling	Signaling	Treatred(Intensities 10 ÃŽÂ¼M treated Quercetin@HepG2 cells)	label-free	Enrichment (no details)	Orbitrap Lumos	52302	[0.0, 2807900.0, 0.0]	pri_2803_121	Q96QT4	TRPM7	S1504	Ws	Quercetin(10Î¼M)@HepG2 cells
7843097	35688186	Q96QT4		TRPM7	LSNNNTSENTLKRVSSLAGFTDCHRTSIPVH	VSS(ph)LAGFTDCHR	S1477	S1477	0.991359	H	C	Profiling	Signaling	Treatred(Intensities 10 ÃŽÂ¼M treated Quercetin@HepG2 cells)	label-free	Enrichment (no details)	Orbitrap Lumos	52302	[0.0, 11799000.0, 7274800.0]	pri_2803_121	Q96QT4	TRPM7	S1477	Ws	Quercetin(10Î¼M)@HepG2 cells
7981895	35947955	Q96QT4	-	TRPM7	VINFQGGSHSYRAKY	VINFQGGsHSYRAKY	S101	S101	1	H	C	Profiling	Blood-cancer	Condition(6-hours-MK2206-nucleus & nucleolus@PL21 cell line)	TMT	TiO2	Q Exactive HF-X	18066	[-0.131146907806396, -0.783454895019531, -1.00250148773193, 0.25846529006958]	pri_2803_129	Q96QT4	TRPM7	S101	Ws	MK2206@PL21 cell line F6 NN
7981952	35947955	Q96QT4	-	TRPM7	NLMRLSQSIPFTPVP	NLMRLsQsIPFTPVP	S1569	S1569	1	H	C	Profiling	Blood-cancer	Condition(6-hours-MK2206-nucleus & nucleolus@PL21 cell line)	TMT	TiO2	Q Exactive HF-X	18066	[-0.0440139770507813, -1.54273080825806, -1.31029558181763, 0.400688171386719]	pri_2803_129	Q96QT4	TRPM7	S1569	Ws	MK2206@PL21 cell line F6 NN
7981970	35947955	Q96QT4	-	TRPM7	RNNLMRLSQSIPFTP	RNNLMRLsQsIPFTP	S1567	S1567	1	H	C	Profiling	Blood-cancer	Condition(6-hours-MK2206-nucleus & nucleolus@PL21 cell line)	TMT	TiO2	Q Exactive HF-X	18066	[-0.45820426940918, -0.25742769241333, -0.306059837341309, 0.553248882293701]	pri_2803_129	Q96QT4	TRPM7	S1567	Ws	MK2206@PL21 cell line F6 NN
7996341	35947955	Q96QT4	-	TRPM7	VINFQGGSHSYRAKY	VINFQGGsHSYRAKY	S101	S101	1	H	C	Profiling	Blood-cancer	Condition(6-hours-selinexor nucleus & nucleolus@PL21 cell line)	TMT	TiO2	Q Exactive HF-X	18066	[0.131146907806396, 0.0989456176757813, 0.0882387161254883, -0.197207927703857]	pri_2803_129	Q96QT4	TRPM7	S101	Ws	Selinexor@PL21 cell line F6 NN
7996398	35947955	Q96QT4	-	TRPM7	NLMRLSQSIPFTPVP	NLMRLsQsIPFTPVP	S1569	S1569	1	H	C	Profiling	Blood-cancer	Condition(6-hours-selinexor nucleus & nucleolus@PL21 cell line)	TMT	TiO2	Q Exactive HF-X	18066	[0.105829238891602, 0.213461399078369, 0.735965251922607, -1.70650768280029]	pri_2803_129	Q96QT4	TRPM7	S1569	Ws	Selinexor@PL21 cell line F6 NN
7996416	35947955	Q96QT4	-	TRPM7	RNNLMRLSQSIPFTP	RNNLMRLsQsIPFTP	S1567	S1567	1	H	C	Profiling	Blood-cancer	Condition(6-hours-selinexor nucleus & nucleolus@PL21 cell line)	TMT	TiO2	Q Exactive HF-X	18066	[-0.30803394317627, 0.874434947967529, 0.463844299316406, -0.899289608001709]	pri_2803_129	Q96QT4	TRPM7	S1567	Ws	Selinexor@PL21 cell line F6 NN
8010788	35947955	Q96QT4	-	TRPM7	VINFQGGSHSYRAKY	VINFQGGsHSYRAKY	S101	S101	1	H	C	Profiling	Blood-cancer	Condition(6-hours-selinexor+MK2206-nucleus & nucleolus@PL21 cell line)	TMT	TiO2	Q Exactive HF-X	18066	[-0.162283420562744, -0.0989456176757813, 0.168434143066406, -0.145505428314209]	pri_2803_129	Q96QT4	TRPM7	S101	Ws	Selinexor+MK2206@PL21 cell line F6 NN
8010845	35947955	Q96QT4	-	TRPM7	NLMRLSQSIPFTPVP	NLMRLsQsIPFTPVP	S1569	S1569	1	H	C	Profiling	Blood-cancer	Condition(6-hours-selinexor+MK2206-nucleus & nucleolus@PL21 cell line)	TMT	TiO2	Q Exactive HF-X	18066	[0.0440139770507813, 0.19613790512085, 0.812978267669678, -0.400688171386719]	pri_2803_129	Q96QT4	TRPM7	S1569	Ws	Selinexor+MK2206@PL21 cell line F6 NN
8010864	35947955	Q96QT4	-	TRPM7	RNNLMRLSQSIPFTP	RNNLMRLsQsIPFTP	S1567	S1567	1	H	C	Profiling	Blood-cancer	Condition(6-hours-selinexor+MK2206-nucleus & nucleolus@PL21 cell line)	TMT	TiO2	Q Exactive HF-X	18066	[0.592572212219238, 0.25742769241333, 0.306059837341309, -0.254786014556885]	pri_2803_129	Q96QT4	TRPM7	S1567	Ws	Selinexor+MK2206@PL21 cell line F6 NN
8075759	35947955	Q96QT4	-	TRPM7	NLMRLSQSIPFTPVP	NLMRLsQsIPFTPVP	S1569	S1569	1	H	C	Profiling	Blood-cancer	Condition(6hours-MK2206-Fraction-4-Membrane-bound organelles@PL21 cell line)	TMT	TiO2	Q Exactive HF-X	19388	[0.0742950439453125, 0.679497718811035, 0.0518684387207031, 0.384717464447021]	pri_2803_129	Q96QT4	TRPM7	S1569	Ws	MK2206@PL21 cell line F4 MBO
8075777	35947955	Q96QT4	-	TRPM7	RNNLMRLSQSIPFTP	RNNLMRLsQsIPFTP	S1567	S1567	1	H	C	Profiling	Blood-cancer	Condition(6hours-MK2206-Fraction-4-Membrane-bound organelles@PL21 cell line)	TMT	TiO2	Q Exactive HF-X	19388	[0.160881996154785, 0.593620300292969, 0.0578656196594238, 0.371385097503662]	pri_2803_129	Q96QT4	TRPM7	S1567	Ws	MK2206@PL21 cell line F4 MBO
8091740	35947955	Q96QT4	-	TRPM7	NLMRLSQSIPFTPVP	NLMRLsQsIPFTPVP	S1569	S1569	1	H	C	Profiling	Blood-cancer	Condition(6hours-MK2206-Fraction2-Cytosolic compartment@PL21 cell line)	TMT	TiO2	Q Exactive HF-X	19388	[0.0742950439453125, 0.679497718811035, 0.0518684387207031, 0.384717464447021]	pri_2803_129	Q96QT4	TRPM7	S1569	Ws	MK2206@PL21 cell line F2 CC
8091763	35947955	Q96QT4	-	TRPM7	RNNLMRLSQSIPFTP	RNNLMRLsQsIPFTP	S1567	S1567	1	H	C	Profiling	Blood-cancer	Condition(6hours-MK2206-Fraction2-Cytosolic compartment@PL21 cell line)	TMT	TiO2	Q Exactive HF-X	19388	[0.160881996154785, 0.593620300292969, 0.0578656196594238, 0.371385097503662]	pri_2803_129	Q96QT4	TRPM7	S1567	Ws	MK2206@PL21 cell line F2 CC
8103568	35947955	Q96QT4	-	TRPM7	VINFQGGSHSYRAKY	VINFQGGsHSYRAKY	S101	S101	1	H	C	Profiling	Blood-cancer	Condition(6hours-MK2206-Fraction3-Membrane-bound organelles@PL21 cell line)	TMT	TiO2	Q Exactive HF-X	12274	[-0.0554361343383789, 0.229648590087891, -0.0434613227844238, -0.185292720794678]	pri_2803_129	Q96QT4	TRPM7	S101	Ws	MK2206@PL21 cell line F3 MBO
8103608	35947955	Q96QT4	-	TRPM7	NLMRLSQSIPFTPVP	NLMRLsQsIPFTPVP	S1569	S1569	1	H	C	Profiling	Blood-cancer	Condition(6hours-MK2206-Fraction3-Membrane-bound organelles@PL21 cell line)	TMT	TiO2	Q Exactive HF-X	12274	[0.0195121765136719, 0.119899749755859, 0.0768699645996094, 0.21156120300293]	pri_2803_129	Q96QT4	TRPM7	S1569	Ws	MK2206@PL21 cell line F3 MBO
8103616	35947955	Q96QT4	-	TRPM7	RNNLMRLSQSIPFTP	RNNLMRLsQsIPFTP	S1567	S1567	1	H	C	Profiling	Blood-cancer	Condition(6hours-MK2206-Fraction3-Membrane-bound organelles@PL21 cell line)	TMT	TiO2	Q Exactive HF-X	12274	[-0.00776100158691406, 0.147485733032227, 0.0606279373168945, 0.169694900512695]	pri_2803_129	Q96QT4	TRPM7	S1567	Ws	MK2206@PL21 cell line F3 MBO
8115863	35947955	Q96QT4	-	TRPM7	VINFQGGSHSYRAKY	VINFQGGsHSYRAKY	S101	S101	1	H	C	Profiling	Blood-cancer	Condition(6hours-MK2206-Fraction5-Nucleus &nucleolus@PL21 cell line)	TMT	TiO2	Q Exactive HF-X	15531	[-0.285415649414063, -0.512039661407471, -1.36896848678589, -0.0952301025390625]	pri_2803_129	Q96QT4	TRPM7	S101	Ws	MK2206@PL21 cell line F5 NN
8115917	35947955	Q96QT4	-	TRPM7	NLMRLSQSIPFTPVP	NLMRLsQsIPFTPVP	S1569	S1569	1	H	C	Profiling	Blood-cancer	Condition(6hours-MK2206-Fraction5-Nucleus &nucleolus@PL21 cell line)	TMT	TiO2	Q Exactive HF-X	15531	[0.0364856719970703, -0.0961818695068359, 0.0705013275146484, -0.0229768753051758]	pri_2803_129	Q96QT4	TRPM7	S1569	Ws	MK2206@PL21 cell line F5 NN
8115930	35947955	Q96QT4	-	TRPM7	RNNLMRLSQSIPFTP	RNNLMRLsQsIPFTP	S1567	S1567	1	H	C	Profiling	Blood-cancer	Condition(6hours-MK2206-Fraction5-Nucleus &nucleolus@PL21 cell line)	TMT	TiO2	Q Exactive HF-X	15531	[0.0501251220703125, -0.138466835021973, 0.101936340332031, -0.0496153831481934]	pri_2803_129	Q96QT4	TRPM7	S1567	Ws	MK2206@PL21 cell line F5 NN
8131077	35947955	Q96QT4	-	TRPM7	NLMRLSQSIPFTPVP	NLMRLsQsIPFTPVP	S1569	S1569	1	H	C	Profiling	Blood-cancer	Condition(6hours-selinexor+MK2206-Fraction-4-Membrane-bound organelles@PL21 cell line)	TMT	TiO2	Q Exactive HF-X	19388	[0.0278854370117188, -0.0577878952026367, -0.0518684387207031, 0.245185375213623]	pri_2803_129	Q96QT4	TRPM7	S1569	Ws	Selinexor+MK2206@PL21 cell line F4 MBO
8131095	35947955	Q96QT4	-	TRPM7	RNNLMRLSQSIPFTP	RNNLMRLsQsIPFTP	S1567	S1567	1	H	C	Profiling	Blood-cancer	Condition(6hours-selinexor+MK2206-Fraction-4-Membrane-bound organelles@PL21 cell line)	TMT	TiO2	Q Exactive HF-X	19388	[0.172699928283691, -0.0564861297607422, -0.0578656196594238, 0.287559032440186]	pri_2803_129	Q96QT4	TRPM7	S1567	Ws	Selinexor+MK2206@PL21 cell line F4 MBO
8147058	35947955	Q96QT4	-	TRPM7	NLMRLSQSIPFTPVP	NLMRLsQsIPFTPVP	S1569	S1569	1	H	C	Profiling	Blood-cancer	Condition(6hours-selinexor+MK2206-Fraction2-Cytosolic compartment@PL21 cell line)	TMT	TiO2	Q Exactive HF-X	19388	[0.0278854370117188, -0.0577878952026367, -0.0518684387207031, 0.245185375213623]	pri_2803_129	Q96QT4	TRPM7	S1569	Ws	Selinexor+MK2206@PL21 cell line F2 CC
8147080	35947955	Q96QT4	-	TRPM7	RNNLMRLSQSIPFTP	RNNLMRLsQsIPFTP	S1567	S1567	1	H	C	Profiling	Blood-cancer	Condition(6hours-selinexor+MK2206-Fraction2-Cytosolic compartment@PL21 cell line)	TMT	TiO2	Q Exactive HF-X	19388	[0.172699928283691, -0.0564861297607422, -0.0578656196594238, 0.287559032440186]	pri_2803_129	Q96QT4	TRPM7	S1567	Ws	Selinexor+MK2206@PL21 cell line F2 CC
8158886	35947955	Q96QT4	-	TRPM7	VINFQGGSHSYRAKY	VINFQGGsHSYRAKY	S101	S101	1	H	C	Profiling	Blood-cancer	Condition(6hours-selinexor+MK2206-Fraction3-Membrane-bound organelles@PL21 cell line)	TMT	TiO2	Q Exactive HF-X	12274	[-1.2424783706665, 0.296866416931152, 0.0434613227844238, 0.373313426971436]	pri_2803_129	Q96QT4	TRPM7	S101	Ws	Selinexor+MK2206@PL21 cell line F3 MBO
8158926	35947955	Q96QT4	-	TRPM7	NLMRLSQSIPFTPVP	NLMRLsQsIPFTPVP	S1569	S1569	1	H	C	Profiling	Blood-cancer	Condition(6hours-selinexor+MK2206-Fraction3-Membrane-bound organelles@PL21 cell line)	TMT	TiO2	Q Exactive HF-X	12274	[-1.17983245849609, -0.166866302490234, -0.0768699645996094, -0.0772953033447266]	pri_2803_129	Q96QT4	TRPM7	S1569	Ws	Selinexor+MK2206@PL21 cell line F3 MBO
8158934	35947955	Q96QT4	-	TRPM7	RNNLMRLSQSIPFTP	RNNLMRLsQsIPFTP	S1567	S1567	1	H	C	Profiling	Blood-cancer	Condition(6hours-selinexor+MK2206-Fraction3-Membrane-bound organelles@PL21 cell line)	TMT	TiO2	Q Exactive HF-X	12274	[-1.06776905059814, -0.149272918701172, -0.0606279373168945, -0.104909896850586]	pri_2803_129	Q96QT4	TRPM7	S1567	Ws	Selinexor+MK2206@PL21 cell line F3 MBO
8171182	35947955	Q96QT4	-	TRPM7	VINFQGGSHSYRAKY	VINFQGGsHSYRAKY	S101	S101	1	H	C	Profiling	Blood-cancer	Condition(6hours-selinexor+MK2206-Fraction5-Nucleus &nucleolus@PL21 cell line)	TMT	TiO2	Q Exactive HF-X	15531	[-0.67121696472168, 0.321324825286865, 0.179916858673096, 0.0952301025390625]	pri_2803_129	Q96QT4	TRPM7	S101	Ws	Selinexor+MK2206@PL21 cell line F5 NN
8171231	35947955	Q96QT4	-	TRPM7	NLMRLSQSIPFTPVP	NLMRLsQsIPFTPVP	S1569	S1569	1	H	C	Profiling	Blood-cancer	Condition(6hours-selinexor+MK2206-Fraction5-Nucleus &nucleolus@PL21 cell line)	TMT	TiO2	Q Exactive HF-X	15531	[-0.0364856719970703, 0.0724735260009766, 0.150205612182617, 0.396740913391113]	pri_2803_129	Q96QT4	TRPM7	S1569	Ws	Selinexor+MK2206@PL21 cell line F5 NN
8171248	35947955	Q96QT4	-	TRPM7	RNNLMRLSQSIPFTP	RNNLMRLsQsIPFTP	S1567	S1567	1	H	C	Profiling	Blood-cancer	Condition(6hours-selinexor+MK2206-Fraction5-Nucleus &nucleolus@PL21 cell line)	TMT	TiO2	Q Exactive HF-X	15531	[-0.0501251220703125, 0.0624227523803711, 0.141323089599609, 0.381534099578857]	pri_2803_129	Q96QT4	TRPM7	S1567	Ws	Selinexor+MK2206@PL21 cell line F5 NN
8186398	35947955	Q96QT4	-	TRPM7	NLMRLSQSIPFTPVP	NLMRLsQsIPFTPVP	S1569	S1569	1	H	C	Profiling	Blood-cancer	Condition(6hours-selinexor-Fraction-4-Membrane-bound organelles@PL21 cell line)	TMT	TiO2	Q Exactive HF-X	19388	[-0.0278854370117188, -1.84312534332275, -1.46705913543701, -0.245185375213623]	pri_2803_129	Q96QT4	TRPM7	S1569	Ws	Selinexor@PL21 cell line F4 MBO
8186416	35947955	Q96QT4	-	TRPM7	RNNLMRLSQSIPFTP	RNNLMRLsQsIPFTP	S1567	S1567	1	H	C	Profiling	Blood-cancer	Condition(6hours-selinexor-Fraction-4-Membrane-bound organelles@PL21 cell line)	TMT	TiO2	Q Exactive HF-X	19388	[-0.160881996154785, -0.565488815307617, -1.29758977890015, -0.287559032440186]	pri_2803_129	Q96QT4	TRPM7	S1567	Ws	Selinexor@PL21 cell line F4 MBO
8202381	35947955	Q96QT4	-	TRPM7	NLMRLSQSIPFTPVP	NLMRLsQsIPFTPVP	S1569	S1569	1	H	C	Profiling	Blood-cancer	Condition(6hours-selinexor-Fraction2-Cytosolic compartment@PL21 cell line)	TMT	TiO2	Q Exactive HF-X	19388	[-0.0278854370117188, -1.84312534332275, -1.46705913543701, -0.245185375213623]	pri_2803_129	Q96QT4	TRPM7	S1569	Ws	Selinexor@PL21 cell line F2 CC
8202405	35947955	Q96QT4	-	TRPM7	RNNLMRLSQSIPFTP	RNNLMRLsQsIPFTP	S1567	S1567	1	H	C	Profiling	Blood-cancer	Condition(6hours-selinexor-Fraction2-Cytosolic compartment@PL21 cell line)	TMT	TiO2	Q Exactive HF-X	19388	[-0.160881996154785, -0.565488815307617, -1.29758977890015, -0.287559032440186]	pri_2803_129	Q96QT4	TRPM7	S1567	Ws	Selinexor@PL21 cell line F2 CC
8214212	35947955	Q96QT4	-	TRPM7	VINFQGGSHSYRAKY	VINFQGGsHSYRAKY	S101	S101	1	H	C	Profiling	Blood-cancer	Condition(6hours-selinexor-Fraction3-Membrane-bound organelles@PL21 cell line)	TMT	TiO2	Q Exactive HF-X	12274	[0.34208869934082, -0.229648590087891, 0.529587268829346, 0.185292720794678]	pri_2803_129	Q96QT4	TRPM7	S101	Ws	Selinexor@PL21 cell line F3 MBO
8214251	35947955	Q96QT4	-	TRPM7	NLMRLSQSIPFTPVP	NLMRLsQsIPFTPVP	S1569	S1569	1	H	C	Profiling	Blood-cancer	Condition(6hours-selinexor-Fraction3-Membrane-bound organelles@PL21 cell line)	TMT	TiO2	Q Exactive HF-X	12274	[-0.0195121765136719, -0.0850658416748047, -0.198726654052734, 0.0772953033447266]	pri_2803_129	Q96QT4	TRPM7	S1569	Ws	Selinexor@PL21 cell line F3 MBO
8214260	35947955	Q96QT4	-	TRPM7	RNNLMRLSQSIPFTP	RNNLMRLsQsIPFTP	S1567	S1567	1	H	C	Profiling	Blood-cancer	Condition(6hours-selinexor-Fraction3-Membrane-bound organelles@PL21 cell line)	TMT	TiO2	Q Exactive HF-X	12274	[0.00776100158691406, -0.09149169921875, -0.328407287597656, 0.104909896850586]	pri_2803_129	Q96QT4	TRPM7	S1567	Ws	Selinexor@PL21 cell line F3 MBO
8228761	35947955	Q96QT4	-	TRPM7	NLMRLSQSIPFTPVP	NLMRLsQsIPFTPVP	S1569	S1569	1	H	C	Profiling	Blood-cancer	Condition(DMSO-Fraction-4-Membrane-bound organelles@PL21 cell line)	TMT	TiO2	Q Exactive HF-X	19388	[-0.681082725524902, 0.0577878952026367, 0.195169448852539, -0.951942920684814]	pri_2803_129	Q96QT4	TRPM7	S1569	Ws	DMSO@PL21 cell line F4 MBO
8228779	35947955	Q96QT4	-	TRPM7	RNNLMRLSQSIPFTP	RNNLMRLsQsIPFTP	S1567	S1567	1	H	C	Profiling	Blood-cancer	Condition(DMSO-Fraction-4-Membrane-bound organelles@PL21 cell line)	TMT	TiO2	Q Exactive HF-X	19388	[-0.500866889953613, 0.0564861297607422, 0.321024417877197, -0.680100917816162]	pri_2803_129	Q96QT4	TRPM7	S1567	Ws	DMSO@PL21 cell line F4 MBO
8243468	35947955	Q96QT4	-	TRPM7	VINFQGGSHSYRAKY	VINFQGGsHSYRAKY	S101	S101	1	H	C	Profiling	Blood-cancer	Condition(DMSO-Fraction-6-Nucleus &nucleolus@PL21 cell line)	TMT	TiO2	Q Exactive HF-X	18066	[0.526855945587158, 0.149801254272461, -0.0882387161254883, 0.145505428314209]	pri_2803_129	Q96QT4	TRPM7	S101	Ws	DMSO@PL21 cell line F6 NN
8243525	35947955	Q96QT4	-	TRPM7	NLMRLSQSIPFTPVP	NLMRLsQsIPFTPVP	S1569	S1569	1	H	C	Profiling	Blood-cancer	Condition(DMSO-Fraction-6-Nucleus &nucleolus@PL21 cell line)	TMT	TiO2	Q Exactive HF-X	18066	[-0.430085182189941, -0.19613790512085, -0.735965251922607, 0.917078971862793]	pri_2803_129	Q96QT4	TRPM7	S1569	Ws	DMSO@PL21 cell line F6 NN
8243543	35947955	Q96QT4	-	TRPM7	RNNLMRLSQSIPFTP	RNNLMRLsQsIPFTP	S1567	S1567	1	H	C	Profiling	Blood-cancer	Condition(DMSO-Fraction-6-Nucleus &nucleolus@PL21 cell line)	TMT	TiO2	Q Exactive HF-X	18066	[0.30803394317627, -0.316113948822021, -0.93973445892334, 0.254786014556885]	pri_2803_129	Q96QT4	TRPM7	S1567	Ws	DMSO@PL21 cell line F6 NN
8292147	35947955	Q96QT4	-	TRPM7	NLMRLSQSIPFTPVP	NLMRLsQsIPFTPVP	S1569	S1569	1	H	C	Profiling	Blood-cancer	Condition(DMSO-Fraction2-Cytosolic compartment@PL21 cell line)	TMT	TiO2	Q Exactive HF-X	19388	[-0.681082725524902, 0.0577878952026367, 0.195169448852539, -0.951942920684814]	pri_2803_129	Q96QT4	TRPM7	S1569	Ws	DMSO@PL21 cell line F2 CC
8292172	35947955	Q96QT4	-	TRPM7	RNNLMRLSQSIPFTP	RNNLMRLsQsIPFTP	S1567	S1567	1	H	C	Profiling	Blood-cancer	Condition(DMSO-Fraction2-Cytosolic compartment@PL21 cell line)	TMT	TiO2	Q Exactive HF-X	19388	[-0.500866889953613, 0.0564861297607422, 0.321024417877197, -0.680100917816162]	pri_2803_129	Q96QT4	TRPM7	S1567	Ws	DMSO@PL21 cell line F2 CC
8305872	35947955	Q96QT4	-	TRPM7	VINFQGGSHSYRAKY	VINFQGGsHSYRAKY	S101	S101	1	H	C	Profiling	Blood-cancer	Condition(DMSO-Fraction5-Nucleus &nucleolus@PL21 cell line)	TMT	TiO2	Q Exactive HF-X	15531	[0.285415649414063, -0.109122753143311, 0.456265926361084, -0.480782508850098]	pri_2803_129	Q96QT4	TRPM7	S101	Ws	DMSO@PL21 cell line F5 NN
8305928	35947955	Q96QT4	-	TRPM7	NLMRLSQSIPFTPVP	NLMRLsQsIPFTPVP	S1569	S1569	1	H	C	Profiling	Blood-cancer	Condition(DMSO-Fraction5-Nucleus &nucleolus@PL21 cell line)	TMT	TiO2	Q Exactive HF-X	15531	[-0.529897689819336, -0.0231494903564453, -0.0705013275146484, -0.273331642150879]	pri_2803_129	Q96QT4	TRPM7	S1569	Ws	DMSO@PL21 cell line F5 NN
8305940	35947955	Q96QT4	-	TRPM7	RNNLMRLSQSIPFTP	RNNLMRLsQsIPFTP	S1567	S1567	1	H	C	Profiling	Blood-cancer	Condition(DMSO-Fraction5-Nucleus &nucleolus@PL21 cell line)	TMT	TiO2	Q Exactive HF-X	15531	[-0.583409309387207, -0.0136117935180664, -0.101936340332031, -0.319681644439697]	pri_2803_129	Q96QT4	TRPM7	S1567	Ws	DMSO@PL21 cell line F5 NN
8316936	35947955	Q96QT4	-	TRPM7	VINFQGGSHSYRAKY	VINFQGGsHSYRAKY	S101	S101	1	H	C	Profiling	Blood-cancer	Condition(DMSOFraction3-Membrane-bound organelles@PL21 cell line)	TMT	TiO2	Q Exactive HF-X	12274	[0.0554361343383789, -0.284712791442871, -0.658474445343018, -0.59994649887085]	pri_2803_129	Q96QT4	TRPM7	S101	Ws	DMSO@PL21 cell line F3 MBO
8316975	35947955	Q96QT4	-	TRPM7	NLMRLSQSIPFTPVP	NLMRLsQsIPFTPVP	S1569	S1569	1	H	C	Profiling	Blood-cancer	Condition(DMSOFraction3-Membrane-bound organelles@PL21 cell line)	TMT	TiO2	Q Exactive HF-X	12274	[0.461942672729492, 0.0850658416748047, 0.304489135742188, -0.527798652648926]	pri_2803_129	Q96QT4	TRPM7	S1569	Ws	DMSO@PL21 cell line F3 MBO
8316985	35947955	Q96QT4	-	TRPM7	RNNLMRLSQSIPFTP	RNNLMRLsQsIPFTP	S1567	S1567	1	H	C	Profiling	Blood-cancer	Condition(DMSOFraction3-Membrane-bound organelles@PL21 cell line)	TMT	TiO2	Q Exactive HF-X	12274	[0.463550567626953, 0.09149169921875, 0.269976615905762, -0.498779296875]	pri_2803_129	Q96QT4	TRPM7	S1567	Ws	DMSO@PL21 cell line F3 MBO
8329229	35947955	Q96QT4	-	TRPM7	VINFQGGSHSYRAKY	VINFQGGsHSYRAKY	S101	S101	1	H	C	Profiling	Blood-cancer	Condition(selinexor-Fraction5-Nucleus &nucleolus@PL21 cell line)	TMT	TiO2	Q Exactive HF-X	15531	[0.582122802734375, 0.109122753143311, -0.179916858673096, 0.697906494140625]	pri_2803_129	Q96QT4	TRPM7	S101	Ws	Selinexor@PL21 cell line F5 NN
8329284	35947955	Q96QT4	-	TRPM7	NLMRLSQSIPFTPVP	NLMRLsQsIPFTPVP	S1569	S1569	1	H	C	Profiling	Blood-cancer	Condition(selinexor-Fraction5-Nucleus &nucleolus@PL21 cell line)	TMT	TiO2	Q Exactive HF-X	15531	[0.116113662719727, 0.0231494903564453, -0.138784408569336, 0.0229768753051758]	pri_2803_129	Q96QT4	TRPM7	S1569	Ws	Selinexor@PL21 cell line F5 NN
8329296	35947955	Q96QT4	-	TRPM7	RNNLMRLSQSIPFTP	RNNLMRLsQsIPFTP	S1567	S1567	1	H	C	Profiling	Blood-cancer	Condition(selinexor-Fraction5-Nucleus &nucleolus@PL21 cell line)	TMT	TiO2	Q Exactive HF-X	15531	[0.0846099853515625, 0.0136117935180664, -0.153751373291016, 0.0496153831481934]	pri_2803_129	Q96QT4	TRPM7	S1567	Ws	Selinexor@PL21 cell line F5 NN
8377041	35947955	Q96QT4		TRPM7	VINFQGGSHSYRAKY	VINFQGGsHSYRAKY	S101	S101	1	H	C	Profiling	Blood-cancer	Treated(6hours-MK2206-Membrane-bound organelles-Fraction-3@MV4-11 human AML cell line)	TMT	TiO2	Q Exactive HF-X	18007	[-1.05599069595337, -0.309366703033447, -0.471193313598633, 0.193315505981445]	pri_2803_129	Q96QT4	TRPM7	S101	Ws	MK2206@MV4-11 cell line F3 MBO
8377114	35947955	Q96QT4		TRPM7	NLMRLSQSIPFTPVP	NLMRLsQsIPFTPVP	S1569	S1569	1	H	C	Profiling	Blood-cancer	Treated(6hours-MK2206-Membrane-bound organelles-Fraction-3@MV4-11 human AML cell line)	TMT	TiO2	Q Exactive HF-X	18007	[-0.289825916290283, 0.0182580947875977, 0.0245509147644043, -0.0306577682495117]	pri_2803_129	Q96QT4	TRPM7	S1569	Ws	MK2206@MV4-11 cell line F3 MBO
8377128	35947955	Q96QT4		TRPM7	RNNLMRLSQSIPFTP	RNNLMRLsQsIPFTP	S1567	S1567	1	H	C	Profiling	Blood-cancer	Treated(6hours-MK2206-Membrane-bound organelles-Fraction-3@MV4-11 human AML cell line)	TMT	TiO2	Q Exactive HF-X	18007	[-0.227402210235596, -0.0614676475524902, 0.0598950386047363, -0.0292606353759766]	pri_2803_129	Q96QT4	TRPM7	S1567	Ws	MK2206@MV4-11 cell line F3 MBO
8390755	35947955	Q96QT4		TRPM7	VINFQGGSHSYRAKY	VINFQGGsHSYRAKY	S101	S101	1	H	C	Profiling	Blood-cancer	Treated(6hours-MK2206-Membrane-bound organelles-Fraction-4@MV4-11 human AML cell line)	TMT	TiO2	Q Exactive HF-X	16063	[-0.685681819915771, -0.0348572731018066, -0.0989513397216797, -0.164922714233398]	pri_2803_129	Q96QT4	TRPM7	S101	Ws	MK2206@MV4-11 cell line F4 MBO
8390821	35947955	Q96QT4		TRPM7	NLMRLSQSIPFTPVP	NLMRLsQsIPFTPVP	S1569	S1569	1	H	C	Profiling	Blood-cancer	Treated(6hours-MK2206-Membrane-bound organelles-Fraction-4@MV4-11 human AML cell line)	TMT	TiO2	Q Exactive HF-X	16063	[-0.643976211547852, 0.0462980270385742, -0.0756654739379883, 0.0220041275024414]	pri_2803_129	Q96QT4	TRPM7	S1569	Ws	MK2206@MV4-11 cell line F4 MBO
8390827	35947955	Q96QT4		TRPM7	RNNLMRLSQSIPFTP	RNNLMRLsQsIPFTP	S1567	S1567	1	H	C	Profiling	Blood-cancer	Treated(6hours-MK2206-Membrane-bound organelles-Fraction-4@MV4-11 human AML cell line)	TMT	TiO2	Q Exactive HF-X	16063	[-0.65407657623291, 0.0428886413574219, -0.0812397003173828, 0.00841999053955078]	pri_2803_129	Q96QT4	TRPM7	S1567	Ws	MK2206@MV4-11 cell line F4 MBO
8390891	35947955	Q96QT4		TRPM7	ALFPSAVSPPELRQR	ALFPsAVsPPELRQR	S1361	S1361	1	H	C	Profiling	Blood-cancer	Treated(6hours-MK2206-Membrane-bound organelles-Fraction-4@MV4-11 human AML cell line)	TMT	TiO2	Q Exactive HF-X	16063	[-0.246196746826172, 0.167183876037598, -0.129108905792236, 0.0515527725219727]	pri_2803_129	Q96QT4	TRPM7	S1361	Ws	MK2206@MV4-11 cell line F4 MBO
8466212	35947955	Q96QT4		TRPM7	VINFQGGSHSYRAKY	VINFQGGsHSYRAKY	S101	S101	1	H	C	Profiling	Blood-cancer	Treated(6hours-selinexor+MK2206-Membrane-bound organelles-Fraction-3@MV4-11 human AML cell line)	TMT	TiO2	Q Exactive HF-X	18007	[0.865475177764893, 0.0786252021789551, 0.799313545227051, 1.03381252288818]	pri_2803_129	Q96QT4	TRPM7	S101	Ws	Selinexor+MK2206@MV4-11 cell line F3 MBO
8466285	35947955	Q96QT4		TRPM7	NLMRLSQSIPFTPVP	NLMRLsQsIPFTPVP	S1569	S1569	1	H	C	Profiling	Blood-cancer	Treated(6hours-selinexor+MK2206-Membrane-bound organelles-Fraction-3@MV4-11 human AML cell line)	TMT	TiO2	Q Exactive HF-X	18007	[0.213181018829346, 0.0642251968383789, 0.320497989654541, 0.395638465881348]	pri_2803_129	Q96QT4	TRPM7	S1569	Ws	Selinexor+MK2206@MV4-11 cell line F3 MBO
8466298	35947955	Q96QT4		TRPM7	RNNLMRLSQSIPFTP	RNNLMRLsQsIPFTP	S1567	S1567	1	H	C	Profiling	Blood-cancer	Treated(6hours-selinexor+MK2206-Membrane-bound organelles-Fraction-3@MV4-11 human AML cell line)	TMT	TiO2	Q Exactive HF-X	18007	[0.220414638519287, 0.168968677520752, 0.344959735870361, 0.432860374450684]	pri_2803_129	Q96QT4	TRPM7	S1567	Ws	Selinexor+MK2206@MV4-11 cell line F3 MBO
8479925	35947955	Q96QT4		TRPM7	VINFQGGSHSYRAKY	VINFQGGsHSYRAKY	S101	S101	1	H	C	Profiling	Blood-cancer	Treated(6hours-selinexor+MK2206-Membrane-bound organelles-Fraction-4@MV4-11 human AML cell line)	TMT	TiO2	Q Exactive HF-X	16063	[0.272770404815674, -0.00994157791137695, 0.590517044067383, 0.317662239074707]	pri_2803_129	Q96QT4	TRPM7	S101	Ws	Selinexor+MK2206@MV4-11 cell line F4 MBO
8479992	35947955	Q96QT4		TRPM7	NLMRLSQSIPFTPVP	NLMRLsQsIPFTPVP	S1569	S1569	1	H	C	Profiling	Blood-cancer	Treated(6hours-selinexor+MK2206-Membrane-bound organelles-Fraction-4@MV4-11 human AML cell line)	TMT	TiO2	Q Exactive HF-X	16063	[0.269035339355469, 0.172991752624512, 0.298233985900879, 0.117690086364746]	pri_2803_129	Q96QT4	TRPM7	S1569	Ws	Selinexor+MK2206@MV4-11 cell line F4 MBO
8480009	35947955	Q96QT4		TRPM7	RNNLMRLSQSIPFTP	RNNLMRLsQsIPFTP	S1567	S1567	1	H	C	Profiling	Blood-cancer	Treated(6hours-selinexor+MK2206-Membrane-bound organelles-Fraction-4@MV4-11 human AML cell line)	TMT	TiO2	Q Exactive HF-X	16063	[0.258915901184082, 0.132232666015625, 0.329906463623047, 0.108527183532715]	pri_2803_129	Q96QT4	TRPM7	S1567	Ws	Selinexor+MK2206@MV4-11 cell line F4 MBO
8480062	35947955	Q96QT4		TRPM7	ALFPSAVSPPELRQR	ALFPsAVsPPELRQR	S1361	S1361	1	H	C	Profiling	Blood-cancer	Treated(6hours-selinexor+MK2206-Membrane-bound organelles-Fraction-4@MV4-11 human AML cell line)	TMT	TiO2	Q Exactive HF-X	16063	[0.0100574493408203, -0.0131921768188477, 0.202257633209229, 0.0185127258300781]	pri_2803_129	Q96QT4	TRPM7	S1361	Ws	Selinexor+MK2206@MV4-11 cell line F4 MBO
8522296	35947955	Q96QT4		TRPM7	VINFQGGSHSYRAKY	VINFQGGsHSYRAKY	S101	S101	1	H	C	Profiling	Blood-cancer	Treated(6hours-selinexor-Membrane-bound organelles-Fraction-3@MV4-11 human AML cell line)	TMT	TiO2	Q Exactive HF-X	18007	[0.0318398475646973, -0.0786252021789551, -0.0329666137695313, -0.583634376525879]	pri_2803_129	Q96QT4	TRPM7	S101	Ws	Selinexor@MV4-11 cell line F3 MBO
8522369	35947955	Q96QT4		TRPM7	NLMRLSQSIPFTPVP	NLMRLsQsIPFTPVP	S1569	S1569	1	H	C	Profiling	Blood-cancer	Treated(6hours-selinexor-Membrane-bound organelles-Fraction-3@MV4-11 human AML cell line)	TMT	TiO2	Q Exactive HF-X	18007	[0.131419658660889, -0.080409049987793, -0.0245509147644043, 0.0306577682495117]	pri_2803_129	Q96QT4	TRPM7	S1569	Ws	Selinexor@MV4-11 cell line F3 MBO
8522383	35947955	Q96QT4		TRPM7	RNNLMRLSQSIPFTP	RNNLMRLsQsIPFTP	S1567	S1567	1	H	C	Profiling	Blood-cancer	Treated(6hours-selinexor-Membrane-bound organelles-Fraction-3@MV4-11 human AML cell line)	TMT	TiO2	Q Exactive HF-X	18007	[0.135416507720947, -0.114930629730225, -0.0598950386047363, 0.0292606353759766]	pri_2803_129	Q96QT4	TRPM7	S1567	Ws	Selinexor@MV4-11 cell line F3 MBO
8536010	35947955	Q96QT4		TRPM7	VINFQGGSHSYRAKY	VINFQGGsHSYRAKY	S101	S101	1	H	C	Profiling	Blood-cancer	Treated(6hours-selinexor-Membrane-bound organelles-Fraction-4@MV4-11 human AML cell line)	TMT	TiO2	Q Exactive HF-X	16063	[-0.0476393699645996, 0.00994157791137695, 0.0989513397216797, 0.10001277923584]	pri_2803_129	Q96QT4	TRPM7	S101	Ws	Selinexor@MV4-11 cell line F4 MBO
8536077	35947955	Q96QT4		TRPM7	NLMRLSQSIPFTPVP	NLMRLsQsIPFTPVP	S1569	S1569	1	H	C	Profiling	Blood-cancer	Treated(6hours-selinexor-Membrane-bound organelles-Fraction-4@MV4-11 human AML cell line)	TMT	TiO2	Q Exactive HF-X	16063	[0.0334320068359375, -0.0462980270385742, 0.0756654739379883, -0.109330177307129]	pri_2803_129	Q96QT4	TRPM7	S1569	Ws	Selinexor@MV4-11 cell line F4 MBO
8536083	35947955	Q96QT4		TRPM7	RNNLMRLSQSIPFTP	RNNLMRLsQsIPFTP	S1567	S1567	1	H	C	Profiling	Blood-cancer	Treated(6hours-selinexor-Membrane-bound organelles-Fraction-4@MV4-11 human AML cell line)	TMT	TiO2	Q Exactive HF-X	16063	[0.0291318893432617, -0.0428886413574219, 0.0812397003173828, -0.175175666809082]	pri_2803_129	Q96QT4	TRPM7	S1567	Ws	Selinexor@MV4-11 cell line F4 MBO
8536147	35947955	Q96QT4		TRPM7	ALFPSAVSPPELRQR	ALFPsAVsPPELRQR	S1361	S1361	1	H	C	Profiling	Blood-cancer	Treated(6hours-selinexor-Membrane-bound organelles-Fraction-4@MV4-11 human AML cell line)	TMT	TiO2	Q Exactive HF-X	16063	[-0.0100574493408203, 0.0131921768188477, 0.129108905792236, -0.0185127258300781]	pri_2803_129	Q96QT4	TRPM7	S1361	Ws	Selinexor@MV4-11 cell line F4 MBO
8561490	35947955	Q96QT4		TRPM7	VINFQGGSHSYRAKY	VINFQGGsHSYRAKY	S101	S101	1	H	C	Profiling	Blood-cancer	Treated(DMSO -Membrane-bound organelles-Fraction-3@MV4-11 human AML cell line)	TMT	TiO2	Q Exactive HF-X	18007	[-0.0318398475646973, 0.276713848114014, 0.0329666137695313, -0.193315505981445]	pri_2803_129	Q96QT4	TRPM7	S101	Ws	DMSO@MV4-11 cell line F3 MBO
8561562	35947955	Q96QT4		TRPM7	NLMRLSQSIPFTPVP	NLMRLsQsIPFTPVP	S1569	S1569	1	H	C	Profiling	Blood-cancer	Treated(DMSO -Membrane-bound organelles-Fraction-3@MV4-11 human AML cell line)	TMT	TiO2	Q Exactive HF-X	18007	[-0.131419658660889, -0.0182580947875977, -0.314405918121338, -0.408671379089355]	pri_2803_129	Q96QT4	TRPM7	S1569	Ws	DMSO@MV4-11 cell line F3 MBO
8561576	35947955	Q96QT4		TRPM7	RNNLMRLSQSIPFTP	RNNLMRLsQsIPFTP	S1567	S1567	1	H	C	Profiling	Blood-cancer	Treated(DMSO -Membrane-bound organelles-Fraction-3@MV4-11 human AML cell line)	TMT	TiO2	Q Exactive HF-X	18007	[-0.135416507720947, 0.0614676475524902, -0.328300952911377, -0.344738006591797]	pri_2803_129	Q96QT4	TRPM7	S1567	Ws	DMSO@MV4-11 cell line F3 MBO
8592095	35947955	Q96QT4		TRPM7	VINFQGGSHSYRAKY	VINFQGGsHSYRAKY	S101	S101	1	H	C	Profiling	Blood-cancer	Treated(DMSO-Membrane-bound organelles-Fraction-4@MV4-11 human AML cell line)	TMT	TiO2	Q Exactive HF-X	16063	[0.0476393699645996, 0.0792975425720215, -0.263751029968262, -0.10001277923584]	pri_2803_129	Q96QT4	TRPM7	S101	Ws	DMSO@MV4-11 cell line F4 MBO
8592163	35947955	Q96QT4		TRPM7	NLMRLSQSIPFTPVP	NLMRLsQsIPFTPVP	S1569	S1569	1	H	C	Profiling	Blood-cancer	Treated(DMSO-Membrane-bound organelles-Fraction-4@MV4-11 human AML cell line)	TMT	TiO2	Q Exactive HF-X	16063	[-0.0334320068359375, -0.057744026184082, -0.165112495422363, -0.0220041275024414]	pri_2803_129	Q96QT4	TRPM7	S1569	Ws	DMSO@MV4-11 cell line F4 MBO
8592172	35947955	Q96QT4		TRPM7	RNNLMRLSQSIPFTP	RNNLMRLsQsIPFTP	S1567	S1567	1	H	C	Profiling	Blood-cancer	Treated(DMSO-Membrane-bound organelles-Fraction-4@MV4-11 human AML cell line)	TMT	TiO2	Q Exactive HF-X	16063	[-0.0291318893432617, -0.0878524780273438, -0.176692962646484, -0.00841999053955078]	pri_2803_129	Q96QT4	TRPM7	S1567	Ws	DMSO@MV4-11 cell line F4 MBO
8592233	35947955	Q96QT4		TRPM7	ALFPSAVSPPELRQR	ALFPsAVsPPELRQR	S1361	S1361	1	H	C	Profiling	Blood-cancer	Treated(DMSO-Membrane-bound organelles-Fraction-4@MV4-11 human AML cell line)	TMT	TiO2	Q Exactive HF-X	16063	[0.0233707427978516, -0.275075912475586, -0.262098789215088, -0.074737548828125]	pri_2803_129	Q96QT4	TRPM7	S1361	Ws	DMSO@MV4-11 cell line F4 MBO
8805081	36357940	Q96QT4					S1404	S1404	100	H	C	Profiling	Signaling	Treated(30 ÃŽÂ¼M JPH203-15min@KKU-055-BTC cell lines)	TMT	IMAC	Q-Exactive-orbitrap	15231	['Present', 'Present', 'Present', 'Present']	pri_3103_135	Q96QT4	TRPM7	S1404	phospo_copy	JPH203 (15min)@KKU-055-BTC cell line
8810920	36357940	Q96QT4					S1569	S1569	100	H	C	Profiling	Signaling	Treated(30 ÃŽÂ¼M JPH203-15min@KKU-055-BTC cell lines)	TMT	IMAC	Q-Exactive-orbitrap	15231	['Present', 'Present', 'Present', 'Present']	pri_3103_135	Q96QT4	TRPM7	S1569	phospo_copy	JPH203 (15min)@KKU-055-BTC cell line
8813991	36357940	Q96QT4					S1271	S1271	100	H	C	Profiling	Signaling	Treated(30 ÃŽÂ¼M JPH203-15min@KKU-055-BTC cell lines)	TMT	IMAC	Q-Exactive-orbitrap	15231	['Present', 'Present', 'Present', 'Present']	pri_3103_135	Q96QT4	TRPM7	S1271	phospo_copy	JPH203 (15min)@KKU-055-BTC cell line
8820054	36357940	Q96QT4					S1569	S1569	100	H	C	Profiling	Signaling	Treated(30 ÃŽÂ¼M JPH203-15min@KKU-100-BTC cell lines)	TMT	IMAC	Q-Exactive-orbitrap	16192	['Present', 'Present', 'Present', 'Present']	pri_3103_135	Q96QT4	TRPM7	S1569	phospo_copy	JPH203 (15min)@KKU-100-BTC cell line
8828953	36357940	Q96QT4					T555	T555	100	H	C	Profiling	Signaling	Treated(30 ÃŽÂ¼M JPH203-15min@KKU-100-BTC cell lines)	TMT	IMAC	Q-Exactive-orbitrap	16192	['Present', 'Present', 'Present', 'Present']	pri_3103_135	Q96QT4	TRPM7	T555	phospo_copy	JPH203 (15min)@KKU-100-BTC cell line
8834511	36357940	Q96QT4					S1504	S1504	100	H	C	Profiling	Signaling	Treated(30 ÃŽÂ¼M JPH203-15min@KKU-213-BTC cell lines)	TMT	IMAC	Q-Exactive-orbitrap	16021	['Present', 'Present', 'Present', 'Present']	pri_3103_135	Q96QT4	TRPM7	S1504	phospo_copy	JPH203 (15min)@KKU-213-BTC cell line
8835531	36357940	Q96QT4					S1569	S1569	100	H	C	Profiling	Signaling	Treated(30 ÃŽÂ¼M JPH203-15min@KKU-213-BTC cell lines)	TMT	IMAC	Q-Exactive-orbitrap	16021	['Present', 'Present', 'Present', 'Present']	pri_3103_135	Q96QT4	TRPM7	S1569	phospo_copy	JPH203 (15min)@KKU-213-BTC cell line
8837790	36357940	Q96QT4					S1404	S1404	100	H	C	Profiling	Signaling	Treated(30 ÃŽÂ¼M JPH203-15min@KKU-213-BTC cell lines)	TMT	IMAC	Q-Exactive-orbitrap	16021	['Present', 'Present', 'Present', 'Present']	pri_3103_135	Q96QT4	TRPM7	S1404	phospo_copy	JPH203 (15min)@KKU-213-BTC cell line
8842623	36357940	Q96QT4					S1271	S1271	100	H	C	Profiling	Signaling	Treated(30 ÃŽÂ¼M JPH203-15min@KKU-213-BTC cell lines)	TMT	IMAC	Q-Exactive-orbitrap	16021	['Present', 'Present', 'Present', 'Present']	pri_3103_135	Q96QT4	TRPM7	S1271	phospo_copy	JPH203 (15min)@KKU-213-BTC cell line
8844652	36357940	Q96QT4					S1269	S1269	100	H	C	Profiling	Signaling	Treated(30 ÃŽÂ¼M JPH203-15min@KKU-213-BTC cell lines)	TMT	IMAC	Q-Exactive-orbitrap	16021	['Present', 'Present', 'Present', 'Present']	pri_3103_135	Q96QT4	TRPM7	S1269	phospo_copy	JPH203 (15min)@KKU-213-BTC cell line
8846174	36357940	Q96QT4					S1504	S1504	100	H	C	Profiling	Signaling	Treated(30 ÃŽÂ¼M JPH203-30min@KKU-055-BTC cell lines)	TMT	IMAC	Q-Exactive-orbitrap	13444	['Present', 'Present', 'Present', 'Present']	pri_3103_135	Q96QT4	TRPM7	S1504	phospo_copy	JPH203 (30min)@KKU-055-BTC cell line
8847849	36357940	Q96QT4					S1271	S1271	100	H	C	Profiling	Signaling	Treated(30 ÃŽÂ¼M JPH203-30min@KKU-055-BTC cell lines)	TMT	IMAC	Q-Exactive-orbitrap	13444	['Present', 'Present', 'Present', 'Present']	pri_3103_135	Q96QT4	TRPM7	S1271	phospo_copy	JPH203 (30min)@KKU-055-BTC cell line
8852177	36357940	Q96QT4					S1404	S1404	100	H	C	Profiling	Signaling	Treated(30 ÃŽÂ¼M JPH203-30min@KKU-055-BTC cell lines)	TMT	IMAC	Q-Exactive-orbitrap	13444	['Present', 'Present', 'Present', 'Present']	pri_3103_135	Q96QT4	TRPM7	S1404	phospo_copy	JPH203 (30min)@KKU-055-BTC cell line
8853472	36357940	Q96QT4					S1477	S1477	100	H	C	Profiling	Signaling	Treated(30 ÃŽÂ¼M JPH203-30min@KKU-055-BTC cell lines)	TMT	IMAC	Q-Exactive-orbitrap	13444	['Present', 'Present', 'Present', 'Present']	pri_3103_135	Q96QT4	TRPM7	S1477	phospo_copy	JPH203 (30min)@KKU-055-BTC cell line
8854887	36357940	Q96QT4					S1269	S1269	100	H	C	Profiling	Signaling	Treated(30 ÃŽÂ¼M JPH203-30min@KKU-055-BTC cell lines)	TMT	IMAC	Q-Exactive-orbitrap	13444	['Present', 'Present', 'Present', 'Present']	pri_3103_135	Q96QT4	TRPM7	S1269	phospo_copy	JPH203 (30min)@KKU-055-BTC cell line
8868178	36357940	Q96QT4					S1569	S1569	100	H	C	Profiling	Signaling	Treated(30 ÃŽÂ¼M JPH203-30min@KKU-100-BTC cell lines)	TMT	IMAC	Q-Exactive-orbitrap	15428	['Present', 'Present', 'Present', 'Present']	pri_3103_135	Q96QT4	TRPM7	S1569	phospo_copy	JPH203 (30min)@KKU-100-BTC cell line
8875586	36357940	Q96QT4					S1271	S1271	100	H	C	Profiling	Signaling	Treated(30 ÃŽÂ¼M JPH203-30min@KKU-213-BTC cell lines)	TMT	IMAC	Q-Exactive-orbitrap	15703	['Present', 'Present', 'Present', 'Present']	pri_3103_135	Q96QT4	TRPM7	S1271	phospo_copy	JPH203 (30min)@KKU-213-BTC cell line
8875954	36357940	Q96QT4					S1513	S1513	100	H	C	Profiling	Signaling	Treated(30 ÃŽÂ¼M JPH203-30min@KKU-213-BTC cell lines)	TMT	IMAC	Q-Exactive-orbitrap	15703	['Present', 'Present', 'Present', 'Present']	pri_3103_135	Q96QT4	TRPM7	S1513	phospo_copy	JPH203 (30min)@KKU-213-BTC cell line
8876069	36357940	Q96QT4					S1269	S1269	100	H	C	Profiling	Signaling	Treated(30 ÃŽÂ¼M JPH203-30min@KKU-213-BTC cell lines)	TMT	IMAC	Q-Exactive-orbitrap	15703	['Present', 'Present', 'Present', 'Present']	pri_3103_135	Q96QT4	TRPM7	S1269	phospo_copy	JPH203 (30min)@KKU-213-BTC cell line
8877265	36357940	Q96QT4					S1569	S1569	100	H	C	Profiling	Signaling	Treated(30 ÃŽÂ¼M JPH203-30min@KKU-213-BTC cell lines)	TMT	IMAC	Q-Exactive-orbitrap	15703	['Present', 'Present', 'Present', 'Present']	pri_3103_135	Q96QT4	TRPM7	S1569	phospo_copy	JPH203 (30min)@KKU-213-BTC cell line
8886087	36357940	Q96QT4					S1404	S1404	100	H	C	Profiling	Signaling	Untreated(control DMSO@KKU-055-BTC cell lines)	TMT	IMAC	Q-Exactive-orbitrap	13444	['Present', 'Present', 'Present', 'Present']	pri_3103_135	Q96QT4	TRPM7	S1404	phospo_copy	DMSO@KKU-055-BTC cell line
8890850	36357940	Q96QT4					S1504	S1504	100	H	C	Profiling	Signaling	Untreated(control DMSO@KKU-055-BTC cell lines)	TMT	IMAC	Q-Exactive-orbitrap	13444	['Present', 'Present', 'Present', 'Present']	pri_3103_135	Q96QT4	TRPM7	S1504	phospo_copy	DMSO@KKU-055-BTC cell line
8891193	36357940	Q96QT4					S1271	S1271	100	H	C	Profiling	Signaling	Untreated(control DMSO@KKU-055-BTC cell lines)	TMT	IMAC	Q-Exactive-orbitrap	15231	['Present', 'Present', 'Present', 'Present']	pri_3103_135	Q96QT4	TRPM7	S1271	phospo_copy	DMSO@KKU-055-BTC cell line
8900035	36357940	Q96QT4					S1477	S1477	100	H	C	Profiling	Signaling	Untreated(control DMSO@KKU-055-BTC cell lines)	TMT	IMAC	Q-Exactive-orbitrap	13444	['Present', 'Present', 'Present', 'Present']	pri_3103_135	Q96QT4	TRPM7	S1477	phospo_copy	DMSO@KKU-055-BTC cell line
8902082	36357940	Q96QT4					S1404	S1404	100	H	C	Profiling	Signaling	Untreated(control DMSO@KKU-055-BTC cell lines)	TMT	IMAC	Q-Exactive-orbitrap	15231	['Present', 'Present', 'Present', 'Present']	pri_3103_135	Q96QT4	TRPM7	S1404	phospo_copy	DMSO@KKU-055-BTC cell line
8902469	36357940	Q96QT4					S1269	S1269	100	H	C	Profiling	Signaling	Untreated(control DMSO@KKU-055-BTC cell lines)	TMT	IMAC	Q-Exactive-orbitrap	13444	['Present', 'Present', 'Present', 'Present']	pri_3103_135	Q96QT4	TRPM7	S1269	phospo_copy	DMSO@KKU-055-BTC cell line
8902880	36357940	Q96QT4					S1569	S1569	100	H	C	Profiling	Signaling	Untreated(control DMSO@KKU-055-BTC cell lines)	TMT	IMAC	Q-Exactive-orbitrap	15231	['Present', 'Present', 'Present', 'Present']	pri_3103_135	Q96QT4	TRPM7	S1569	phospo_copy	DMSO@KKU-055-BTC cell line
8905911	36357940	Q96QT4					S1271	S1271	100	H	C	Profiling	Signaling	Untreated(control DMSO@KKU-055-BTC cell lines)	TMT	IMAC	Q-Exactive-orbitrap	13444	['Present', 'Present', 'Present', 'Present']	pri_3103_135	Q96QT4	TRPM7	S1271	phospo_copy	DMSO@KKU-055-BTC cell line
8922216	36357940	Q96QT4					S1569	S1569	100	H	C	Profiling	Signaling	Untreated(control DMSO@KKU-100-BTC cell lines)	TMT	IMAC	Q-Exactive-orbitrap	15428	['Present', 'Present', 'Present', 'Present']	pri_3103_135	Q96QT4	TRPM7	S1569	phospo_copy	DMSO@KKU-100-BTC cell line
8926537	36357940	Q96QT4					S1569	S1569	100	H	C	Profiling	Signaling	Untreated(control DMSO@KKU-100-BTC cell lines)	TMT	IMAC	Q-Exactive-orbitrap	16192	['Present', 'Present', 'Present', 'Present']	pri_3103_135	Q96QT4	TRPM7	S1569	phospo_copy	DMSO@KKU-100-BTC cell line
8927446	36357940	Q96QT4					T555	T555	100	H	C	Profiling	Signaling	Untreated(control DMSO@KKU-100-BTC cell lines)	TMT	IMAC	Q-Exactive-orbitrap	16192	['Present', 'Present', 'Present', 'Present']	pri_3103_135	Q96QT4	TRPM7	T555	phospo_copy	DMSO@KKU-100-BTC cell line
8940746	36357940	Q96QT4					S1569	S1569	100	H	C	Profiling	Signaling	Untreated(control DMSO@KKU-213-BTC cell lines)	TMT	IMAC	Q-Exactive-orbitrap	15703	['Present', 'Present', 'Present', 'Present']	pri_3103_135	Q96QT4	TRPM7	S1569	phospo_copy	DMSO@KKU-213-BTC cell line
8940961	36357940	Q96QT4					S1504	S1504	100	H	C	Profiling	Signaling	Untreated(control DMSO@KKU-213-BTC cell lines)	TMT	IMAC	Q-Exactive-orbitrap	16021	['Present', 'Present', 'Present', 'Present']	pri_3103_135	Q96QT4	TRPM7	S1504	phospo_copy	DMSO@KKU-213-BTC cell line
8943782	36357940	Q96QT4					S1513	S1513	100	H	C	Profiling	Signaling	Untreated(control DMSO@KKU-213-BTC cell lines)	TMT	IMAC	Q-Exactive-orbitrap	15703	['Present', 'Present', 'Present', 'Present']	pri_3103_135	Q96QT4	TRPM7	S1513	phospo_copy	DMSO@KKU-213-BTC cell line
8949088	36357940	Q96QT4					S1569	S1569	100	H	C	Profiling	Signaling	Untreated(control DMSO@KKU-213-BTC cell lines)	TMT	IMAC	Q-Exactive-orbitrap	16021	['Present', 'Present', 'Present', 'Present']	pri_3103_135	Q96QT4	TRPM7	S1569	phospo_copy	DMSO@KKU-213-BTC cell line
8953522	36357940	Q96QT4					S1271	S1271	100	H	C	Profiling	Signaling	Untreated(control DMSO@KKU-213-BTC cell lines)	TMT	IMAC	Q-Exactive-orbitrap	16021	['Present', 'Present', 'Present', 'Present']	pri_3103_135	Q96QT4	TRPM7	S1271	phospo_copy	DMSO@KKU-213-BTC cell line
8957965	36357940	Q96QT4					S1404	S1404	100	H	C	Profiling	Signaling	Untreated(control DMSO@KKU-213-BTC cell lines)	TMT	IMAC	Q-Exactive-orbitrap	16021	['Present', 'Present', 'Present', 'Present']	pri_3103_135	Q96QT4	TRPM7	S1404	phospo_copy	DMSO@KKU-213-BTC cell line
8961016	36357940	Q96QT4					S1271	S1271	100	H	C	Profiling	Signaling	Untreated(control DMSO@KKU-213-BTC cell lines)	TMT	IMAC	Q-Exactive-orbitrap	15703	['Present', 'Present', 'Present', 'Present']	pri_3103_135	Q96QT4	TRPM7	S1271	phospo_copy	DMSO@KKU-213-BTC cell line
8966266	36357940	Q96QT4					S1269	S1269	100	H	C	Profiling	Signaling	Untreated(control DMSO@KKU-213-BTC cell lines)	TMT	IMAC	Q-Exactive-orbitrap	16021	['Present', 'Present', 'Present', 'Present']	pri_3103_135	Q96QT4	TRPM7	S1269	phospo_copy	DMSO@KKU-213-BTC cell line
8966829	36357940	Q96QT4					S1269	S1269	100	H	C	Profiling	Signaling	Untreated(control DMSO@KKU-213-BTC cell lines)	TMT	IMAC	Q-Exactive-orbitrap	15703	['Present', 'Present', 'Present', 'Present']	pri_3103_135	Q96QT4	TRPM7	S1269	phospo_copy	DMSO@KKU-213-BTC cell line
8977535	36477497	Q96QT4		TRPM7		SHES(ph)FGNR	S564	S564	0.999944	H	C	Profiling	Salmonella infection	Infected (WT@HeLa cells)	Label-free	Enrichment (no details)	Orbitrap	20259	[]	pri_1204_217	Q96QT4	TRPM7	S564	Mode_Seq	WT+Salmonella@HeLa cells
8977536	36477497	Q96QT4		TRPM7		LSQS(ph)IPFTPVPPR	S1569	S1569	0.999806	H	C	Profiling	Salmonella infection	Infected (WT@HeLa cells)	Label-free	Enrichment (no details)	Orbitrap	20259	[]	pri_1204_217	Q96QT4	TRPM7	S1569	Mode_Seq	WT+Salmonella@HeLa cells
8997476	36477497	Q96QT4		TRPM7		SHES(ph)FGNR	S564	S564	0.999944	H	C	Profiling	Salmonella infection	Infected (ipaJ@HeLa cells)	Label-free	Enrichment (no details)	Orbitrap	20259	[]	pri_1204_217	Q96QT4	TRPM7	S564	Mode_Seq	ipaJ+Salmonella@HeLa cells
8997477	36477497	Q96QT4		TRPM7		LSQS(ph)IPFTPVPPR	S1569	S1569	0.999806	H	C	Profiling	Salmonella infection	Infected (ipaJ@HeLa cells)	Label-free	Enrichment (no details)	Orbitrap	20259	[]	pri_1204_217	Q96QT4	TRPM7	S1569	Mode_Seq	ipaJ+Salmonella@HeLa cells
9732674	29449344	Q96QT4		TRPM7	LSNNNTSENTLKRVSSLAGFTDCHRTSIPVH	VSS(ph)LAGFTDCHR	S1477	S1477	0.999864	H	C	Profiling	Benzonase digestion	Optimised cell lysis@HEK cells		Fe3+-IMAC	Orbitrap Q- Exactive HF	Class I (12843)	Present	Prat_2208_24	Q96QT4	TRPM7	S1477	Ws	Optimised cell lysis@HEK cells
9745201	29449344	Q96QT4		TRPM7	LSNNNTSENTLKRVSSLAGFTDCHRTSIPVH	VSS(ph)LAGFTDCHR	S1477	S1477	0.93989	H	C	Profiling	Benzonase digestion	Optimised cell lysis@HeLa cells		Fe3+-IMAC	Orbitrap Q- Exactive HF	Class I (12734)	Present	Prat_2208_24	Q96QT4	TRPM7	S1477	Ws	Optimised cell lysis@HeLa cells
9763200	29449344	Q96QT4		TRPM7	LSNNNTSENTLKRVSSLAGFTDCHRTSIPVH	VSS(ph)LAGFTDCHR	S1477	S1477	0.9061	H	C	Profiling	Benzonase digestion	Standard cell lysis@HeLa cells	NOT MENTIONED	Fe3+-IMAC	Orbitrap Q- Exactive HF	Class I (7916)	Present	Prat_2208_24	Q96QT4	TRPM7	S1477	Ws	Standard cell lysis@HeLa cells
9781783	30624053	Q96QT4				ISRRPS(ph)TEDTHEVDSK	S6	S6	100	H	C	Profiling	Colon carcinoma	SCX-RPLC-CZE-MS/MS@HCT116 cell	Not mentioned	TiO2	Q-Exactive HF	Class I (9372)	Presesnt	Prat_2208_24	Q96QT4	TRPM7	S1504	Mode_Seq	SCX-RPLC-CZE-MS/MS@HCT116 cell
9783709	30624053	Q96QT4				VSS(ph)LAGFTDCHR	S3	S3	100	H	C	Profiling	Colon carcinoma	SCX-RPLC-CZE-MS/MS@HCT116 cell	Not mentioned	TiO2	Q-Exactive HF	Class I (9372)	Presesnt	Prat_2208_24	Q96QT4	TRPM7	S1477	Mode_Seq	SCX-RPLC-CZE-MS/MS@HCT116 cell
89978	20873877	IPI00290032		TRPM7	EITRELSISKHLA	ELS(ph)IS(ph)KHLAQNLIDDGPVRPSVWK	S3	S3	0.999801	H	C	Profiling	No disease	Treated(high collision dissociation fragment-HCD1@HeLa S3 cells)	Label free	TiO2	LTQ-Orbitrap Velos instrument	9745	[461860.0]	Raf_0605_113	Q96QT4	TRPM7	S1269	Ws	High collision dissociation fragment-HCD1@HeLa S3 cells
89979	20873877	IPI00290032		TRPM7	TRELSISKHLAQN	ELS(ph)IS(ph)KHLAQNLIDDGPVRPSVWK	S5	S5	0.999801	H	C	Profiling	No disease	Treated(high collision dissociation fragment-HCD1@HeLa S3 cells)	Label free	TiO2	LTQ-Orbitrap Velos instrument	9745	[461860.0]	Raf_0605_113	Q96QT4	TRPM7	S1271	Ws	High collision dissociation fragment-HCD1@HeLa S3 cells
97646	20873877	IPI00290032		TRPM7	QKASEASKVHNEI	AS(ph)EAS(ph)KVHNEITR	S1258	S1258	0.999973	H	C	Profiling	No Disease	Treated(high collision dissociation fragment-HCD2@HeLa S3 cells)	Label free	TiO2	LTQ-Orbitrap Velos instrument	8855	[557410.0]	Raf_0605_113	Q96QT4	TRPM7	S1258	Ws	High collision dissociation fragment-HCD2@HeLa S3 cells
317777	23898821	Q96QT4		TRPM7	KISRRPSTEDTHE	RPS(ph)TEDTHEVDSK	S1504	S1504	0.922682	H	C	Profiling	Lung cancer	Treated(Crizotinib@H3122 cell line)	SILAC	IMAC	Q Exactive	16648	[]	pri_1204_200	Q96QT4	TRPM7	S1504	Ws	Crizotinib@H3122 cell line
318623	23898821	Q96QT4		TRPM7	KISRRPSTEDTHE	RPS(ph)TEDTHEVDSK	S1504	S1504	0.933572	H	C	Profiling	Lung cancer	Treated(Crizotinib@H3122 cell line)	mTRAQ	IMAC	Q Exactive	16681	[]	pri_1204_200	Q96QT4	TRPM7	S1504	Ws	Crizotinib@H3122 cell line
368214	23898821	Q96QT4		TRPM7	NTLKRVSSLAGFT	RVS(ph)S(ph)LAGFTDCHR	S1476	S1476	0.99999	H	C	Profiling	Lung cancer	Treated(Crizotinib@H3122 cell line)	SILAC	IMAC	Q Exactive	16648	[]	pri_1204_200	Q96QT4	TRPM7	S1476	Ws	Crizotinib@H3122 cell line
397132	24275748	Q96QT4		CHAK1	TIKRVSSIAGFTD		S1477	S1477	0.999783	H	C	Profiling	Autophagy	Treated(Rapamycin-15 min@MCF7 cells line)	SILAC	TiO2	LTQ-Orbitrap XL	5106	['Present ', 'Present', 'Present', 'Present', 'Present', 'Present']	pri_0203_33	Q96QT4	TRPM7	S1477	phospo_copy	Rapamycin(15min)@MCF7 cells
401151	24275748	Q96QT4		CHAK1	TIKRVSSIAGFTD		S1477	S1477	0.999783	H	C	Profiling	Autophagy	Treated(Rapamycin-2 min@MCF7 cells line)	SILAC	TiO2	LTQ-Orbitrap XL	5106	['Present ', 'Present', 'Present', 'Present', 'Present', 'Present']	pri_0203_33	Q96QT4	TRPM7	S1477	phospo_copy	Rapamycin(2min)@MCF7 cells
405733	24275748	Q96QT4		CHAK1	TIKRVSSIAGFTD		S1477	S1477	0.999783	H	C	Profiling	Autophagy	Treated(Rapamycin-30min@MCF7 cells line)	SILAC	TiO2	LTQ-Orbitrap XL	5106	['Present ', 'Present', 'Present', 'Present', 'Present', 'Present']	pri_0203_33	Q96QT4	TRPM7	S1477	phospo_copy	Rapamycin(30min)@MCF7 cells
410884	24275748	Q96QT4		CHAK1	TIKRVSSIAGFTD		S1477	S1477	0.999783	H	C	Profiling	Autophagy	Treated(Rapamycin-7 min@MCF7 cells line)	SILAC	TiO2	LTQ-Orbitrap XL	5106	['Present ', 'Present', 'Present', 'Present', 'Present', 'Present']	pri_0203_33	Q96QT4	TRPM7	S1477	phospo_copy	Rapamycin(7min)@MCF7 cells
413897	24275748	Q96QT4		CHAK1	TIKRVSSIAGFTD		S1477	S1477	0.999783	H	C	Profiling	Autophagy	Untreated(Starvation-15 min@MCF7 cells line)	SILAC	TiO2	LTQ-Orbitrap XL	5106	['Present ', 'Present', 'Present', 'Present', 'Present', 'Present']	pri_0203_33	Q96QT4	TRPM7	S1477	phospo_copy	Starvation(15min)@MCF7 cells
417233	24275748	Q96QT4		CHAK1	TIKRVSSIAGFTD		S1477	S1477	0.999783	H	C	Profiling	Autophagy	Untreated(Starvation-2 min@MCF7 cells line)	SILAC	TiO2	LTQ-Orbitrap XL	5106	['Present ', 'Present', 'Present', 'Present', 'Present', 'Present']	pri_0203_33	Q96QT4	TRPM7	S1477	phospo_copy	Starvation(2min)@MCF7 cells
421830	24275748	Q96QT4		CHAK1	TIKRVSSIAGFTD		S1477	S1477	0.999783	H	C	Profiling	Autophagy	Untreated(Starvation-30 min@MCF7 cells line)	SILAC	TiO2	LTQ-Orbitrap XL	5106	['Present ', 'Present', 'Present', 'Present', 'Present', 'Present']	pri_0203_33	Q96QT4	TRPM7	S1477	phospo_copy	Starvation(30min)@MCF7 cells
426367	24275748	Q96QT4		CHAK1	TIKRVSSIAGFTD		S1477	S1477	0.999783	H	C	Profiling	Autophagy	Untreated(Starvation-7 min@MCF7 cells line)	SILAC	TiO2	LTQ-Orbitrap XL	5106	['Present ', 'Present', 'Present', 'Present', 'Present', 'Present']	pri_0203_33	Q96QT4	TRPM7	S1477	phospo_copy	Starvation(7min)@MCF7 cells
724237	25002506	Q96QT4		TRPM7		LSQS(ph)IPFTPVPPR	S 1569	S1569	0.979797	H	C	Profiling	skin cancer	Treated (PD184352+ PMA-30min@HEK293 cells)	SILAC	TiO2	Orbitrap	14506	['Present', 'Present', 'Present', 'Present', 'Present']	Uba_0803_05	Q96QT4	TRPM7	S1569	Mode_Seq	PD184352+ PMA(30min)@HEK293 cells
738659	25002506	Q96QT4		TRPM7		LSQS(ph)IPFTPVPPR	S 1569	S1569	0.979797	H	C	Profiling	skin cancer	Treated (BI-D1870+ PMA-30min@HEK293 cells)	SILAC	TiO2	Orbitrap	14506	['Present', 'Present', 'Present', 'Present', 'Present']	Uba_0803_05	Q96QT4	TRPM7	S1569	Mode_Seq	BI-D1870+ PMA(30min)@HEK293 cells
753081	25002506	Q96QT4		TRPM7		LSQS(ph)IPFTPVPPR	S 1569	S1569	0.979797	H	C	Profiling	skin cancer	Treated (BI-D1870-2hr@A375 cells)	SILAC	TiO2	Orbitrap	14506	['Present', 'Present', 'Present', 'Present', 'Present']	Uba_0803_05	Q96QT4	TRPM7	S1569	Mode_Seq	BI-D1870(2h)@A375 cells
767503	25002506	Q96QT4		TRPM7		LSQS(ph)IPFTPVPPR	S 1569	S1569	0.979797	H	C	Profiling	skin cancer	Treated (Control RNAi @A375 cells)	SILAC	TiO2	Orbitrap	14506	['Present', 'Present', 'Present', 'Present', 'Present']	Uba_0803_05	Q96QT4	TRPM7	S1569	Mode_Seq	Control RNAi@A375 cells
781925	25002506	Q96QT4		TRPM7		LSQS(ph)IPFTPVPPR	S 1569	S1569	0.979797	H	C	Profiling	skin cancer	Treated (Control RNAi PMA-30min@HEK293 cells)	SILAC	TiO2	Orbitrap	14506	['Present', 'Present', 'Present', 'Present', 'Present']	Uba_0803_05	Q96QT4	TRPM7	S1569	Mode_Seq	Control RNAi + PMA(30min)@HEK293 cells
796347	25002506	Q96QT4		TRPM7		LSQS(ph)IPFTPVPPR	S 1569	S1569	0.979797	H	C	Profiling	skin cancer	Treated (DMSO@A375 cells)	SILAC	TiO2	Orbitrap	14506	['Present', 'Present', 'Present', 'Present', 'Present']	Uba_0803_05	Q96QT4	TRPM7	S1569	Mode_Seq	DMSO@A375 cells
810766	25002506	Q96QT4		TRPM7		LSQS(ph)IPFTPVPPR	S 1569	S1569	0.979797	H	C	Profiling	skin cancer	Treated (PD184352-2hr@A375 cells)	SILAC	TiO2	Orbitrap	14506	['Present', 'Present', 'Present', 'Present', 'Present']	Uba_0803_05	Q96QT4	TRPM7	S1569	Mode_Seq	PD184352(2h)@A375 cells
825194	25002506	Q96QT4		TRPM7		LSQS(ph)IPFTPVPPR	S 1569	S1569	0.979797	H	C	Profiling	skin cancer	Treated (PMA-30min@HEK293 cells)	SILAC	TiO2	Orbitrap	14506	['Present', 'Present', 'Present', 'Present', 'Present']	Uba_0803_05	Q96QT4	TRPM7	S1569	Mode_Seq	PMA(30min)@HEK293 cells
839628	25002506	Q96QT4		TRPM7		LSQS(ph)IPFTPVPPR	S 1569	S1569	0.979797	H	C	Profiling	skin cancer	Treated (RSK1/2 RNAi @A375 cells)	SILAC	TiO2	Orbitrap	14506	['Present', 'Present', 'Present', 'Present', 'Present']	Uba_0803_05	Q96QT4	TRPM7	S1569	Mode_Seq	RSK1/2 RNAi@A375 cells
854048	25002506	Q96QT4		TRPM7		LSQS(ph)IPFTPVPPR	S 1569	S1569	0.979797	H	C	Profiling	skin cancer	Treated (RSK1/2 RNAi PMA-30min@HEK293 cells)	SILAC	TiO2	Orbitrap	14506	['Present', 'Present', 'Present', 'Present', 'Present']	Uba_0803_05	Q96QT4	TRPM7	S1569	Mode_Seq	RSK1/2 RNAi + PMA (30min)@HEK293 cells
865959	25003641	Q96QT4		TRPM7	IPVHSKQAEKISRRPSTEDTHEVDSKAALIP	RPS(ph)TEDTHEVDSK	S 1504	S1504	0.976206	H	C	Profiling	leukemia	Treated(DMSO@HL-60 cells)	SILAC	TiO2	Q Exactive	7275	['Present', 'Present', 'Present', 'Present', 'Present', 'Present']	Uba_0903_10	Q96QT4	TRPM7	S1504	Mode_Seq	DMSO@HL-60 cells
872958	25003641	Q96QT4		TRPM7	IPVHSKQAEKISRRPSTEDTHEVDSKAALIP	RPS(ph)TEDTHEVDSK	S 1504	S1504	0.976206	H	C	Profiling	leukemia	Treated(inhibitor-VE-821@HL-60 cells)	SILAC	TiO2	Q Exactive	7275	['Present', 'Present', 'Present', 'Present', 'Present', 'Present']	Uba_0903_10	Q96QT4	TRPM7	S1504	Mode_Seq	VE-821@HL-60 cells
925572	25159151	Q96QT4		TRPM7	QSPTDAYGVINFQGGSHSYRAKYVRLSYDTK		S101	S101	0.936407	H	C	Profiling	Cancer	Treated( Nocodazole@Hela cell line)	label-free	pY	Q Exactive	38069	[0.0, 0.0, 0.0, 0.0]	uba_0703_01	Q96QT4	TRPM7	S101	Ws	Nocodazole(pY)@Hela cell line
926486	25159151	Q96QT4		TRPM7	SIPHLSSPPTKFFVSTPSQPSCKSHLETGTK		T1405	T1405	0.994836	H	C	Profiling	Cancer	Treated( Nocodazole@Hela cell line)	label-free	pY	Q Exactive	38069	[0.0, 0.0, 0.0, 0.0]	uba_0703_01	Q96QT4	TRPM7	T1405	Ws	Nocodazole(pY)@Hela cell line
926636	25159151	Q96QT4		TRPM7	KETSNKIKILSNNNTSENTLKRVSSLAGFTD		S1468	S1468	0.937308	H	C	Profiling	Cancer	Treated( Nocodazole@Hela cell line)	label-free	pY	Q Exactive	38069	[0.0, 0.0, 0.0, 0.0]	uba_0703_01	Q96QT4	TRPM7	S1468	Ws	Nocodazole(pY)@Hela cell line
926679	25159151	Q96QT4		TRPM7	FPQDEPSDLNLQPGNSTKESESTNSVRLML_		S1851	S1851	0.817351	H	C	Profiling	Cancer	Treated( Nocodazole@Hela cell line)	label-free	pY	Q Exactive	38069	[0.0, 0.0, 0.0, 0.0]	uba_0703_01	Q96QT4	TRPM7	S1851	Ws	Nocodazole(pY)@Hela cell line
955991	25159151	Q96QT4		TRPM7	QSPTDAYGVINFQGGSHSYRAKYVRLSYDTK		S101	S101	0.936407	H	C	Profiling	Cancer	Treated( pervanadate@Hela cell line)	label-free	pY	Q Exactive	38069	[0.0, 0.0, 0.0, 0.0]	uba_0703_01	Q96QT4	TRPM7	S101	Ws	Pervanadate@Hela cell line_25159151
956908	25159151	Q96QT4		TRPM7	SIPHLSSPPTKFFVSTPSQPSCKSHLETGTK		T1405	T1405	0.994836	H	C	Profiling	Cancer	Treated( pervanadate@Hela cell line)	label-free	pY	Q Exactive	38069	[0.0, 0.0, 0.0, 0.0]	uba_0703_01	Q96QT4	TRPM7	T1405	Ws	Pervanadate@Hela cell line_25159151
957057	25159151	Q96QT4		TRPM7	KETSNKIKILSNNNTSENTLKRVSSLAGFTD		S1468	S1468	0.937308	H	C	Profiling	Cancer	Treated( pervanadate@Hela cell line)	label-free	pY	Q Exactive	38069	[0.0, 0.0, 0.0, 0.0]	uba_0703_01	Q96QT4	TRPM7	S1468	Ws	Pervanadate@Hela cell line_25159151
957099	25159151	Q96QT4		TRPM7	FPQDEPSDLNLQPGNSTKESESTNSVRLML_		S1851	S1851	0.817351	H	C	Profiling	Cancer	Treated( pervanadate@Hela cell line)	label-free	pY	Q Exactive	38069	[0.0, 0.0, 0.0, 0.0]	uba_0703_01	Q96QT4	TRPM7	S1851	Ws	Pervanadate@Hela cell line_25159151
987500	25159151	Q96QT4		TRPM7	QSPTDAYGVINFQGGSHSYRAKYVRLSYDTK		S101	S101	0.936407	H	C	Profiling	Cancer	Treated(EGF-15min@HeLa cell line)	label-free	TiO2	Q Exactive mass spectrometer	38069	[0, 0, 0, 0, 'Yes', 'Yes']	Uba_0903_10	Q96QT4	TRPM7	S101	Ws	EGF(15min)@HeLa cell line
988451	25159151	Q96QT4		TRPM7	SIPHLSSPPTKFFVSTPSQPSCKSHLETGTK		T1405	T1405	0.994836	H	C	Profiling	Cancer	Treated(EGF-15min@HeLa cell line)	label-free	TiO2	Q Exactive mass spectrometer	38069	[0, 0, 0, 0, 'Yes', 'Yes']	Uba_0903_10	Q96QT4	TRPM7	T1405	Ws	EGF(15min)@HeLa cell line
988621	25159151	Q96QT4		TRPM7	KETSNKIKILSNNNTSENTLKRVSSLAGFTD		S1468	S1468	0.937308	H	C	Profiling	Cancer	Treated(EGF-15min@HeLa cell line)	label-free	TiO2	Q Exactive mass spectrometer	38069	[13973000, 13053000, 8015700, 41665000, 'Yes', 'Yes']	Uba_0903_10	Q96QT4	TRPM7	S1468	Ws	EGF(15min)@HeLa cell line
988665	25159151	Q96QT4		TRPM7	FPQDEPSDLNLQPGNSTKESESTNSVRLML_		S1851	S1851	0.817351	H	C	Profiling	Cancer	Treated(EGF-15min@HeLa cell line)	label-free	TiO2	Q Exactive mass spectrometer	38069	[36397000, 31023000, 27359000, 0, 'Yes', 'Yes']	Uba_0903_10	Q96QT4	TRPM7	S1851	Ws	EGF(15min)@HeLa cell line
1018729	25159151	Q96QT4		TRPM7	QSPTDAYGVINFQGGSHSYRAKYVRLSYDTK		S101	S101	0.936407	H	C	Profiling	Cancer	Treated(EGF-5min@Hela cell line)	label-free	pY	Q Exactive	38069	[838110000.0, 0.0, 0.0, 0.0]	uba_0703_01	Q96QT4	TRPM7	S101	Ws	EGF(5min)@HeLa cell line
1019642	25159151	Q96QT4		TRPM7	SIPHLSSPPTKFFVSTPSQPSCKSHLETGTK		T1405	T1405	0.994836	H	C	Profiling	Cancer	Treated(EGF-5min@Hela cell line)	label-free	pY	Q Exactive	38069	[1324100000.0, 0.0, 0.0, 0.0]	uba_0703_01	Q96QT4	TRPM7	T1405	Ws	EGF(5min)@HeLa cell line
1019793	25159151	Q96QT4		TRPM7	KETSNKIKILSNNNTSENTLKRVSSLAGFTD		S1468	S1468	0.937308	H	C	Profiling	Cancer	Treated(EGF-5min@Hela cell line)	label-free	pY	Q Exactive	38069	[661100000.0, 0.0, 0.0, 0.0]	uba_0703_01	Q96QT4	TRPM7	S1468	Ws	EGF(5min)@HeLa cell line
1019835	25159151	Q96QT4		TRPM7	FPQDEPSDLNLQPGNSTKESESTNSVRLML_		S1851	S1851	0.817351	H	C	Profiling	Cancer	Treated(EGF-5min@Hela cell line)	label-free	pY	Q Exactive	38069	[2375800000.0, 0.0, 0.0, 0.0]	uba_0703_01	Q96QT4	TRPM7	S1851	Ws	EGF(5min)@HeLa cell line
1050234	25159151	Q96QT4		TRPM7	QSPTDAYGVINFQGGSHSYRAKYVRLSYDTK		S101	S101	0.936407	H	C	Profiling	Cancer	Treated(Nocodazole@HeLa cell line)	label-free	TiO2	Q Exactive mass spectrometer	38069	[0, 0, 0, 0, 'Yes', 'Yes']	Uba_0903_10	Q96QT4	TRPM7	S101	Ws	Nocodazole(TiO2)@Hela cell line
1051186	25159151	Q96QT4		TRPM7	SIPHLSSPPTKFFVSTPSQPSCKSHLETGTK		T1405	T1405	0.994836	H	C	Profiling	Cancer	Treated(Nocodazole@HeLa cell line)	label-free	TiO2	Q Exactive mass spectrometer	38069	[59907000, 268630000, 585790000, 409760000, 'Yes', 'Yes']	Uba_0903_10	Q96QT4	TRPM7	T1405	Ws	Nocodazole(TiO2)@Hela cell line
1051356	25159151	Q96QT4		TRPM7	KETSNKIKILSNNNTSENTLKRVSSLAGFTD		S1468	S1468	0.937308	H	C	Profiling	Cancer	Treated(Nocodazole@HeLa cell line)	label-free	TiO2	Q Exactive mass spectrometer	38069	[66453000, 0, 181980000, 149770000, 'Yes', 'Yes']	Uba_0903_10	Q96QT4	TRPM7	S1468	Ws	Nocodazole(TiO2)@Hela cell line
1051400	25159151	Q96QT4		TRPM7	FPQDEPSDLNLQPGNSTKESESTNSVRLML_		S1851	S1851	0.817351	H	C	Profiling	Cancer	Treated(Nocodazole@HeLa cell line)	label-free	TiO2	Q Exactive mass spectrometer	38069	[25444000, 93028000, 95411000, 0, 'Yes', 'Yes']	Uba_0903_10	Q96QT4	TRPM7	S1851	Ws	Nocodazole(TiO2)@Hela cell line
1105092	25159151	Q96QT4		TRPM7	QSPTDAYGVINFQGGSHSYRAKYVRLSYDTK		S101	S101	0.936407	H	C	Profiling	Cancer	Untreated(HeLa cell line)	label-free	TiO2	Q Exactive mass spectrometer	38069	[109220000, 179050000, 110460000, 215120000, 224260000, 0]	Uba_0903_10	Q96QT4	TRPM7	S101	Ws	Untreated@HeLa cell line
1105093	25159151	Q96QT4		TRPM7	QSPTDAYGVINFQGGSHSYRAKYVRLSYDTK		S101	S101	0.936407	H	C	Profiling	Cancer	Untreated(HeLa cell line)	label-free	pY	Q Exactive	38069	[0.0, 0.0, 0.0]	uba_0703_01	Q96QT4	TRPM7	S101	Ws	Untreated@HeLa cell line
1106956	25159151	Q96QT4		TRPM7	SIPHLSSPPTKFFVSTPSQPSCKSHLETGTK		T1405	T1405	0.994836	H	C	Profiling	Cancer	Untreated(HeLa cell line)	label-free	TiO2	Q Exactive mass spectrometer	38069	[0, 0, 0, 0, 0, 0]	Uba_0903_10	Q96QT4	TRPM7	T1405	Ws	Untreated@HeLa cell line
1106967	25159151	Q96QT4		TRPM7	SIPHLSSPPTKFFVSTPSQPSCKSHLETGTK		T1405	T1405	0.994836	H	C	Profiling	Cancer	Untreated(HeLa cell line)	label-free	pY	Q Exactive	38069	[0.0, 0.0, 0.0]	uba_0703_01	Q96QT4	TRPM7	T1405	Ws	Untreated@HeLa cell line
1107276	25159151	Q96QT4		TRPM7	KETSNKIKILSNNNTSENTLKRVSSLAGFTD		S1468	S1468	0.937308	H	C	Profiling	Cancer	Untreated(HeLa cell line)	label-free	TiO2	Q Exactive mass spectrometer	38069	[43427000, 0, 0, 44116000, 98644000, 0]	Uba_0903_10	Q96QT4	TRPM7	S1468	Ws	Untreated@HeLa cell line
1107279	25159151	Q96QT4		TRPM7	KETSNKIKILSNNNTSENTLKRVSSLAGFTD		S1468	S1468	0.937308	H	C	Profiling	Cancer	Untreated(HeLa cell line)	label-free	pY	Q Exactive	38069	[0.0, 0.0, 0.0]	uba_0703_01	Q96QT4	TRPM7	S1468	Ws	Untreated@HeLa cell line
1107362	25159151	Q96QT4		TRPM7	FPQDEPSDLNLQPGNSTKESESTNSVRLML_		S1851	S1851	0.817351	H	C	Profiling	Cancer	Untreated(HeLa cell line)	label-free	TiO2	Q Exactive mass spectrometer	38069	[105210000, 159020000, 17066000, 56282000, 77996000, 127150000]	Uba_0903_10	Q96QT4	TRPM7	S1851	Ws	Untreated@HeLa cell line
1107363	25159151	Q96QT4		TRPM7	FPQDEPSDLNLQPGNSTKESESTNSVRLML_		S1851	S1851	0.817351	H	C	Profiling	Cancer	Untreated(HeLa cell line)	label-free	pY	Q Exactive	38069	[0.0, 0.0, 0.0]	uba_0703_01	Q96QT4	TRPM7	S1851	Ws	Untreated@HeLa cell line
1732286	27174698	Q96QT4		TRPM7		EFNFPEAGSSSGALFPSAVS(ph)PPELR			0.765815	H	C	Profiling	Knockdown	(CHC siRNA-transfected@HeLa S3 cells)	Dimethyl labeling	TiO2	LTQ-Orbitrap Velos	1278	['Present', 'Present', 'Present', 'Present']	pri_0903_65	Q96QT4	TRPM7	S1361	Mode_Seq	CHC siRNA@HeLa S3 cells
1734890	27174698	Q96QT4		TRPM7		EFNFPEAGSSSGALFPSAVS(ph)PPELR			0.765815	H	C	Profiling	Knockdown	(Luc siRNA-transfected@HeLa S3 cells)	Dimethyl labeling	TiO2	LTQ-Orbitrap Velos	1278	['Present', 'Present', 'Present', 'Present']	pri_0903_65	Q96QT4	TRPM7	S1361	Mode_Seq	Luc siRNA@HeLa S3 cells
1841958	27642862	Q96QT4		TRPM7	QSPTDAYGVINFQGGSHSYRAKYVRLSYDTK	HTEQSPTDAYGVINFQGGS(ph)HSYR	S101	S101	0.916872	H	C	Profile	Enrichment-study	Condition(Pervanadate treated-Dataset S7@MCF7 cell line)	Label-free	Src superbinder+Ti-IMAC	LTQ-Orbitrap Velos	3689	[175150.0, 0.0, 0.0]	pri_2804_227	Q96QT4	TRPM7	S101	Ws	Pervanadate@MCF7 cell line
2009521	27794612	H0YLN8		TRPM7		FFVS(ph)TPSQPSCK	S1404	S1404	0.874846	H	C	Profiling	Squamous cell carcinoma	Treated(Gefitinib+FGF2@A431cell line	TMT	Fe IMAC	Q Exactive	13410	[14.3381, 14.237, 14.2648]	pri_2003_102	Q96QT4	TRPM7	S1404	Mode_Seq	Gefitinib+FGF2@A431cell line
2009522	27794612	H0YLN8		TRPM7		RPSTEDT(ph)HEVDSK	T1507	T1507	0.827268	H	C	Profiling	Squamous cell carcinoma	Treated(Gefitinib+FGF2@A431cell line	TMT	Fe IMAC	Q Exactive	13410	[15.5813, 15.588, 15.5607]	pri_2003_102	Q96QT4	TRPM7	T1508	Mode_Seq	Gefitinib+FGF2@A431cell line
2019435	27794612	H0YLN8		TRPM7		FFVS(ph)TPSQPSCK	S1404	S1404	0.874846	H	C	Profiling	Squamous cell carcinoma	Treated(Gefitinib@A431cell line	TMT	Fe IMAC	Q Exactive	13410	[14.2926, 14.3354, 14.2802]	pri_2003_102	Q96QT4	TRPM7	S1404	Mode_Seq	Gefitinib@A431cell line
2019436	27794612	H0YLN8		TRPM7		RPSTEDT(ph)HEVDSK	T1507	T1507	0.827268	H	C	Profiling	Squamous cell carcinoma	Treated(Gefitinib@A431cell line	TMT	Fe IMAC	Q Exactive	13410	[15.4574, 15.404, 15.3909]	pri_2003_102	Q96QT4	TRPM7	T1508	Mode_Seq	Gefitinib@A431cell line
2029343	27794612	H0YLN8		TRPM7		FFVS(ph)TPSQPSCK	S1404	S1404	0.874846	H	C	Profiling	Squamous cell carcinoma	Untreated( DMSO@A431cell line	TMT	Fe IMAC	Q Exactive	13410	[14.1727, 14.221, 14.085, 'Na']	pri_2003_102	Q96QT4	TRPM7	S1404	Mode_Seq	DMSO@A431cell line
2029344	27794612	H0YLN8		TRPM7		RPSTEDT(ph)HEVDSK	T1507	T1507	0.827268	H	C	Profiling	Squamous cell carcinoma	Untreated( DMSO@A431cell line	TMT	Fe IMAC	Q Exactive	13410	[15.4079, 15.243, 15.4192, 'Na']	pri_2003_102	Q96QT4	TRPM7	T1508	Mode_Seq	DMSO@A431cell line
3132918	29083192	H0YLN8		TRPM7	LSNNNTSENTLKRVSSLAGFTDCHRTSIPVH	VSS(ph)LAGFTDCHR	S1477;1477	S1477	0.999542	H	C	Profile	Fractionation-study	Condition(1mg of cell lysate digest@HeLa cell line)	TMT	TiO2	LTQ Orbitrap Velos	2568(Class I)	[2416600.0, '-', '-', '-']	pri_2804_227	Q96QT4	TRPM7	S1477	Ws	Unfractionated HeLa cell lysate digest(1mg)
3161061	29083192	H0YLN8		TRPM7	TSIPHLSSPPTKFFVSTPSQPSCKSHLETGT	FFVS(ph)TPSQPSCK	S1404;1404	S1404	0.932058	H	C	Profile	Fractionation-study	Condition(CSCX-R1@HeLa cell line)	TMT	TiO2	LTQ Orbitrap Velos	6839(Class I)	[4448900.0, '-', '-', '-']	pri_2804_227	Q96QT4	TRPM7	S1404	Ws	CSCX@HeLa cell line R1
3171353	29083192	H0YLN8		TRPM7	LSNNNTSENTLKRVSSLAGFTDCHRTSIPVH	VSS(ph)LAGFTDCHR	S1477;1477	S1477	0.998379	H	C	Profile	Fractionation-study	Condition(CSCX-R2@HeLa cell line)	TMT	TiO2	LTQ Orbitrap Velos	6560(Class I)	[3446900.0, '-', '-', '-']	pri_2804_227	Q96QT4	TRPM7	S1477	Ws	CSCX@HeLa cell line R2
3171385	29083192	H0YLN8		TRPM7	SIPVHSKQEKISRRPSTEDTHEVDSKAALIP	RPS(ph)TEDTHEVDSK	S1503;1504	S1503;S1504	0.770655	H	C	Profile	Fractionation-study	Condition(CSCX-R2@HeLa cell line)	TMT	TiO2	LTQ Orbitrap Velos	6811(Class I)	[4830300.0, '-', '-', '-']	pri_2804_227	Q96QT4	TRPM7	S1504	Ws	CSCX@HeLa cell line R2
3179319	29083192	H0YLN8		TRPM7	LSNNNTSENTLKRVSSLAGFTDCHRTSIPVH	VSS(ph)LAGFTDCHR	S1477	S1477	0.998416	H	C	Profile	Fractionation-study	Condition(CSCX-TiO2@HeLa cell line)	TMT	TiO2	LTQ Orbitrap Velos	8044(Class I)	[2504200.0, '-', '-', '-']	pri_2804_227	Q96QT4	TRPM7	S1477	Mode_Seq	CSCX-TiO2@HeLa cell line
3200806	29083192	H0YLN8		TRPM7	TSIPHLSSPPTKFFVSTPSQPSCKSHLETGT	FFVS(ph)TPSQPSCK	S1404;1404	S1404	0.946468	H	C	Profile	Fractionation-study	Condition(SCX-R2@HeLa cell line)	TMT	TiO2	LTQ Orbitrap Velos	6867(Class I)	[3745500.0, '-', '-', '-']	pri_2804_227	Q96QT4	TRPM7	S1404	Ws	SCX@HeLa cell line R2
3207793	29083192	H0YLN8		TRPM7	LSNNNTSENTLKRVSSLAGFTDCHRTSIPVH	VSS(ph)LAGFTDCHR	S1477;1477	S1477	0.997547	H	C	Profile	Fractionation-study	Condition(SCX-R3@HeLa cell line)	TMT	TiO2	LTQ Orbitrap Velos	7473(Class I)	[6977000.0, '-', '-', '-']	pri_2804_227	Q96QT4	TRPM7	S1477	Ws	SCX@HeLa cell line R3
3207804	29083192	H0YLN8		TRPM7	TSIPHLSSPPTKFFVSTPSQPSCKSHLETGT	FFVS(ph)TPSQPSCK	S1404;1404	S1404	0.946961	H	C	Profile	Fractionation-study	Condition(SCX-R3@HeLa cell line)	TMT	TiO2	LTQ Orbitrap Velos	7473(Class I)	[4431900.0, '-', '-', '-']	pri_2804_227	Q96QT4	TRPM7	S1404	Ws	SCX@HeLa cell line R3
3546141	29507054	Q96QT4		TRPM7	PHLSSPPTKFFVSTPSQPSCKSHLETGTKDQ		S1407	S1407	0.811125	H	C	Profiling	melanomas	Control(DMSO@SKÃ¢â‚¬ÂMel 24 cells)	TMT 10plex	TiO2	HF Q-Exactive Orbitrap	46386	[]	pri_0606_243	Q96QT4	TRPM7	S1407	Ws	DMSO@SK-Mel24 cells
3546143	29507054	Q96QT4		TRPM7	IPVHSKQAEKISRRPSTEDTHEVDSKAALIP		S1504	S1504	0.779876	H	C	Profiling	melanomas	Control(DMSO@SKÃ¢â‚¬ÂMel 24 cells)	TMT 10plex	TiO2	HF Q-Exactive Orbitrap	46386	[]	pri_0606_243	Q96QT4	TRPM7	S1504	Ws	DMSO@SK-Mel24 cells
3546144	29507054	Q96QT4		TRPM7	SLGGNNRRSGRNTSSSTPQLRKSHESFGNRA		S554	S554	0.959872	H	C	Profiling	melanomas	Control(DMSO@SKÃ¢â‚¬ÂMel 24 cells)	TMT 10plex	TiO2	HF Q-Exactive Orbitrap	46386	[-1.180767, -1.812948, -1.486115]	pri_0606_243	Q96QT4	TRPM7	S554	Ws	DMSO@SK-Mel24 cells
3546147	29507054	Q96QT4		TRPM7	SLGGNNRRSGRNTSSSTPQLRKSHESFGNRA		S554	S554	0.959872	H	C	Profiling	melanomas	Control(DMSO@SKÃ¢â‚¬ÂMel 24 cells)	TMT 10plex	TiO2	HF Q-Exactive Orbitrap	46386	[]	pri_0606_243	Q96QT4	TRPM7	S554	Ws	DMSO@SK-Mel24 cells
3561298	29507054	Q96QT4		TRPM7	PHLSSPPTKFFVSTPSQPSCKSHLETGTKDQ		S1407	S1407	0.811125	H	C	Profiling	melanomas	treated(DMSO@SK-Mel28 cells)	TMT 10plex	TiO2	HF Q-Exactive Orbitrap	46386	[-2.825932]	pri_0606_243	Q96QT4	TRPM7	S1407	Ws	DMSO@SK-Mel28 cells
3561300	29507054	Q96QT4		TRPM7	IPVHSKQAEKISRRPSTEDTHEVDSKAALIP		S1504	S1504	0.779876	H	C	Profiling	melanomas	treated(DMSO@SK-Mel28 cells)	TMT 10plex	TiO2	HF Q-Exactive Orbitrap	46386	[-1.736557]	pri_0606_243	Q96QT4	TRPM7	S1504	Ws	DMSO@SK-Mel28 cells
3561301	29507054	Q96QT4		TRPM7	SLGGNNRRSGRNTSSSTPQLRKSHESFGNRA		S554	S554	0.959872	H	C	Profiling	melanomas	treated(DMSO@SK-Mel28 cells)	TMT 10plex	TiO2	HF Q-Exactive Orbitrap	46386	[]	pri_0606_243	Q96QT4	TRPM7	S554	Ws	DMSO@SK-Mel28 cells
3561304	29507054	Q96QT4		TRPM7	PHLSSPPTKFFVSTPSQPSCKSHLETGTKDQ		S1407	S1407	0.811125	H	C	Profiling	melanomas	treated(DMSO@SK-Mel28 cells)	TMT 10plex	TiO2	HF Q-Exactive Orbitrap	46386	[]	pri_0606_243	Q96QT4	TRPM7	S1407	Ws	DMSO@SK-Mel28 cells
3561306	29507054	Q96QT4		TRPM7	IPVHSKQAEKISRRPSTEDTHEVDSKAALIP		S1504	S1504	0.779876	H	C	Profiling	melanomas	treated(DMSO@SK-Mel28 cells)	TMT 10plex	TiO2	HF Q-Exactive Orbitrap	46386	[]	pri_0606_243	Q96QT4	TRPM7	S1504	Ws	DMSO@SK-Mel28 cells
3576856	29507054	Q96QT4		TRPM7	PHLSSPPTKFFVSTPSQPSCKSHLETGTKDQ		S1407	S1407	0.811125	H	C	Profiling	melanomas	treated(Dabra+XL888@SK-Mel28 cells)	TMT 10plex	TiO2	HF Q-Exactive Orbitrap	46386	[]	pri_0606_243	Q96QT4	TRPM7	S1407	Ws	Dabra+XL888@SK-Mel28 cells
3576858	29507054	Q96QT4		TRPM7	IPVHSKQAEKISRRPSTEDTHEVDSKAALIP		S1504	S1504	0.779876	H	C	Profiling	melanomas	treated(Dabra+XL888@SK-Mel28 cells)	TMT 10plex	TiO2	HF Q-Exactive Orbitrap	46386	[]	pri_0606_243	Q96QT4	TRPM7	S1504	Ws	Dabra+XL888@SK-Mel28 cells
3576859	29507054	Q96QT4		TRPM7	SLGGNNRRSGRNTSSSTPQLRKSHESFGNRA		S554	S554	0.959872	H	C	Profiling	melanomas	treated(Dabra+XL888@SK-Mel28 cells)	TMT 10plex	TiO2	HF Q-Exactive Orbitrap	46386	[]	pri_0606_243	Q96QT4	TRPM7	S554	Ws	Dabra+XL888@SK-Mel28 cells
3592316	29507054	Q96QT4		TRPM7	PHLSSPPTKFFVSTPSQPSCKSHLETGTKDQ		S1407	S1407	0.811125	H	C	Profiling	melanomas	treated(Dabra+XL888@SKÃ¢â‚¬ÂMel 24 cells)	TMT 10plex	TiO2	HF Q-Exactive Orbitrap	46386	[]	pri_0606_243	Q96QT4	TRPM7	S1407	Ws	Dabra+XL888@SK-Mel24 cells
3592318	29507054	Q96QT4		TRPM7	IPVHSKQAEKISRRPSTEDTHEVDSKAALIP		S1504	S1504	0.779876	H	C	Profiling	melanomas	treated(Dabra+XL888@SKÃ¢â‚¬ÂMel 24 cells)	TMT 10plex	TiO2	HF Q-Exactive Orbitrap	46386	[]	pri_0606_243	Q96QT4	TRPM7	S1504	Ws	Dabra+XL888@SK-Mel24 cells
3592319	29507054	Q96QT4		TRPM7	SLGGNNRRSGRNTSSSTPQLRKSHESFGNRA		S554	S554	0.959872	H	C	Profiling	melanomas	treated(Dabra+XL888@SKÃ¢â‚¬ÂMel 24 cells)	TMT 10plex	TiO2	HF Q-Exactive Orbitrap	46386	[]	pri_0606_243	Q96QT4	TRPM7	S554	Ws	Dabra+XL888@SK-Mel24 cells
3607366	29507054	Q96QT4		TRPM7	PHLSSPPTKFFVSTPSQPSCKSHLETGTKDQ		S1407	S1407	0.811125	H	C	Profiling	melanomas	treated(Dabra@SK-Mel28 cells)	TMT 10plex	TiO2	HF Q-Exactive Orbitrap	46386	[]	pri_0606_243	Q96QT4	TRPM7	S1407	Ws	Dabra@SK-Mel28 cells
3607368	29507054	Q96QT4		TRPM7	IPVHSKQAEKISRRPSTEDTHEVDSKAALIP		S1504	S1504	0.779876	H	C	Profiling	melanomas	treated(Dabra@SK-Mel28 cells)	TMT 10plex	TiO2	HF Q-Exactive Orbitrap	46386	[-1.594433, -0.9050179]	pri_0606_243	Q96QT4	TRPM7	S1504	Ws	Dabra@SK-Mel28 cells
3607369	29507054	Q96QT4		TRPM7	SLGGNNRRSGRNTSSSTPQLRKSHESFGNRA		S554	S554	0.959872	H	C	Profiling	melanomas	treated(Dabra@SK-Mel28 cells)	TMT 10plex	TiO2	HF Q-Exactive Orbitrap	46386	[]	pri_0606_243	Q96QT4	TRPM7	S554	Ws	Dabra@SK-Mel28 cells
3607373	29507054	Q96QT4		TRPM7	IPVHSKQAEKISRRPSTEDTHEVDSKAALIP		S1504	S1504	0.779876	H	C	Profiling	melanomas	treated(Dabra@SK-Mel28 cells)	TMT 10plex	TiO2	HF Q-Exactive Orbitrap	46386	[]	pri_0606_243	Q96QT4	TRPM7	S1504	Ws	Dabra@SK-Mel28 cells
3624362	29507054	Q96QT4		TRPM7	PHLSSPPTKFFVSTPSQPSCKSHLETGTKDQ		S1407	S1407	0.811125	H	C	Profiling	melanomas	treated(Dabra@SKÃ¢â‚¬ÂMel 24 cells)	TMT 10plex	TiO2	HF Q-Exactive Orbitrap	46386	[]	pri_0606_243	Q96QT4	TRPM7	S1407	Ws	Dabra@SK-Mel24 cells
3624364	29507054	Q96QT4		TRPM7	IPVHSKQAEKISRRPSTEDTHEVDSKAALIP		S1504	S1504	0.779876	H	C	Profiling	melanomas	treated(Dabra@SKÃ¢â‚¬ÂMel 24 cells)	TMT 10plex	TiO2	HF Q-Exactive Orbitrap	46386	[-1.74651, -1.854658]	pri_0606_243	Q96QT4	TRPM7	S1504	Ws	Dabra@SK-Mel24 cells
3624365	29507054	Q96QT4		TRPM7	SLGGNNRRSGRNTSSSTPQLRKSHESFGNRA		S554	S554	0.959872	H	C	Profiling	melanomas	treated(Dabra@SKÃ¢â‚¬ÂMel 24 cells)	TMT 10plex	TiO2	HF Q-Exactive Orbitrap	46386	[-1.823862, -2.395479]	pri_0606_243	Q96QT4	TRPM7	S554	Ws	Dabra@SK-Mel24 cells
3624368	29507054	Q96QT4		TRPM7	IPVHSKQAEKISRRPSTEDTHEVDSKAALIP		S1504	S1504	0.779876	H	C	Profiling	melanomas	treated(Dabra@SKÃ¢â‚¬ÂMel 24 cells)	TMT 10plex	TiO2	HF Q-Exactive Orbitrap	46386	[]	pri_0606_243	Q96QT4	TRPM7	S1504	Ws	Dabra@SK-Mel24 cells
3624369	29507054	Q96QT4		TRPM7	SLGGNNRRSGRNTSSSTPQLRKSHESFGNRA		S554	S554	0.959872	H	C	Profiling	melanomas	treated(Dabra@SKÃ¢â‚¬ÂMel 24 cells)	TMT 10plex	TiO2	HF Q-Exactive Orbitrap	46386	[]	pri_0606_243	Q96QT4	TRPM7	S554	Ws	Dabra@SK-Mel24 cells
3639749	29507054	Q96QT4		TRPM7	PHLSSPPTKFFVSTPSQPSCKSHLETGTKDQ		S1407	S1407	0.811125	H	C	Profiling	melanomas	treated(XL888@SK-Mel28 cells)	TMT 10plex	TiO2	HF Q-Exactive Orbitrap	46386	[]	pri_0606_243	Q96QT4	TRPM7	S1407	Ws	XL888@SK-Mel28 cells
3639751	29507054	Q96QT4		TRPM7	IPVHSKQAEKISRRPSTEDTHEVDSKAALIP		S1504	S1504	0.779876	H	C	Profiling	melanomas	treated(XL888@SK-Mel28 cells)	TMT 10plex	TiO2	HF Q-Exactive Orbitrap	46386	[-2.76753]	pri_0606_243	Q96QT4	TRPM7	S1504	Ws	XL888@SK-Mel28 cells
3639752	29507054	Q96QT4		TRPM7	SLGGNNRRSGRNTSSSTPQLRKSHESFGNRA		S554	S554	0.959872	H	C	Profiling	melanomas	treated(XL888@SK-Mel28 cells)	TMT 10plex	TiO2	HF Q-Exactive Orbitrap	46386	[-5.023573]	pri_0606_243	Q96QT4	TRPM7	S554	Ws	XL888@SK-Mel28 cells
3639756	29507054	Q96QT4		TRPM7	IPVHSKQAEKISRRPSTEDTHEVDSKAALIP		S1504	S1504	0.779876	H	C	Profiling	melanomas	treated(XL888@SK-Mel28 cells)	TMT 10plex	TiO2	HF Q-Exactive Orbitrap	46386	[]	pri_0606_243	Q96QT4	TRPM7	S1504	Ws	XL888@SK-Mel28 cells
3639757	29507054	Q96QT4		TRPM7	SLGGNNRRSGRNTSSSTPQLRKSHESFGNRA		S554	S554	0.959872	H	C	Profiling	melanomas	treated(XL888@SK-Mel28 cells)	TMT 10plex	TiO2	HF Q-Exactive Orbitrap	46386	[]	pri_0606_243	Q96QT4	TRPM7	S554	Ws	XL888@SK-Mel28 cells
3656607	29507054	Q96QT4		TRPM7	PHLSSPPTKFFVSTPSQPSCKSHLETGTKDQ		S1407	S1407	0.811125	H	C	Profiling	melanomas	treated(XL888@SKÃ¢â‚¬ÂMel 24 cells)	TMT 10plex	TiO2	HF Q-Exactive Orbitrap	46386	[]	pri_0606_243	Q96QT4	TRPM7	S1407	Ws	XL888@SK-Mel24 cells
3656609	29507054	Q96QT4		TRPM7	IPVHSKQAEKISRRPSTEDTHEVDSKAALIP		S1504	S1504	0.779876	H	C	Profiling	melanomas	treated(XL888@SKÃ¢â‚¬ÂMel 24 cells)	TMT 10plex	TiO2	HF Q-Exactive Orbitrap	46386	[-2.981922]	pri_0606_243	Q96QT4	TRPM7	S1504	Ws	XL888@SK-Mel24 cells
3656610	29507054	Q96QT4		TRPM7	SLGGNNRRSGRNTSSSTPQLRKSHESFGNRA		S554	S554	0.959872	H	C	Profiling	melanomas	treated(XL888@SKÃ¢â‚¬ÂMel 24 cells)	TMT 10plex	TiO2	HF Q-Exactive Orbitrap	46386	[]	pri_0606_243	Q96QT4	TRPM7	S554	Ws	XL888@SK-Mel24 cells
3656613	29507054	Q96QT4		TRPM7	IPVHSKQAEKISRRPSTEDTHEVDSKAALIP		S1504	S1504	0.779876	H	C	Profiling	melanomas	treated(XL888@SKÃ¢â‚¬ÂMel 24 cells)	TMT 10plex	TiO2	HF Q-Exactive Orbitrap	46386	[]	pri_0606_243	Q96QT4	TRPM7	S1504	Ws	XL888@SK-Mel24 cells
3668555	29514088	Q96QT4	-	TRPM7	ALTVDTLKTLTAQKASEASKVHNEITRELSI	TLTAQKAS(ph)EASK	S1255	S1255	0.99976	H	C	Profiling	Retinal pigment epithelial	Condition(Intensity-H@RPE-1 cell line)	SILAC	TiO2	Orbitrap HF	6312	[26625000, '-', '-', '-']	Raf_0603_07	Q96QT4	TRPM7	S1255	Mode_Seq	TGF-beta@RPE-1 cell line
3672338	29514088	Q96QT4	-	TRPM7	ALTVDTLKTLTAQKASEASKVHNEITRELSI	TLTAQKAS(ph)EASK	S1255	S1255	0.99976	H	C	Profiling	Retinal pigment epithelial	Condition(Intensity-L@RPE-1 cell line)	SILAC	TiO2	Orbitrap HF	6700	[4225000, '-', '-', '-']	Raf_0603_07	Q96QT4	TRPM7	S1255	Mode_Seq	Unstimulated@RPE-1 cell line
3782172	29967110	Q96QT4		TRPM7	TSIPHLSSPPTKFFVSTPSQPSCKSHLETGT		S1404	S1404	0.978063	H	C	Profiling	Lung Cancer	Control( DMSO (negative control) or 1 or 10 ÃŽÂ¼mol/L afatinib (cytotoxic concentration as positive control@PC9 cell line)	Label free	Fe3+-IMAC	Orbitrap Q-Exactive HF	20252	[-3.233562, -4.179537]	pri_2804_220	Q96QT4	TRPM7	S1404	Ws	DMSO@PC9 cell line
3801380	29967110	Q96QT4		TRPM7	TSIPHLSSPPTKFFVSTPSQPSCKSHLETGT		S1404	S1404	0.978063	H	C	Profiling	Lung Cancer	Treated(10 nmol/L afatinib for 30 minutes@ PC9 cell line)	Label free	Fe3+-IMAC	Orbitrap Q-Exactive HF	20252	[]	pri_2804_220	Q96QT4	TRPM7	S1404	Ws	Afatinib (30min)@PC9 cell line
3820596	29967110	Q96QT4		TRPM7	TSIPHLSSPPTKFFVSTPSQPSCKSHLETGT		S1404	S1404	0.978063	H	C	Profiling	Lung Cancer	Treated(afatinib-2day interval@PC9 cell line)	Label free	Fe3+-IMAC	Orbitrap Q-Exactive HF	20252	[-1.903763, -1.217623, -0.5115185]	pri_2804_220	Q96QT4	TRPM7	S1404	Ws	Afatinib (2d)@PC9 cell line
3840433	29967110	Q96QT4		TRPM7	TSIPHLSSPPTKFFVSTPSQPSCKSHLETGT		S1404	S1404	0.978063	H	C	Profiling	Lung Cancer	Treated(afatinib-5day interval@PC9 cell line)	Label free	Fe3+-IMAC	Orbitrap Q-Exactive HF	20252	[-1.10004, -1.811634, -1.475246]	pri_2804_220	Q96QT4	TRPM7	S1404	Ws	Afatinib (5d)@PC9 cell line
3874879	30001349	Q96QT4	-	TRPM7	LSNNNTSENTLKRVSSLAGFTDCHRTSIPVH	VSS(ph)LAGFTDCHR	S1477	S1477	Class I	H	C	Profiling	T-Lymphoblast	Control(Low dose-IR+IR@MOLT-4 cell line)	SILAC	TiO	Exactive	4314(Class I)	['Present', 'Present', 'Present']	pri_2502_3	Q96QT4	TRPM7	S1477	Ws	IR@MOLT-4 cell line
3879177	30001349	Q96QT4	-	TRPM7	LSNNNTSENTLKRVSSLAGFTDCHRTSIPVH	VSS(ph)LAGFTDCHR	S1477	S1477	Class I	H	C	Profiling	T-Lymphoblast	Treated(VE-821+IR@MOLT-4 cell line)	SILAC	TiO	Exactive	4314(Class I)	['Present', 'Present', 'Present']	pri_2502_3	Q96QT4	TRPM7	S1477	Ws	VE-821+IR@MOLT-4 cell line
3902649	30061712	Q96QT4		TRPM7			S 1504	S1504	0.852817	H	C	Profiling	Colorectal Cancer	Untreated (2D cultured HCT116 spheroids-Rep 2)	TMT	IMAC	Q Exactive	19105	[0.193903]	pri_2905_237	Q96QT4	TRPM7	S1504	phospo_copy	2D cultured HCT116 spheroids-R2
3924394	30061712	Q96QT4		TRPM7			S 1387	S1387	0.909952	H	C	Profiling	Colorectal Cancer	Untreated (2D cultured(Acetone)HCT116 spheroids-Rep 1)	TMT	IMAC	Q Exactive	12192	[-2.472286]	pri_2905_237	Q96QT4	TRPM7	S1387	phospo_copy	2D cultured(Acetone)HCT116 spheroids-R1
3924395	30061712	Q96QT4		TRPM7			S 1477	S1477	0.987257	H	C	Profiling	Colorectal Cancer	Untreated (2D cultured(Acetone)HCT116 spheroids-Rep 1)	TMT	IMAC	Q Exactive	12192	[1.309535]	pri_2905_237	Q96QT4	TRPM7	S1477	phospo_copy	2D cultured(Acetone)HCT116 spheroids-R1
3932101	30061712	Q96QT4		TRPM7			S 1404	S1404	0.988781	H	C	Profiling	Colorectal Cancer	Untreated (2D cultured(Acetone)HCT116 spheroids-Rep 2)	TMT	IMAC	Q Exactive	11684	[1.554543]	pri_2905_237	Q96QT4	TRPM7	S1404	phospo_copy	2D cultured(Acetone)HCT116 spheroids-R2
3932106	30061712	Q96QT4		TRPM7			S 1493	S1493	0.999987	H	C	Profiling	Colorectal Cancer	Untreated (2D cultured(Acetone)HCT116 spheroids-Rep 2)	TMT	IMAC	Q Exactive	11684	[-3.587801]	pri_2905_237	Q96QT4	TRPM7	S1493	phospo_copy	2D cultured(Acetone)HCT116 spheroids-R2
3939725	30061712	Q96QT4		TRPM7			S 101	S101	0.786961	H	C	Profiling	Colorectal Cancer	Untreated (2D cultured(Acetone)HCT116 spheroids-Rep 3)	TMT	IMAC	Q Exactive	11968	[-1.119909]	pri_2905_237	Q96QT4	TRPM7	S101	phospo_copy	2D cultured(Acetone)HCT116 spheroids-R3
3949030	30061712	Q96QT4		TRPM7			S 1493	S1493	0.999813	H	C	Profiling	Colorectal Cancer	Untreated (3D cultured(Cell Recovery)HCT116 spheroids-Rep 1)	TMT	IMAC	Q Exactive	16480	[-2.31061]	pri_2905_237	Q96QT4	TRPM7	S1493	phospo_copy	3D cultured(CR)HCT116 spheroids-R1
3958109	30061712	Q96QT4		TRPM7			S 1477	S1477	0.997452	H	C	Profiling	Colorectal Cancer	Untreated (3D cultured(Cell Recovery)HCT116 spheroids-Rep 2)	TMT	IMAC	Q Exactive	12561	[-0.1699467]	pri_2905_237	Q96QT4	TRPM7	S1477	phospo_copy	3D cultured(CR)HCT116 spheroids-R2
3966387	30061712	Q96QT4		TRPM7			S 1255	S1255	0.9893	H	C	Profiling	Colorectal Cancer	Untreated (3D cultured(Cell Recovery)HCT116 spheroids-Rep 3)	TMT	IMAC	Q Exactive	12880	[-2.008553]	pri_2905_237	Q96QT4	TRPM7	S1255	phospo_copy	3D cultured(CR)HCT116 spheroids-R3
3976535	30061712	Q96QT4		TRPM7			S 1255	S1255	0.998952	H	C	Profiling	Colorectal Cancer	Untreated (3D cultured(Dispase)HCT116 spheroids-Rep 1)	TMT	IMAC	Q Exactive	17852	[-0.6108074]	pri_2905_237	Q96QT4	TRPM7	S1255	phospo_copy	3D cultured(Dispase)HCT116 spheroids-R1
3987304	30061712	Q96QT4		TRPM7			S 101	S101	0.943395	H	C	Profiling	Colorectal Cancer	Untreated (3D cultured(Dispase)HCT116 spheroids-Rep 2)	TMT	IMAC	Q Exactive	16226	[-0.9676552]	pri_2905_237	Q96QT4	TRPM7	S101	phospo_copy	3D cultured(Dispase)HCT116 spheroids-R2
4156747	30459283	Q96QT4		TRPM7	KISRRPSTEDTHE		S1504	S1504	0.961149	H	C	Profiling	Neuroblastoma cancer	Untreated(DMSO@NB1 cell line)	SILAC	TiO2	Q Exactive HF-X	13267	['Present', 'Present']	pri_1205_232	Q96QT4	TRPM7	S1504	phospo_copy	DMSO@NB1 cell line
4166895	30459283	Q96QT4		TRPM7	KISRRPSTEDTHE		S1504	S1504	0.961149	H	C	Profiling	Neuroblastoma cancer	treated(LDK378@NB1 cell line)	SILAC	TiO2	Q Exactive HF-X	13267	['Present', 'Present']	pri_1205_232	Q96QT4	TRPM7	S1504	phospo_copy	LDK378@NB1 cell line
4177043	30459283	Q96QT4		TRPM7	KISRRPSTEDTHE		S1504	S1504	0.961149	H	C	Profiling	Neuroblastoma cancer	treated(TAE684@NB1 cell line)	SILAC	TiO2	Q Exactive HF-X	13267	['Present', 'Present']	pri_1205_232	Q96QT4	TRPM7	S1504	phospo_copy	TAE684@NB1 cell line
4187191	30459283	Q96QT4		TRPM7	KISRRPSTEDTHE		S1504	S1504	0.961149	H	C	Profiling	Neuroblastoma cancer	treated(crizotinib@NB1 cell line)	SILAC	TiO2	Q Exactive HF-X	13267	['Present', 'Present']	pri_1205_232	Q96QT4	TRPM7	S1504	phospo_copy	Crizotinib@NB1 cell line
4297063	30843680	Q96QT4		TRPM7	IPVHSKQAEKISRRPSTEDTHEVDSKAALIP		S1504	S1504	0.971958	H	C	Profiling	breast cancer	Control(untreated@Human islet cells)	TMT	IMAC-Fe3+	Orbitrap fusion lumos tribrid	1141	[0.00379443, -0.134392]	pri_2804_223	Q96QT4	TRPM7	S1504	Ws	Untreated@Human islet cells
4297327	30843680	Q96QT4		TRPM7	IPVHSKQAEKISRRPSTEDTHEVDSKAALIP		S1504	S1504	0.971958	H	C	Profiling	breast cancer	Control(untreated@Human islet cells)	TMT	IMAC-Fe3+	Orbitrap fusion lumos tribrid	1141	[0.26765]	pri_2804_223	Q96QT4	TRPM7	S1504	Ws	Untreated@Human islet cells
4311389	30843680	Q96QT4		TRPM7	IPVHSKQAEKISRRPSTEDTHEVDSKAALIP		S1504	S1504	0.963582	H	C	Profiling	breast cancer	Treated(With boosting@AML cells)	TMT	IMAC-Fe3+	Orbitrap fusion lumos tribrid	12652	[9.27771, 9.56759, 10.1753, 8.93174, 10.0129, 9.71075, 9.38044, 13.9605, 10.0056]	pri_2804_223	Q96QT4	TRPM7	S1504	Ws	With boosting channel@AML cells
4332540	30843680	Q96QT4		TRPM7	IPVHSKQAEKISRRPSTEDTHEVDSKAALIP		S1504	S1504	0.971958	H	C	Profiling	breast cancer	Treated(cytokine@Human islet cells)	TMT	IMAC-Fe3+	Orbitrap fusion lumos tribrid	1141	[0.472415, -0.0946178, -0.0712409, 0.68726]	pri_2804_223	Q96QT4	TRPM7	S1504	Ws	Cytokine(IL-1beta,IFN-gama)@Human islet cells
4332803	30843680	Q96QT4		TRPM7	IPVHSKQAEKISRRPSTEDTHEVDSKAALIP		S1504	S1504	0.971958	H	C	Profiling	breast cancer	Treated(cytokine@Human islet cells)	TMT	IMAC-Fe3+	Orbitrap fusion lumos tribrid	1141	[-0.117748]	pri_2804_223	Q96QT4	TRPM7	S1504	Ws	Cytokine(IL-1beta,IFN-gama)@Human islet cells
4530537	31665227	Q96QT4		TRPM7	LSNNNTSENTLKRVSSLAGFTDCHRTSIPVH		S 1477	S1477	0.990426	H	C	Profiling	Cancer	Treated(KO-SGK3 @HEK293 cells)	TMT	TiO2	Orbitrap Fusion Tribrid	16854	[15.50804, 15.77314, 15.82625, 15.624]	Uba_0803_05	Q96QT4	TRPM7	S1477	Ws	KO-SGK3@HEK293
4556041	31665227	Q96QT4		TRPM7	LSNNNTSENTLKRVSSLAGFTDCHRTSIPVH		S 1477	S1477	0.990426	H	C	Profiling	Cancer	Untreated(WT-SGK3 @HEK293 cells)	TMT	TiO2	Orbitrap Fusion Tribrid	16854	[15.74189, 15.77571, 15.85574, 15.81378]	Uba_0803_05	Q96QT4	TRPM7	S1477	Ws	WT-SGK3@HEK293
4873926	32314919	H0YLN8		TRPM7	QSPTDAYGVINFQGGSHSYRAKYVRLSYDTK	HTEQSPTDAYGVINFQGGS(ph)HSYR	S101	S101	0.814123	H	C	Profiling	Inhibitors of checkpoint kinase 1 (CHK1)	Treated(2 mM HU+SCH 900776-Soluble fraction 1@HEK293A cell)	SILAC	TiO2	Orbitrap Elite MS	5794	[3986000.0]	Raf_0605_110	Q96QT4	TRPM7	S101	Ws	HU+SCH 900776 SF1@HEK293A cell
4889674	32314919	H0YLN8		TRPM7	QSPTDAYGVINFQGGSHSYRAKYVRLSYDTK	HTEQSPTDAYGVINFQGGS(ph)HSYR	S101	S101	0.814123	H	C	Profiling	Inhibitors of checkpoint kinase 1 (CHK1)	Untreated(2 mM HU-Soluble fraction 1 @HEK293A cell)	SILAC	TiO2	Orbitrap Elite MS	5794	[6908200.0]	Raf_0605_110	Q96QT4	TRPM7	S101	Ws	HU SF1@HEK293A cell
4900185	32336009	H0YLN8		TRPM7	GDRVNYIKRSLQSLDSQIGHLQDLSALTVDT	SLQSLDS(ph)QIGHLQDLSALTVDTLK	S1230	S1230	0.996709	H	C	Profiling	Lung cancer	Untreated-1(MET inhibitor EMD1214063-2@Atypical-Cell)	Isotope labeling	Peptide immunoaffinity enrichment+TiO2	LTQ Orbitrap Velos, quadrupole-Orbitrap (Q-Exactive)	468	[236290.0, 0.0, 0.0]	pri_1203_91	Q96QT4	TRPM7	S1230	Ws	Untreated control@GTLâ€16 cells (Atypical en) R1
4902223	32336009	H0YLN8		TRPM7	GDRVNYIKRSLQSLDSQIGHLQDLSALTVDT	SLQSLDS(ph)QIGHLQDLSALTVDTLK	S1230	S1230	0.860099	H	C	Profiling	Lung cancer	treated(IR-1@Atypical-Cell)	Isotope labeling	Peptide immunoaffinity enrichment+TiO2	LTQ Orbitrap Velos, quadrupole-Orbitrap (Q-Exactive)	1109	[419820.0, 0.0, 0.0]	pri_1203_91	Q96QT4	TRPM7	S1230	Ws	IR@GTLâ€16 cells (Atypical en) R1
4902594	32336009	H0YLN8		TRPM7	GDRVNYIKRSLQSLDSQIGHLQDLSALTVDT	SLQSLDS(ph)QIGHLQDLSALTVDTLK	S1230	S1230	0.979302	H	C	Profiling	Lung cancer	treated(IR-2@Atypical-Cell)	Isotope labeling	Peptide immunoaffinity enrichment+TiO2	LTQ Orbitrap Velos, quadrupole-Orbitrap (Q-Exactive)	1109	[299000.0, 0.0, 0.0]	pri_1203_91	Q96QT4	TRPM7	S1230	Ws	IR@GTLâ€16 cells (Atypical en) R2
5599091	33259812	Q96QT4		TRPM7	NLQPGNSTKESESTNSVRLML__________		S1860	S1860	0.999979	H	C	Profiling	Pluripotent stem	Control(Temporal-24H-iPSC cell line)	TMT	Q-Exactive HF-X	Fe-NTA	12539(Class I)	[14.27903907, 14.30998336, 14.20240975]	pri_2502_02	Q96QT4	TRPM7	S1860	Ws	Mock infection(24h)@iPSC cell line
5628730	33259812	Q96QT4		TRPM7	NLQPGNSTKESESTNSVRLML__________		S1860	S1860	0.999979	H	C	Profiling	Pluripotent stem	Treated(SARS-CoV-2-Temporal-24H-iPSC cell line)	TMT	Q-Exactive HF-X	Fe-NTA	12539(Class I)	[14.26896343, 14.04339845, 14.21825871]	pri_2502_02	Q96QT4	TRPM7	S1860	Ws	SARS-CoV-2(24h)@iPSC cell line
5647963	33357429	H0YLN8		TRPM7	TSIPHLSSPPTKFFVSTPSQPSCKSHLETGT	FFVS(ph)TPSQPSCK	S1404;1404	S1404	0.970304	H	C	Profiling	Cytokine stimulation	(Unstimulated@Th-1 cells)	SILAC	Ti-IMAC	Q Exactive Plus	10285	[14995000.0, 7151800.0]	pri_0903_67	Q96QT4	TRPM7	S1404	Ws	Unstimulated@Th-1 cells
5647967	33357429	H0YLN8		TRPM7	VELLKIFNKNQKLGSSSTSIPHLSSPPTKFF	LGSS(ph)STSIPHLSSPPTK	S1387;1387	S1387	0.946235	H	C	Profiling	Cytokine stimulation	(Unstimulated@Th-1 cells)	SILAC	Ti-IMAC	Q Exactive Plus	10285	[5896500.0, 3802200.0]	pri_0903_67	Q96QT4	TRPM7	S1387	Ws	Unstimulated@Th-1 cells
5657869	33357429	H0YLN8		TRPM7	TSIPHLSSPPTKFFVSTPSQPSCKSHLETGT	FFVS(ph)TPSQPSCK	S1404;1404	S1404	0.970304	H	C	Profiling	Cytokine stimulation	HyIL6 stimulated@Th-1 cells	SILAC	Ti-IMAC	Q Exactive Plus	10285	[21251000.0, 7877300.0]	pri_0903_67	Q96QT4	TRPM7	S1404	Ws	HyIL6@Th-1 cells
5657873	33357429	H0YLN8		TRPM7	VELLKIFNKNQKLGSSSTSIPHLSSPPTKFF	LGSS(ph)STSIPHLSSPPTK	S1387;1387	S1387	0.946235	H	C	Profiling	Cytokine stimulation	HyIL6 stimulated@Th-1 cells	SILAC	Ti-IMAC	Q Exactive Plus	10285	[6001200.0, 3740400.0]	pri_0903_67	Q96QT4	TRPM7	S1387	Ws	HyIL6@Th-1 cells
5668537	33357429	H0YLN8		TRPM7	TSIPHLSSPPTKFFVSTPSQPSCKSHLETGT	FFVS(ph)TPSQPSCK	S1404;1404	S1404	0.970304	H	C	Profiling	Cytokine stimulation	HyIL6+MSC stimulated@Th-1 cells	SILAC	Ti-IMAC	Q Exactive Plus	17934	[18271000.0, 6364100.0]	pri_0903_67	Q96QT4	TRPM7	S1404	Ws	HyIL6+MSC@Th-1 cells
5668542	33357429	H0YLN8		TRPM7	KETSNKIKILSNNNTSENTLKRVSSLAGFTD	ILSNNNTS(ph)ENTLK	S1468;1468	S1468	0.810139	H	C	Profiling	Cytokine stimulation	HyIL6+MSC stimulated@Th-1 cells	SILAC	Ti-IMAC	Q Exactive Plus	17934	[]	pri_0903_67	Q96QT4	TRPM7	S1468	Ws	HyIL6+MSC@Th-1 cells
5668543	33357429	H0YLN8		TRPM7	VELLKIFNKNQKLGSSSTSIPHLSSPPTKFF	LGSS(ph)STSIPHLSSPPTK	S1387;1387	S1387	0.946235	H	C	Profiling	Cytokine stimulation	HyIL6+MSC stimulated@Th-1 cells	SILAC	Ti-IMAC	Q Exactive Plus	17934	[9326400.0, 2034300.0]	pri_0903_67	Q96QT4	TRPM7	S1387	Ws	HyIL6+MSC@Th-1 cells
5769461	33619172	Q96QT4	54822	TRPM7	NLQPGNSTKESESTNSVRLML__________	ESESTNS(ph)VR	S1860	S1860	0.984658	H	C	Profile	Signalling-study	Treated(Temporal-24H-ARS-1620@H358 cell line)	TMT	IMAC	Q Exactive HF-X	15716(Class I)	[9.09394650137425, 8.47009535449599, 8.73190134814667, '-']	pri_1205_231	Q96QT4	TRPM7	S1860	Ws	ARS1620(24h)@H358 cell line IMAC
5769517	33619172	Q96QT4	54822	TRPM7	LSNNNTSENTLKRVSSLAGFTDCHRTSIPVH	VSS(ph)LAGFTDCHR	S1477	S1477	0.901554	H	C	Profile	Signalling-study	Treated(Temporal-24H-ARS-1620@H358 cell line)	TMT	IMAC	Q Exactive HF-X	15716(Class I)	[8.66469758743984, 8.5222879996743, 8.57924026724652, '-']	pri_1205_231	Q96QT4	TRPM7	S1477	Ws	ARS1620(24h)@H358 cell line IMAC
5784011	33619172	Q96QT4	54822	TRPM7	LSNNNTSENTLKRVSSLAGFTDCHRTSIPVH	VSS(ph)LAGFTDCHR	S1477	S1477	0.901554	H	C	Profile	Signalling-study	Treated(Temporal-24H-ARS1620@Calu1 cell line)	TMT	IMAC	Q Exactive HF-X	13744(Class I)	[8.77370947213643, 9.03838259812562, '-']	pri_1205_231	Q96QT4	TRPM7	S1477	Ws	ARS1620(24h)@Calu1 cell line IMAC
5798258	33619172	Q96QT4	54822	TRPM7	NLQPGNSTKESESTNSVRLML__________	ESESTNS(ph)VR	S1860	S1860	0.984658	H	C	Profile	Signalling-study	Treated(Temporal-6H-ARS-1620@H358 cell line)	TMT	IMAC	Q Exactive HF-X	15716(Class I)	[8.19801164233869, 7.74184687079515, 8.03004339856982, '-']	pri_1205_231	Q96QT4	TRPM7	S1860	Ws	ARS1620(6h)@H358 cell line IMAC
5798314	33619172	Q96QT4	54822	TRPM7	LSNNNTSENTLKRVSSLAGFTDCHRTSIPVH	VSS(ph)LAGFTDCHR	S1477	S1477	0.901554	H	C	Profile	Signalling-study	Treated(Temporal-6H-ARS-1620@H358 cell line)	TMT	IMAC	Q Exactive HF-X	15716(Class I)	[8.88078769856819, 8.77878249616937, 8.57308046221361, '-']	pri_1205_231	Q96QT4	TRPM7	S1477	Ws	ARS1620(6h)@H358 cell line IMAC
5825736	33619172	Q96QT4	54822	TRPM7	ALTVDTLKTLTAQKASEASKVHNEITRELSI	TLTAQKAS(ph)EASK	S1255	S1255	0.999348	H	C	Profile	Signalling-study	Treated(Temporary-24H-ARS1620@H1792 cell line)	TMT	IMAC	Q Exactive HF-X	13333(Class I)	[11.6803076959685, 11.7942306861635, 11.7779564521603, '-']	pri_1205_231	Q96QT4	TRPM7	S1255	Ws	ARS1620(24h)@H1792 cell line IMAC
5825757	33619172	Q96QT4	54822	TRPM7	LSNNNTSENTLKRVSSLAGFTDCHRTSIPVH	VSS(ph)LAGFTDCHR	S1477	S1477	0.901554	H	C	Profile	Signalling-study	Treated(Temporary-24H-ARS1620@H1792 cell line)	TMT	IMAC	Q Exactive HF-X	13333(Class I)	[8.09045717578648, 9.25535636070272, 9.36236212244452, '-']	pri_1205_231	Q96QT4	TRPM7	S1477	Ws	ARS1620(24h)@H1792 cell line IMAC
5838763	33619172	Q96QT4	54822	TRPM7	ALTVDTLKTLTAQKASEASKVHNEITRELSI	TLTAQKAS(ph)EASK	S1255	S1255	0.999348	H	C	Profile	Signalling-study	Treated(Temporary-6H-ARS1620@H1792 cell line)	TMT	IMAC	Q Exactive HF-X	13333(Class I)	[11.8739373067396, 12.1924257959092, 11.5992229236437, '-']	pri_1205_231	Q96QT4	TRPM7	S1255	Ws	ARS1620(6h)@H1792 cell line IMAC
5838784	33619172	Q96QT4	54822	TRPM7	LSNNNTSENTLKRVSSLAGFTDCHRTSIPVH	VSS(ph)LAGFTDCHR	S1477	S1477	0.901554	H	C	Profile	Signalling-study	Treated(Temporary-6H-ARS1620@H1792 cell line)	TMT	IMAC	Q Exactive HF-X	13333(Class I)	[8.51953934322821, 7.93367054333035, 8.24882237861829, '-']	pri_1205_231	Q96QT4	TRPM7	S1477	Ws	ARS1620(6h)@H1792 cell line IMAC
6067595	33797919	Q96QT4	-	TRPM7	FFVSTPSQPSCK		S1404	S1404	0.945771	H	C	Profiling	Cervical cancer	Control(non-treated-Experimen2@HeLa cell line)	SILAC	TiO2	Q Exactive	7262	[5888900, 'PRESENT', 'PRESENT', 'PRESENT']	Raf_0603_07	Q96QT4	TRPM7	S1404	phospo_copy	Untreated control@HeLa cell line R2
6072931	33797919	Q96QT4	-	TRPM7	VSSLAGFTDCHR		S1477	S1477	0.994834	H	C	Profiling	Cervical cancer	Control(non-treated-Experiment3@HeLa cell line)	SILAC	TiO2	Q Exactive	7152	[115370000, 'PRESENT', 'PRESENT', 'PRESENT']	Raf_0603_07	Q96QT4	TRPM7	S1477	phospo_copy	Untreated control@HeLa cell line R3
6085026	33797919	Q96QT4	-	TRPM7	FFVSTPSQPSCK		S1404	S1404	0.945771	H	C	Profiling	Cervical cancer	Treated(0.1 -Ã‚ÂµM rapamycin- experiment2@HeLa cell line)	SILAC	TiO2	Q Exactive	7262	[12123000, 'PRESENT', 'PRESENT', 'PRESENT']	Raf_0603_07	Q96QT4	TRPM7	S1404	phospo_copy	Rapamycin@HeLa cell line R2
6101598	33797919	Q96QT4	-	TRPM7	VSSLAGFTDCHR		S1477	S1477	0.994834	H	C	Profiling	Cervical cancer	Treated(0.1 -Ã‚ÂµM rapamycin-Experiment3@HeLa cell line)	SILAC	TiO2	Q Exactive	7827	[137660000, 'PRESENT', 'PRESENT', 'PRESENT']	Raf_0603_07	Q96QT4	TRPM7	S1477	phospo_copy	Rapamycin@HeLa cell line R3
6119375	33845483	Q96QT4		TRPM7	TSIPHLSSPPTKFFVSTPSQPSCKSHLETGT		S1404	S1404	provided	H	C	Profiling	SARS-Infection	Control(DMSO- 12Hours@A549 lung carcinoma cell lines)	Label-free	Fe3+NTA	Orbitrap Exploris 480	3292	['Present', 'Present', 'Present', 'Present']	pri_2502_02	Q96QT4	TRPM7	S1404	Ws	DMSO(12h)@A549 cell line
6119515	33845483	Q96QT4		TRPM7	LSNNNTSENTLKRVSSLAGFTDCHRTSIPVH		S1477	S1477	provided	H	C	Profiling	SARS-Infection	Control(DMSO- 12Hours@A549 lung carcinoma cell lines)	Label-free	Fe3+NTA	Orbitrap Exploris 480	3292	['Present', 'Present', 'Present', 'Present']	pri_2502_02	Q96QT4	TRPM7	S1477	Ws	DMSO(12h)@A549 cell line
6124058	33845483	Q96QT4		TRPM7	TSIPHLSSPPTKFFVSTPSQPSCKSHLETGT		S1404	S1404	provided	H	C	Profiling	SARS-Infection	Control(DMSO- 24Hours@A549 lung carcinoma cell lines)	Label-free	Fe3+NTA	Orbitrap Exploris 480	5658	['Present', 'Present', 'Present', 'Present']	pri_2502_02	Q96QT4	TRPM7	S1404	Ws	DMSO(24h)@A549 cell line
6129818	33845483	Q96QT4		TRPM7	TSIPHLSSPPTKFFVSTPSQPSCKSHLETGT		S1404	S1404	provided	H	C	Profiling	SARS-Infection	Control(DMSO- 36Hours@A549 lung carcinoma cell lines)	Label-free	Fe3+NTA	Orbitrap Exploris 480	6363	['Present', 'Present', 'Present', 'Present']	pri_2502_02	Q96QT4	TRPM7	S1404	Ws	DMSO(36h)@A549 cell line
6132769	33845483	Q96QT4		TRPM7	LSNNNTSENTLKRVSSLAGFTDCHRTSIPVH		S1477	S1477	provided	H	C	Profiling	SARS-Infection	Control(DMSO- 6Hours@A549 lung carcinoma cell lines)	Label-free	Fe3+NTA	Orbitrap Exploris 480	1749	['Present', 'Present', 'Present', 'Present']	pri_2502_02	Q96QT4	TRPM7	S1477	Ws	DMSO(6h)@A549 cell line
6138749	33845483	Q96QT4		TRPM7	TSIPHLSSPPTKFFVSTPSQPSCKSHLETGT		S1404	S1404	provided	H	C	Profiling	SARS-Infection	Treated(SARS-CoV- 24Hours@A549 lung carcinoma cell lines)	Label-free	Fe3+NTA	Orbitrap Exploris 480	4735	['Present', 'Present', 'Present', 'Present']	pri_2502_02	Q96QT4	TRPM7	S1404	Ws	SARS-CoV(24h)@A549 cell line
6147628	33845483	Q96QT4		TRPM7	TSIPHLSSPPTKFFVSTPSQPSCKSHLETGT		S1404	S1404	provided	H	C	Profiling	SARS-Infection	Treated(SARS-CoV- 36Hours@A549 lung carcinoma cell lines)	Label-free	Fe3+NTA	Orbitrap Exploris 480	11442	['Present', 'Present', 'Present', 'Present']	pri_2502_02	Q96QT4	TRPM7	S1404	Ws	SARS-CoV(36h)@A549 cell line
6147698	33845483	Q96QT4		TRPM7	IPVHSKQAEKISRRPSTEDTHEVDSKAALIP		S1504	S1504	provided	H	C	Profiling	SARS-Infection	Treated(SARS-CoV- 36Hours@A549 lung carcinoma cell lines)	Label-free	Fe3+NTA	Orbitrap Exploris 480	11442	['Present', 'Present', 'Present', 'Present']	pri_2502_02	Q96QT4	TRPM7	S1504	Ws	SARS-CoV(36h)@A549 cell line
6147887	33845483	Q96QT4		TRPM7	KRVSSLAGFTDCHRTSIPVHSKQAEKISRRP		S1488	S1488	provided	H	C	Profiling	SARS-Infection	Treated(SARS-CoV- 36Hours@A549 lung carcinoma cell lines)	Label-free	Fe3+NTA	Orbitrap Exploris 480	11442	['Present', 'Present', 'Present', 'Present']	pri_2502_02	Q96QT4	TRPM7	S1488	Ws	SARS-CoV(36h)@A549 cell line
6148054	33845483	Q96QT4		TRPM7	LSNNNTSENTLKRVSSLAGFTDCHRTSIPVH		S1477	S1477	provided	H	C	Profiling	SARS-Infection	Treated(SARS-CoV- 36Hours@A549 lung carcinoma cell lines)	Label-free	Fe3+NTA	Orbitrap Exploris 480	11442	['Present', 'Present', 'Present', 'Present']	pri_2502_02	Q96QT4	TRPM7	S1477	Ws	SARS-CoV(36h)@A549 cell line
6153957	33845483	Q96QT4		TRPM7	TSIPHLSSPPTKFFVSTPSQPSCKSHLETGT		S1404	S1404	provided	H	C	Profiling	SARS-Infection	Treated(SARS-CoV2- 12Hours@A549 lung carcinoma cell lines)	Label-free	Fe3+NTA	Orbitrap Exploris 480	3292	['Present', 'Present', 'Present', 'Present']	pri_2502_02	Q96QT4	TRPM7	S1404	Ws	SARS-CoV2(12h)@A549 cell line
6154097	33845483	Q96QT4		TRPM7	LSNNNTSENTLKRVSSLAGFTDCHRTSIPVH		S1477	S1477	provided	H	C	Profiling	SARS-Infection	Treated(SARS-CoV2- 12Hours@A549 lung carcinoma cell lines)	Label-free	Fe3+NTA	Orbitrap Exploris 480	3292	['Present', 'Present', 'Present', 'Present']	pri_2502_02	Q96QT4	TRPM7	S1477	Ws	SARS-CoV2(12h)@A549 cell line
6158640	33845483	Q96QT4		TRPM7	TSIPHLSSPPTKFFVSTPSQPSCKSHLETGT		S1404	S1404	provided	H	C	Profiling	SARS-Infection	Treated(SARS-CoV2- 24Hours@A549 lung carcinoma cell lines)	Label-free	Fe3+NTA	Orbitrap Exploris 480	5658	['Present', 'Present', 'Present', 'Present']	pri_2502_02	Q96QT4	TRPM7	S1404	Ws	SARS-CoV2(24h)@A549 cell line
6164400	33845483	Q96QT4		TRPM7	TSIPHLSSPPTKFFVSTPSQPSCKSHLETGT		S1404	S1404	provided	H	C	Profiling	SARS-Infection	Treated(SARS-CoV2- 36Hours@A549 lung carcinoma cell lines)	Label-free	Fe3+NTA	Orbitrap Exploris 480	6363	['Present', 'Present', 'Present', 'Present']	pri_2502_02	Q96QT4	TRPM7	S1404	Ws	SARS-CoV2(36h)@A549 cell line
6167351	33845483	Q96QT4		TRPM7	LSNNNTSENTLKRVSSLAGFTDCHRTSIPVH		S1477	S1477	provided	H	C	Profiling	SARS-Infection	Treated(SARS-CoV2- 6Hours@A549 lung carcinoma cell lines)	Label-free	Fe3+NTA	Orbitrap Exploris 480	1749	['Present', 'Present', 'Present', 'Present']	pri_2502_02	Q96QT4	TRPM7	S1477	Ws	SARS-CoV2(6h)@A549 cell line
6179706	33863878	Q96QT4		TRPM7	ILSNNNTSENTLKRVSSLAGFTDCHRTSIPV		S1476	S1476	0.99998	H	C	Profiling	Glioblastoma	Treated(ALGERNON (1 ÃŽÂ¼M) treated (72h)@U251 glioblastoma cells)	Label free	TiO2	Q Exactive HF X benchtop Orbitrap	27293	[]	pri_0903_64	Q96QT4	TRPM7	S1476	Ws	ALGERNON(1ÂµM)(72h)@U251 cells
6179723	33863878	Q96QT4		TRPM7	TSIPHLSSPPTKFFVSTPSQPSCKSHLETGT		S1404	S1404	0.843249	H	C	Profiling	Glioblastoma	Treated(ALGERNON (1 ÃŽÂ¼M) treated (72h)@U251 glioblastoma cells)	Label free	TiO2	Q Exactive HF X benchtop Orbitrap	27293	[0.4865921438]	pri_0903_64	Q96QT4	TRPM7	S1404	Ws	ALGERNON(1ÂµM)(72h)@U251 cells
6180281	33863878	Q96QT4		TRPM7	KETSNKIKILSNNNTSENTLKRVSSLAGFTD		S1468	S1468	0.785081	H	C	Profiling	Glioblastoma	Treated(ALGERNON (1 ÃŽÂ¼M) treated (72h)@U251 glioblastoma cells)	Label free	TiO2	Q Exactive HF X benchtop Orbitrap	27293	[]	pri_0903_64	Q96QT4	TRPM7	S1468	Ws	ALGERNON(1ÂµM)(72h)@U251 cells
6180303	33863878	Q96QT4		TRPM7	FPQDEPSDLNLQPGNSTKESESTNSVRLML_		S1851	S1851	0.905015	H	C	Profiling	Glioblastoma	Treated(ALGERNON (1 ÃŽÂ¼M) treated (72h)@U251 glioblastoma cells)	Label free	TiO2	Q Exactive HF X benchtop Orbitrap	27293	[1.029037714]	pri_0903_64	Q96QT4	TRPM7	S1851	Ws	ALGERNON(1ÂµM)(72h)@U251 cells
6180384	33863878	Q96QT4		TRPM7	PVHSKQAEKISRRPSTEDTHEVDSKAALIPD		T1505	T1505	0.876808	H	C	Profiling	Glioblastoma	Treated(ALGERNON (1 ÃŽÂ¼M) treated (72h)@U251 glioblastoma cells)	Label free	TiO2	Q Exactive HF X benchtop Orbitrap	27293	[1.029438019]	pri_0903_64	Q96QT4	TRPM7	T1505	Ws	ALGERNON(1ÂµM)(72h)@U251 cells
6196041	33863878	Q96QT4		TRPM7	ILSNNNTSENTLKRVSSLAGFTDCHRTSIPV		S1476	S1476	0.99998	H	C	Profiling	Glioblastoma	Treated(ALGERNON (10 ÃŽÂ¼M) treated (72h)@U251 glioblastoma cells)	Label free	TiO2	Q Exactive HF X benchtop Orbitrap	27293	[]	pri_0903_64	Q96QT4	TRPM7	S1476	Ws	ALGERNON(10ÂµM)(72h)@U251 cells
6196060	33863878	Q96QT4		TRPM7	TSIPHLSSPPTKFFVSTPSQPSCKSHLETGT		S1404	S1404	0.843249	H	C	Profiling	Glioblastoma	Treated(ALGERNON (10 ÃŽÂ¼M) treated (72h)@U251 glioblastoma cells)	Label free	TiO2	Q Exactive HF X benchtop Orbitrap	27293	[1.10822475]	pri_0903_64	Q96QT4	TRPM7	S1404	Ws	ALGERNON(10ÂµM)(72h)@U251 cells
6196617	33863878	Q96QT4		TRPM7	KETSNKIKILSNNNTSENTLKRVSSLAGFTD		S1468	S1468	0.785081	H	C	Profiling	Glioblastoma	Treated(ALGERNON (10 ÃŽÂ¼M) treated (72h)@U251 glioblastoma cells)	Label free	TiO2	Q Exactive HF X benchtop Orbitrap	27293	[]	pri_0903_64	Q96QT4	TRPM7	S1468	Ws	ALGERNON(10ÂµM)(72h)@U251 cells
6196638	33863878	Q96QT4		TRPM7	FPQDEPSDLNLQPGNSTKESESTNSVRLML_		S1851	S1851	0.905015	H	C	Profiling	Glioblastoma	Treated(ALGERNON (10 ÃŽÂ¼M) treated (72h)@U251 glioblastoma cells)	Label free	TiO2	Q Exactive HF X benchtop Orbitrap	27293	[0.7507362366]	pri_0903_64	Q96QT4	TRPM7	S1851	Ws	ALGERNON(10ÂµM)(72h)@U251 cells
6196719	33863878	Q96QT4		TRPM7	PVHSKQAEKISRRPSTEDTHEVDSKAALIPD		T1505	T1505	0.876808	H	C	Profiling	Glioblastoma	Treated(ALGERNON (10 ÃŽÂ¼M) treated (72h)@U251 glioblastoma cells)	Label free	TiO2	Q Exactive HF X benchtop Orbitrap	27293	[0.9416834712]	pri_0903_64	Q96QT4	TRPM7	T1505	Ws	ALGERNON(10ÂµM)(72h)@U251 cells
6212388	33863878	Q96QT4		TRPM7	ILSNNNTSENTLKRVSSLAGFTDCHRTSIPV		S1476	S1476	0.99998	H	C	Profiling	Glioblastoma	Treated(doxycycline (DOX) (48h)@U251 glioblastoma cells)	Label free	TiO2	Q Exactive HF X benchtop Orbitrap	27293	[0.9414785504]	pri_0903_64	Q96QT4	TRPM7	S1476	Ws	DOX(48h)@U251 cells
6212409	33863878	Q96QT4		TRPM7	TSIPHLSSPPTKFFVSTPSQPSCKSHLETGT		S1404	S1404	0.843249	H	C	Profiling	Glioblastoma	Treated(doxycycline (DOX) (48h)@U251 glioblastoma cells)	Label free	TiO2	Q Exactive HF X benchtop Orbitrap	27293	[]	pri_0903_64	Q96QT4	TRPM7	S1404	Ws	DOX(48h)@U251 cells
6212971	33863878	Q96QT4		TRPM7	KETSNKIKILSNNNTSENTLKRVSSLAGFTD		S1468	S1468	0.785081	H	C	Profiling	Glioblastoma	Treated(doxycycline (DOX) (48h)@U251 glioblastoma cells)	Label free	TiO2	Q Exactive HF X benchtop Orbitrap	27293	[0.8486263752]	pri_0903_64	Q96QT4	TRPM7	S1468	Ws	DOX(48h)@U251 cells
6212991	33863878	Q96QT4		TRPM7	FPQDEPSDLNLQPGNSTKESESTNSVRLML_		S1851	S1851	0.905015	H	C	Profiling	Glioblastoma	Treated(doxycycline (DOX) (48h)@U251 glioblastoma cells)	Label free	TiO2	Q Exactive HF X benchtop Orbitrap	27293	[0.9682778716]	pri_0903_64	Q96QT4	TRPM7	S1851	Ws	DOX(48h)@U251 cells
6213072	33863878	Q96QT4		TRPM7	PVHSKQAEKISRRPSTEDTHEVDSKAALIPD		T1505	T1505	0.876808	H	C	Profiling	Glioblastoma	Treated(doxycycline (DOX) (48h)@U251 glioblastoma cells)	Label free	TiO2	Q Exactive HF X benchtop Orbitrap	27293	[1.134155512]	pri_0903_64	Q96QT4	TRPM7	T1505	Ws	DOX(48h)@U251 cells
6228718	33863878	Q96QT4		TRPM7	ILSNNNTSENTLKRVSSLAGFTDCHRTSIPV		S1476	S1476	0.99998	H	C	Profiling	Glioblastoma	Treated(doxycycline (DOX) (72h)@U251 glioblastoma cells)	Label free	TiO2	Q Exactive HF X benchtop Orbitrap	27293	[0.6492680907]	pri_0903_64	Q96QT4	TRPM7	S1476	Ws	DOX(72h)@U251 cells
6228739	33863878	Q96QT4		TRPM7	TSIPHLSSPPTKFFVSTPSQPSCKSHLETGT		S1404	S1404	0.843249	H	C	Profiling	Glioblastoma	Treated(doxycycline (DOX) (72h)@U251 glioblastoma cells)	Label free	TiO2	Q Exactive HF X benchtop Orbitrap	27293	[]	pri_0903_64	Q96QT4	TRPM7	S1404	Ws	DOX(72h)@U251 cells
6229302	33863878	Q96QT4		TRPM7	KETSNKIKILSNNNTSENTLKRVSSLAGFTD		S1468	S1468	0.785081	H	C	Profiling	Glioblastoma	Treated(doxycycline (DOX) (72h)@U251 glioblastoma cells)	Label free	TiO2	Q Exactive HF X benchtop Orbitrap	27293	[0.6758556366]	pri_0903_64	Q96QT4	TRPM7	S1468	Ws	DOX(72h)@U251 cells
6229322	33863878	Q96QT4		TRPM7	FPQDEPSDLNLQPGNSTKESESTNSVRLML_		S1851	S1851	0.905015	H	C	Profiling	Glioblastoma	Treated(doxycycline (DOX) (72h)@U251 glioblastoma cells)	Label free	TiO2	Q Exactive HF X benchtop Orbitrap	27293	[0.6482672095]	pri_0903_64	Q96QT4	TRPM7	S1851	Ws	DOX(72h)@U251 cells
6229403	33863878	Q96QT4		TRPM7	PVHSKQAEKISRRPSTEDTHEVDSKAALIPD		T1505	T1505	0.876808	H	C	Profiling	Glioblastoma	Treated(doxycycline (DOX) (72h)@U251 glioblastoma cells)	Label free	TiO2	Q Exactive HF X benchtop Orbitrap	27293	[0.8063309193]	pri_0903_64	Q96QT4	TRPM7	T1505	Ws	DOX(72h)@U251 cells
6245070	33863878	Q96QT4		TRPM7	ILSNNNTSENTLKRVSSLAGFTDCHRTSIPV		S1476	S1476	0.99998	H	C	Profiling	Glioblastoma	Treated(leucettine 41(1 ÃŽÂ¼M) treated (72h)@U251 glioblastoma cells)	Label free	TiO2	Q Exactive HF X benchtop Orbitrap	27293	[]	pri_0903_64	Q96QT4	TRPM7	S1476	Ws	Leucettine41(1ÂµM)(72h)@U251 cells
6245089	33863878	Q96QT4		TRPM7	TSIPHLSSPPTKFFVSTPSQPSCKSHLETGT		S1404	S1404	0.843249	H	C	Profiling	Glioblastoma	Treated(leucettine 41(1 ÃŽÂ¼M) treated (72h)@U251 glioblastoma cells)	Label free	TiO2	Q Exactive HF X benchtop Orbitrap	27293	[0.6677735448]	pri_0903_64	Q96QT4	TRPM7	S1404	Ws	Leucettine41(1ÂµM)(72h)@U251 cells
6245644	33863878	Q96QT4		TRPM7	KETSNKIKILSNNNTSENTLKRVSSLAGFTD		S1468	S1468	0.785081	H	C	Profiling	Glioblastoma	Treated(leucettine 41(1 ÃŽÂ¼M) treated (72h)@U251 glioblastoma cells)	Label free	TiO2	Q Exactive HF X benchtop Orbitrap	27293	[]	pri_0903_64	Q96QT4	TRPM7	S1468	Ws	Leucettine41(1ÂµM)(72h)@U251 cells
6245666	33863878	Q96QT4		TRPM7	FPQDEPSDLNLQPGNSTKESESTNSVRLML_		S1851	S1851	0.905015	H	C	Profiling	Glioblastoma	Treated(leucettine 41(1 ÃŽÂ¼M) treated (72h)@U251 glioblastoma cells)	Label free	TiO2	Q Exactive HF X benchtop Orbitrap	27293	[0.852296412]	pri_0903_64	Q96QT4	TRPM7	S1851	Ws	Leucettine41(1ÂµM)(72h)@U251 cells
6245741	33863878	Q96QT4		TRPM7	PVHSKQAEKISRRPSTEDTHEVDSKAALIPD		T1505	T1505	0.876808	H	C	Profiling	Glioblastoma	Treated(leucettine 41(1 ÃŽÂ¼M) treated (72h)@U251 glioblastoma cells)	Label free	TiO2	Q Exactive HF X benchtop Orbitrap	27293	[1.33467865]	pri_0903_64	Q96QT4	TRPM7	T1505	Ws	Leucettine41(1ÂµM)(72h)@U251 cells
6261409	33863878	Q96QT4		TRPM7	ILSNNNTSENTLKRVSSLAGFTDCHRTSIPV		S1476	S1476	0.99998	H	C	Profiling	Glioblastoma	Treated(leucettine 41(10 ÃŽÂ¼M) treated (72h)@U251 glioblastoma cells)	Label free	TiO2	Q Exactive HF X benchtop Orbitrap	27293	[]	pri_0903_64	Q96QT4	TRPM7	S1476	Ws	Leucettine41(10ÂµM)(72h)@U251 cells
6261428	33863878	Q96QT4		TRPM7	TSIPHLSSPPTKFFVSTPSQPSCKSHLETGT		S1404	S1404	0.843249	H	C	Profiling	Glioblastoma	Treated(leucettine 41(10 ÃŽÂ¼M) treated (72h)@U251 glioblastoma cells)	Label free	TiO2	Q Exactive HF X benchtop Orbitrap	27293	[]	pri_0903_64	Q96QT4	TRPM7	S1404	Ws	Leucettine41(10ÂµM)(72h)@U251 cells
6261985	33863878	Q96QT4		TRPM7	KETSNKIKILSNNNTSENTLKRVSSLAGFTD		S1468	S1468	0.785081	H	C	Profiling	Glioblastoma	Treated(leucettine 41(10 ÃŽÂ¼M) treated (72h)@U251 glioblastoma cells)	Label free	TiO2	Q Exactive HF X benchtop Orbitrap	27293	[]	pri_0903_64	Q96QT4	TRPM7	S1468	Ws	Leucettine41(10ÂµM)(72h)@U251 cells
6262006	33863878	Q96QT4		TRPM7	FPQDEPSDLNLQPGNSTKESESTNSVRLML_		S1851	S1851	0.905015	H	C	Profiling	Glioblastoma	Treated(leucettine 41(10 ÃŽÂ¼M) treated (72h)@U251 glioblastoma cells)	Label free	TiO2	Q Exactive HF X benchtop Orbitrap	27293	[0.9538677335]	pri_0903_64	Q96QT4	TRPM7	S1851	Ws	Leucettine41(10ÂµM)(72h)@U251 cells
6262086	33863878	Q96QT4		TRPM7	PVHSKQAEKISRRPSTEDTHEVDSKAALIPD		T1505	T1505	0.876808	H	C	Profiling	Glioblastoma	Treated(leucettine 41(10 ÃŽÂ¼M) treated (72h)@U251 glioblastoma cells)	Label free	TiO2	Q Exactive HF X benchtop Orbitrap	27293	[0.7266283035]	pri_0903_64	Q96QT4	TRPM7	T1505	Ws	Leucettine41(10ÂµM)(72h)@U251 cells
6608851	33953186	Q96QT4		TRPM7			S1477	S1477	0.999853	H	C	Profiling	Lung cancer	treated(pervanadate-DDA method@PC9 cell line)	TMT	IMAC	LTQ Orbitrap Fusion Lumos Tribrid	11317	[17381000.0, 19798000.0, 24156000.0]	pri_1703_98	Q96QT4	TRPM7	S1477	phospo_copy	Pervanadate@PC9 cell line DDA
6617452	33953186	Q96QT4		TRPM7			S1361	S1361	0.882047	H	C	Profiling	Lung cancer	treated(pervanadate-DDA method@PC9 cell line)	TMT	IMAC	LTQ Orbitrap Fusion Lumos Tribrid	11317	[13913000.0]	pri_1703_98	Q96QT4	TRPM7	S1361	phospo_copy	Pervanadate@PC9 cell line DDA
6665265	34186244	Q96QT4	-	-	PEAGSSSGALFPSAVSPPELRQRLHGVELLK	-	1361	S1361	Class I	H	C	Profiling	Kinase-study	Control1(HEK293T cell line)	TMT	TIO2(HAMMOC)	Orbitrap Fusion Lumos or Q Exactive	7188(Class I)	[3203.315318, 2738.651685, 2584.375521, '-']	pri_2502_5	Q96QT4	TRPM7	S1361	Ws	DMSO ctrl1@HEK293T cell line
6665434	34186244	Q96QT4	-	-	FPQDEPSDLNLQPGNSTKESESTNSVRLML_	-	1851	S1851	Class I	H	C	Profiling	Kinase-study	Control1(HEK293T cell line)	TMT	TIO2(HAMMOC)	Orbitrap Fusion Lumos or Q Exactive	7188(Class I)	[23455.68643, 22293.72502, 27212.84175, '-']	pri_2502_5	Q96QT4	TRPM7	S1851	Ws	DMSO ctrl1@HEK293T cell line
6678698	34186244	Q96QT4	-	-	PEAGSSSGALFPSAVSPPELRQRLHGVELLK	-	1361	S1361	Class I	H	C	Profiling	Kinase-study	Treated(CX-4945@HEK293T cell line)	TMT	TIO2(HAMMOC)	Orbitrap Fusion Lumos or Q Exactive	7188(Class I)	[26846.56743, 8680.125004, 13514.77704, '-']	pri_2502_5	Q96QT4	TRPM7	S1361	Ws	CX-4945@HEK293T cell line
6678871	34186244	Q96QT4	-	-	FPQDEPSDLNLQPGNSTKESESTNSVRLML_	-	1851	S1851	Class I	H	C	Profiling	Kinase-study	Treated(CX-4945@HEK293T cell line)	TMT	TIO2(HAMMOC)	Orbitrap Fusion Lumos or Q Exactive	7188(Class I)	[29920.56957, 34299.50425, 29962.07856, '-']	pri_2502_5	Q96QT4	TRPM7	S1851	Ws	CX-4945@HEK293T cell line
6712123	34343000	Q96QT4		TRPM7	VDTLKTLTAQKASEASKVHNEITRELSISKH		S1258	S1258	0.998222	H	C	Profiling	Melanoma	(ERK1 KO(day0)@BRAFMUT 451Lu cells)	Label free	IMAC(Fe(III)-NTA)	Orbitrap Q Exactive HF	15124	[]	pri_1003_69	Q96QT4	TRPM7	S1258	phospo_copy	ERK1 KO(0d)@BRAFMUT 451Lu cells
6712445	34343000	Q96QT4		TRPM7	LSNNNTSENTLKRVSSLAGFTDCHRTSIPVH		S1477	S1477	0.961612	H	C	Profiling	Melanoma	(ERK1 KO(day0)@BRAFMUT 451Lu cells)	Label free	IMAC(Fe(III)-NTA)	Orbitrap Q Exactive HF	15124	[]	pri_1003_69	Q96QT4	TRPM7	S1477	phospo_copy	ERK1 KO(0d)@BRAFMUT 451Lu cells
6726293	34343000	Q96QT4		TRPM7	VDTLKTLTAQKASEASKVHNEITRELSISKH		S1258	S1258	0.998222	H	C	Profiling	Melanoma	(ERK1 KO(day1)@BRAFMUT 451Lu cells)	Label free	IMAC(Fe(III)-NTA)	Orbitrap Q Exactive HF	15124	[]	pri_1003_69	Q96QT4	TRPM7	S1258	phospo_copy	ERK1 KO(1d)@BRAFMUT 451Lu cells
6726615	34343000	Q96QT4		TRPM7	LSNNNTSENTLKRVSSLAGFTDCHRTSIPVH		S1477	S1477	0.961612	H	C	Profiling	Melanoma	(ERK1 KO(day1)@BRAFMUT 451Lu cells)	Label free	IMAC(Fe(III)-NTA)	Orbitrap Q Exactive HF	15124	[]	pri_1003_69	Q96QT4	TRPM7	S1477	phospo_copy	ERK1 KO(1d)@BRAFMUT 451Lu cells
6740463	34343000	Q96QT4		TRPM7	VDTLKTLTAQKASEASKVHNEITRELSISKH		S1258	S1258	0.998222	H	C	Profiling	Melanoma	(ERK1 KO(day3)@BRAFMUT 451Lu cells)	Label free	IMAC(Fe(III)-NTA)	Orbitrap Q Exactive HF	15124	[]	pri_1003_69	Q96QT4	TRPM7	S1258	phospo_copy	ERK1 KO(3d)@BRAFMUT 451Lu cells
6740785	34343000	Q96QT4		TRPM7	LSNNNTSENTLKRVSSLAGFTDCHRTSIPVH		S1477	S1477	0.961612	H	C	Profiling	Melanoma	(ERK1 KO(day3)@BRAFMUT 451Lu cells)	Label free	IMAC(Fe(III)-NTA)	Orbitrap Q Exactive HF	15124	[]	pri_1003_69	Q96QT4	TRPM7	S1477	phospo_copy	ERK1 KO(3d)@BRAFMUT 451Lu cells
6754633	34343000	Q96QT4		TRPM7	VDTLKTLTAQKASEASKVHNEITRELSISKH		S1258	S1258	0.998222	H	C	Profiling	Melanoma	(ERK2 KO(day0)@BRAFMUT 451Lu cells)	Label free	IMAC(Fe(III)-NTA)	Orbitrap Q Exactive HF	15124	[]	pri_1003_69	Q96QT4	TRPM7	S1258	phospo_copy	ERK2 KO(0d)@BRAFMUT 451Lu cells
6754954	34343000	Q96QT4		TRPM7	LSNNNTSENTLKRVSSLAGFTDCHRTSIPVH		S1477	S1477	0.961612	H	C	Profiling	Melanoma	(ERK2 KO(day0)@BRAFMUT 451Lu cells)	Label free	IMAC(Fe(III)-NTA)	Orbitrap Q Exactive HF	15124	[-2.32]	pri_1003_69	Q96QT4	TRPM7	S1477	phospo_copy	ERK2 KO(0d)@BRAFMUT 451Lu cells
6768803	34343000	Q96QT4		TRPM7	VDTLKTLTAQKASEASKVHNEITRELSISKH		S1258	S1258	0.998222	H	C	Profiling	Melanoma	(ERK2 KO(day1)@BRAFMUT 451Lu cells)	Label free	IMAC(Fe(III)-NTA)	Orbitrap Q Exactive HF	15124	[]	pri_1003_69	Q96QT4	TRPM7	S1258	phospo_copy	ERK2 KO(1d)@BRAFMUT 451Lu cells
6769123	34343000	Q96QT4		TRPM7	LSNNNTSENTLKRVSSLAGFTDCHRTSIPVH		S1477	S1477	0.961612	H	C	Profiling	Melanoma	(ERK2 KO(day1)@BRAFMUT 451Lu cells)	Label free	IMAC(Fe(III)-NTA)	Orbitrap Q Exactive HF	15124	[]	pri_1003_69	Q96QT4	TRPM7	S1477	phospo_copy	ERK2 KO(1d)@BRAFMUT 451Lu cells
6782974	34343000	Q96QT4		TRPM7	VDTLKTLTAQKASEASKVHNEITRELSISKH		S1258	S1258	0.998222	H	C	Profiling	Melanoma	(ERK2 KO(day3)@BRAFMUT 451Lu cells)	Label free	IMAC(Fe(III)-NTA)	Orbitrap Q Exactive HF	15124	[]	pri_1003_69	Q96QT4	TRPM7	S1258	phospo_copy	ERK2 KO(3d)@BRAFMUT 451Lu cells
6783295	34343000	Q96QT4		TRPM7	LSNNNTSENTLKRVSSLAGFTDCHRTSIPVH		S1477	S1477	0.961612	H	C	Profiling	Melanoma	(ERK2 KO(day3)@BRAFMUT 451Lu cells)	Label free	IMAC(Fe(III)-NTA)	Orbitrap Q Exactive HF	15124	[]	pri_1003_69	Q96QT4	TRPM7	S1477	phospo_copy	ERK2 KO(3d)@BRAFMUT 451Lu cells
6797145	34343000	Q96QT4		TRPM7	VDTLKTLTAQKASEASKVHNEITRELSISKH		S1258	S1258	0.998222	H	C	Profiling	Melanoma	(JUNB KO(day0)@BRAFMUT 451Lu cells)	Label free	IMAC(Fe(III)-NTA)	Orbitrap Q Exactive HF	15124	[]	pri_1003_69	Q96QT4	TRPM7	S1258	phospo_copy	JUNB KO(0d)@BRAFMUT 451Lu cells
6797464	34343000	Q96QT4		TRPM7	LSNNNTSENTLKRVSSLAGFTDCHRTSIPVH		S1477	S1477	0.961612	H	C	Profiling	Melanoma	(JUNB KO(day0)@BRAFMUT 451Lu cells)	Label free	IMAC(Fe(III)-NTA)	Orbitrap Q Exactive HF	15124	[]	pri_1003_69	Q96QT4	TRPM7	S1477	phospo_copy	JUNB KO(0d)@BRAFMUT 451Lu cells
6811315	34343000	Q96QT4		TRPM7	VDTLKTLTAQKASEASKVHNEITRELSISKH		S1258	S1258	0.998222	H	C	Profiling	Melanoma	(JUNB KO(day1)@BRAFMUT 451Lu cells)	Label free	IMAC(Fe(III)-NTA)	Orbitrap Q Exactive HF	15124	[]	pri_1003_69	Q96QT4	TRPM7	S1258	phospo_copy	JUNB KO(1d)@BRAFMUT 451Lu cells
6811634	34343000	Q96QT4		TRPM7	LSNNNTSENTLKRVSSLAGFTDCHRTSIPVH		S1477	S1477	0.961612	H	C	Profiling	Melanoma	(JUNB KO(day1)@BRAFMUT 451Lu cells)	Label free	IMAC(Fe(III)-NTA)	Orbitrap Q Exactive HF	15124	[]	pri_1003_69	Q96QT4	TRPM7	S1477	phospo_copy	JUNB KO(1d)@BRAFMUT 451Lu cells
6825485	34343000	Q96QT4		TRPM7	VDTLKTLTAQKASEASKVHNEITRELSISKH		S1258	S1258	0.998222	H	C	Profiling	Melanoma	(JUNB KO(day3)@BRAFMUT 451Lu cells)	Label free	IMAC(Fe(III)-NTA)	Orbitrap Q Exactive HF	15124	[]	pri_1003_69	Q96QT4	TRPM7	S1258	phospo_copy	JUNB KO(3d)@BRAFMUT 451Lu cells
6825805	34343000	Q96QT4		TRPM7	LSNNNTSENTLKRVSSLAGFTDCHRTSIPVH		S1477	S1477	0.961612	H	C	Profiling	Melanoma	(JUNB KO(day3)@BRAFMUT 451Lu cells)	Label free	IMAC(Fe(III)-NTA)	Orbitrap Q Exactive HF	15124	[]	pri_1003_69	Q96QT4	TRPM7	S1477	phospo_copy	JUNB KO(3d)@BRAFMUT 451Lu cells
6839655	34343000	Q96QT4		TRPM7	VDTLKTLTAQKASEASKVHNEITRELSISKH		S1258	S1258	0.998222	H	C	Profiling	Melanoma	(WT(day0)@BRAFMUT 451Lu cells)	Label free	IMAC(Fe(III)-NTA)	Orbitrap Q Exactive HF	15124	[-0.88]	pri_1003_69	Q96QT4	TRPM7	S1258	phospo_copy	WT(0d)@BRAFMUT 451Lu cells
6839973	34343000	Q96QT4		TRPM7	LSNNNTSENTLKRVSSLAGFTDCHRTSIPVH		S1477	S1477	0.961612	H	C	Profiling	Melanoma	(WT(day0)@BRAFMUT 451Lu cells)	Label free	IMAC(Fe(III)-NTA)	Orbitrap Q Exactive HF	15124	[-1.89]	pri_1003_69	Q96QT4	TRPM7	S1477	phospo_copy	WT(0d)@BRAFMUT 451Lu cells
6853825	34343000	Q96QT4		TRPM7	VDTLKTLTAQKASEASKVHNEITRELSISKH		S1258	S1258	0.998222	H	C	Profiling	Melanoma	(WT(day1)@BRAFMUT 451Lu cells)	Label free	IMAC(Fe(III)-NTA)	Orbitrap Q Exactive HF	15124	[]	pri_1003_69	Q96QT4	TRPM7	S1258	phospo_copy	WT(1d)@BRAFMUT 451Lu cells
6854143	34343000	Q96QT4		TRPM7	LSNNNTSENTLKRVSSLAGFTDCHRTSIPVH		S1477	S1477	0.961612	H	C	Profiling	Melanoma	(WT(day1)@BRAFMUT 451Lu cells)	Label free	IMAC(Fe(III)-NTA)	Orbitrap Q Exactive HF	15124	[]	pri_1003_69	Q96QT4	TRPM7	S1477	phospo_copy	WT(1d)@BRAFMUT 451Lu cells
6867995	34343000	Q96QT4		TRPM7	VDTLKTLTAQKASEASKVHNEITRELSISKH		S1258	S1258	0.998222	H	C	Profiling	Melanoma	(WT(day3)@BRAFMUT 451Lu cells)	Label free	IMAC(Fe(III)-NTA)	Orbitrap Q Exactive HF	15124	[]	pri_1003_69	Q96QT4	TRPM7	S1258	phospo_copy	WT(3d)@BRAFMUT 451Lu cells
6868314	34343000	Q96QT4		TRPM7	LSNNNTSENTLKRVSSLAGFTDCHRTSIPVH		S1477	S1477	0.961612	H	C	Profiling	Melanoma	(WT(day3)@BRAFMUT 451Lu cells)	Label free	IMAC(Fe(III)-NTA)	Orbitrap Q Exactive HF	15124	[]	pri_1003_69	Q96QT4	TRPM7	S1477	phospo_copy	WT(3d)@BRAFMUT 451Lu cells
6938304	34604676	H0YLN8		TRPM7	ILSNNNTSENTLKRVSSLAGFTDCHRTSIPV	RVS(ph)SLAGFTDCHR	S1476	S1476	0.972095	H	C	Profiling	Acute Lymphoblastic Leukemia	Treated(DMSO+PCB@Primary ALL-5 cells)	TMT	TiO2+Fe-NTA	Orbitrap Fusion Lumos	4788	[]	52_1504_Raf	Q96QT4	TRPM7	S1476	Ws	DMSO+PCB@Primary ALL-5 cells
6942947	34604676	H0YLN8		TRPM7	ILSNNNTSENTLKRVSSLAGFTDCHRTSIPV	RVS(ph)SLAGFTDCHR	S1476	S1476	0.972095	H	C	Profiling	Acute Lymphoblastic Leukemia	Treated(DMSO@Primary ALL-5 cells)	TMT	TiO2+Fe-NTA	Orbitrap Fusion Lumos	4788	[14.84178306, 14.33713378, 13.99578973]	52_1504_Raf	Q96QT4	TRPM7	S1476	Ws	DMSO@Primary ALL-5 cells
6947590	34604676	H0YLN8		TRPM7	ILSNNNTSENTLKRVSSLAGFTDCHRTSIPV	RVS(ph)SLAGFTDCHR	S1476	S1476	0.972095	H	C	Profiling	Acute Lymphoblastic Leukemia	Treated(VCR+PCB@Primary ALL-5 cells)	TMT	TiO2+Fe-NTA	Orbitrap Fusion Lumos	4788	[]	52_1504_Raf	Q96QT4	TRPM7	S1476	Ws	VCR+PCB@Primary ALL-5 cells
6952233	34604676	H0YLN8		TRPM7	ILSNNNTSENTLKRVSSLAGFTDCHRTSIPV	RVS(ph)SLAGFTDCHR	S1476	S1476	0.972095	H	C	Profiling	Acute Lymphoblastic Leukemia	Treated(VCR@Primary ALL-5 cells)	TMT	TiO2+Fe-NTA	Orbitrap Fusion Lumos	4788	[14.57180701, 14.15179572, 14.65449491]	52_1504_Raf	Q96QT4	TRPM7	S1476	Ws	VCR@Primary ALL-5 cells
7149230	34974192	H0YLN8		TRPM7	TSIPHLSSPPTKFFVSTPSQPSCKSHLETGT	FFVS(ph)TPSQPSCK	S1404;1404	S1404	0.986542	H	C	Profiling	Mitophagy	Treated(CCP(0h)@C431A-Parkin HeLa cells)	Dimethyl Labeling	IMAC	Q Exactive HF	15804	[0, 0, 0, 0]	pri_1003_69	Q96QT4	TRPM7	S1404	Mode_Seq	CCP(0h)@C431A-Parkin HeLa cells
7149233	34974192	H0YLN8		TRPM7	PEAGSSSGALFPSAVSPPELRQRLHGVELLK	EFNFPEAGSSSGALFPSAVS(ph)PPELR	S1361;1361	S1361	0.989933	H	C	Profiling	Mitophagy	Treated(CCP(0h)@C431A-Parkin HeLa cells)	Dimethyl Labeling	IMAC	Q Exactive HF	15804	[0, 0, 6030200, 0]	pri_1003_69	Q96QT4	TRPM7	S1361	Mode_Seq	CCP(0h)@C431A-Parkin HeLa cells
7162075	34974192	H0YLN8		TRPM7	TSIPHLSSPPTKFFVSTPSQPSCKSHLETGT	FFVS(ph)TPSQPSCK	S1404;1404	S1404	0.986542	H	C	Profiling	Mitophagy	Treated(CCP(0h)@WT Parkin HeLa cells)	Dimethyl Labeling	IMAC	Q Exactive HF	15804	[0, 6812800, 0, 0]	pri_1003_69	Q96QT4	TRPM7	S1404	Mode_Seq	CCP(0h)@WT Parkin HeLa cells
7162078	34974192	H0YLN8		TRPM7	PEAGSSSGALFPSAVSPPELRQRLHGVELLK	EFNFPEAGSSSGALFPSAVS(ph)PPELR	S1361;1361	S1361	0.989933	H	C	Profiling	Mitophagy	Treated(CCP(0h)@WT Parkin HeLa cells)	Dimethyl Labeling	IMAC	Q Exactive HF	15804	[0, 6197500, 0, 0]	pri_1003_69	Q96QT4	TRPM7	S1361	Mode_Seq	CCP(0h)@WT Parkin HeLa cells
7174920	34974192	H0YLN8		TRPM7	TSIPHLSSPPTKFFVSTPSQPSCKSHLETGT	FFVS(ph)TPSQPSCK	S1404;1404	S1404	0.986542	H	C	Profiling	Mitophagy	Treated(CCP(12h)@C431A-Parkin HeLa cells)	Dimethyl Labeling	IMAC	Q Exactive HF	15804	[0, 0]	pri_1003_69	Q96QT4	TRPM7	S1404	Mode_Seq	CCP(12h)@C431A-Parkin HeLa cells
7174923	34974192	H0YLN8		TRPM7	PEAGSSSGALFPSAVSPPELRQRLHGVELLK	EFNFPEAGSSSGALFPSAVS(ph)PPELR	S1361;1361	S1361	0.989933	H	C	Profiling	Mitophagy	Treated(CCP(12h)@C431A-Parkin HeLa cells)	Dimethyl Labeling	IMAC	Q Exactive HF	15804	[13769000, 0]	pri_1003_69	Q96QT4	TRPM7	S1361	Mode_Seq	CCP(12h)@C431A-Parkin HeLa cells
7187765	34974192	H0YLN8		TRPM7	TSIPHLSSPPTKFFVSTPSQPSCKSHLETGT	FFVS(ph)TPSQPSCK	S1404;1404	S1404	0.986542	H	C	Profiling	Mitophagy	Treated(CCP(12h)@WT Parkin HeLa cells)	Dimethyl Labeling	IMAC	Q Exactive HF	15804	[0, 0]	pri_1003_69	Q96QT4	TRPM7	S1404	Mode_Seq	CCP(12h)@WT Parkin HeLa cells
7187768	34974192	H0YLN8		TRPM7	PEAGSSSGALFPSAVSPPELRQRLHGVELLK	EFNFPEAGSSSGALFPSAVS(ph)PPELR	S1361;1361	S1361	0.989933	H	C	Profiling	Mitophagy	Treated(CCP(12h)@WT Parkin HeLa cells)	Dimethyl Labeling	IMAC	Q Exactive HF	15804	[0, 0]	pri_1003_69	Q96QT4	TRPM7	S1361	Mode_Seq	CCP(12h)@WT Parkin HeLa cells
7200610	34974192	H0YLN8		TRPM7	TSIPHLSSPPTKFFVSTPSQPSCKSHLETGT	FFVS(ph)TPSQPSCK	S1404;1404	S1404	0.986542	H	C	Profiling	Mitophagy	Treated(CCP(18h)@C431A-Parkin HeLa cells)	Dimethyl Labeling	IMAC	Q Exactive HF	15804	[0, 0]	pri_1003_69	Q96QT4	TRPM7	S1404	Mode_Seq	CCP(18h)@C431A-Parkin HeLa cells
7200613	34974192	H0YLN8		TRPM7	PEAGSSSGALFPSAVSPPELRQRLHGVELLK	EFNFPEAGSSSGALFPSAVS(ph)PPELR	S1361;1361	S1361	0.989933	H	C	Profiling	Mitophagy	Treated(CCP(18h)@C431A-Parkin HeLa cells)	Dimethyl Labeling	IMAC	Q Exactive HF	15804	[7099500, 0]	pri_1003_69	Q96QT4	TRPM7	S1361	Mode_Seq	CCP(18h)@C431A-Parkin HeLa cells
7213455	34974192	H0YLN8		TRPM7	TSIPHLSSPPTKFFVSTPSQPSCKSHLETGT	FFVS(ph)TPSQPSCK	S1404;1404	S1404	0.986542	H	C	Profiling	Mitophagy	Treated(CCP(18h)@WT Parkin HeLa cells)	Dimethyl Labeling	IMAC	Q Exactive HF	15804	[0, 0]	pri_1003_69	Q96QT4	TRPM7	S1404	Mode_Seq	CCP(18h)@WT Parkin HeLa cells
7213458	34974192	H0YLN8		TRPM7	PEAGSSSGALFPSAVSPPELRQRLHGVELLK	EFNFPEAGSSSGALFPSAVS(ph)PPELR	S1361;1361	S1361	0.989933	H	C	Profiling	Mitophagy	Treated(CCP(18h)@WT Parkin HeLa cells)	Dimethyl Labeling	IMAC	Q Exactive HF	15804	[0, 0]	pri_1003_69	Q96QT4	TRPM7	S1361	Mode_Seq	CCP(18h)@WT Parkin HeLa cells
7226300	34974192	H0YLN8		TRPM7	TSIPHLSSPPTKFFVSTPSQPSCKSHLETGT	FFVS(ph)TPSQPSCK	S1404;1404	S1404	0.986542	H	C	Profiling	Mitophagy	Treated(CCP(2h)@C431A-Parkin HeLa cells)	Dimethyl Labeling	IMAC	Q Exactive HF	15804	[0, 0]	pri_1003_69	Q96QT4	TRPM7	S1404	Mode_Seq	CCP(2h)@C431A-Parkin HeLa cells
7226303	34974192	H0YLN8		TRPM7	PEAGSSSGALFPSAVSPPELRQRLHGVELLK	EFNFPEAGSSSGALFPSAVS(ph)PPELR	S1361;1361	S1361	0.989933	H	C	Profiling	Mitophagy	Treated(CCP(2h)@C431A-Parkin HeLa cells)	Dimethyl Labeling	IMAC	Q Exactive HF	15804	[0, 0]	pri_1003_69	Q96QT4	TRPM7	S1361	Mode_Seq	CCP(2h)@C431A-Parkin HeLa cells
7239145	34974192	H0YLN8		TRPM7	TSIPHLSSPPTKFFVSTPSQPSCKSHLETGT	FFVS(ph)TPSQPSCK	S1404;1404	S1404	0.986542	H	C	Profiling	Mitophagy	Treated(CCP(2h)@WT Parkin HeLa cells)	Dimethyl Labeling	IMAC	Q Exactive HF	15804	[0, 7259000]	pri_1003_69	Q96QT4	TRPM7	S1404	Mode_Seq	CCP(2h)@WT Parkin HeLa cells
7239148	34974192	H0YLN8		TRPM7	PEAGSSSGALFPSAVSPPELRQRLHGVELLK	EFNFPEAGSSSGALFPSAVS(ph)PPELR	S1361;1361	S1361	0.989933	H	C	Profiling	Mitophagy	Treated(CCP(2h)@WT Parkin HeLa cells)	Dimethyl Labeling	IMAC	Q Exactive HF	15804	[0, 9288400]	pri_1003_69	Q96QT4	TRPM7	S1361	Mode_Seq	CCP(2h)@WT Parkin HeLa cells
7251990	34974192	H0YLN8		TRPM7	TSIPHLSSPPTKFFVSTPSQPSCKSHLETGT	FFVS(ph)TPSQPSCK	S1404;1404	S1404	0.986542	H	C	Profiling	Mitophagy	Treated(CCP(6h)@C431A-Parkin HeLa cells)	Dimethyl Labeling	IMAC	Q Exactive HF	15804	[0, 0]	pri_1003_69	Q96QT4	TRPM7	S1404	Mode_Seq	CCP(6h)@C431A-Parkin HeLa cells
7251993	34974192	H0YLN8		TRPM7	PEAGSSSGALFPSAVSPPELRQRLHGVELLK	EFNFPEAGSSSGALFPSAVS(ph)PPELR	S1361;1361	S1361	0.989933	H	C	Profiling	Mitophagy	Treated(CCP(6h)@C431A-Parkin HeLa cells)	Dimethyl Labeling	IMAC	Q Exactive HF	15804	[0, 0]	pri_1003_69	Q96QT4	TRPM7	S1361	Mode_Seq	CCP(6h)@C431A-Parkin HeLa cells
7264835	34974192	H0YLN8		TRPM7	TSIPHLSSPPTKFFVSTPSQPSCKSHLETGT	FFVS(ph)TPSQPSCK	S1404;1404	S1404	0.986542	H	C	Profiling	Mitophagy	Treated(CCP(6h)@WT Parkin HeLa cells)	Dimethyl Labeling	IMAC	Q Exactive HF	15804	[0, 13644000]	pri_1003_69	Q96QT4	TRPM7	S1404	Mode_Seq	CCP(6h)@WT Parkin HeLa cells
7264838	34974192	H0YLN8		TRPM7	PEAGSSSGALFPSAVSPPELRQRLHGVELLK	EFNFPEAGSSSGALFPSAVS(ph)PPELR	S1361;1361	S1361	0.989933	H	C	Profiling	Mitophagy	Treated(CCP(6h)@WT Parkin HeLa cells)	Dimethyl Labeling	IMAC	Q Exactive HF	15804	[0, 5205600]	pri_1003_69	Q96QT4	TRPM7	S1361	Mode_Seq	CCP(6h)@WT Parkin HeLa cells
7294186	35022314	Q96QT4	54822	TRPM7		TLTAQKAS(ph)EASK	S1255	S1255	0.995446	H	C	Profiling	Kinase-Signalling	Control(DMSO@H1299 cell line)	TMT10plex	IMAC	Q Exactive Plus	Class I	[10.509636022958, 11.0859410305799, 10.9649932841455]	2406_Raf_4	Q96QT4	TRPM7	S1255	Mode_Seq	DMSO@H1299 cell line
7299234	35022314	Q96QT4	54822	TRPM7		FFVS(ph)TPSQPSCK	S1404	S1404	0.821298	H	C	Profiling	Kinase-Signalling	Control(DMSO@H1299 cell line)	TMT10plex	IMAC	Q Exactive Plus	Class I	[10.1449309411983, 9.48428858380695, 9.93562531698928]	2406_Raf_4	Q96QT4	TRPM7	S1404	Mode_Seq	DMSO@H1299 cell line
7306823	35022314	Q96QT4	54822	TRPM7		TLTAQKAS(ph)EASK	S1255	S1255	0.995446	H	C	Profiling	Kinase-Signalling	Treatment(30mins-RXDX-106@H1299 cell line)	TMT10plex	IMAC	Q Exactive Plus	Class I	[12.0124942522432, 12.2536472106002, 11.98665298343]	2406_Raf_4	Q96QT4	TRPM7	S1255	Mode_Seq	RXDX-106(30min)@H1299 cell line IMAC
7311871	35022314	Q96QT4	54822	TRPM7		FFVS(ph)TPSQPSCK	S1404	S1404	0.821298	H	C	Profiling	Kinase-Signalling	Treatment(30mins-RXDX-106@H1299 cell line)	TMT10plex	IMAC	Q Exactive Plus	Class I	[9.85049578592812, 10.0009056861956, 9.93120530677464]	2406_Raf_4	Q96QT4	TRPM7	S1404	Mode_Seq	RXDX-106(30min)@H1299 cell line IMAC
7318519	35022314	Q96QT4	54822	TRPM7		TLTAQKAS(ph)EASK	S1255	S1255	0.995446	H	C	Profiling	Kinase-Signalling	Treatment(4hours-RXDX-106@H1299 cell line)	TMT10plex	IMAC	Q Exactive Plus	Class I	[11.7448903806209, 11.6710482778778, 11.8581811602306]	2406_Raf_4	Q96QT4	TRPM7	S1255	Mode_Seq	RXDX-106(4h)@H1299 cell line IMAC
7323567	35022314	Q96QT4	54822	TRPM7		FFVS(ph)TPSQPSCK	S1404	S1404	0.821298	H	C	Profiling	Kinase-Signalling	Treatment(4hours-RXDX-106@H1299 cell line)	TMT10plex	IMAC	Q Exactive Plus	Class I	[9.97874018977959, 9.84091846758073, 9.78902025591886]	2406_Raf_4	Q96QT4	TRPM7	S1404	Mode_Seq	RXDX-106(4h)@H1299 cell line IMAC
7411887	35688186	Q96QT4		TRPM7	ILSNNNTSENTLKRVSSLAGFTDCHRTSIPV	VS(ph)SLAGFTDCHR	S1476	S1476	0.819899	H	C	Profiling	Signaling	Control(Intensities 0 ÃŽÂ¼M untreated Coumarin@HepG2 cells)	label-free	Enrichment (no details)	Orbitrap Lumos	16900	[0.0, 0.0, 0.0]	pri_2803_121	Q96QT4	TRPM7	S1476	Ws	Coumarin(0Î¼M)@HepG2 cells
7412638	35688186	Q96QT4		TRPM7	LSNNNTSENTLKRVSSLAGFTDCHRTSIPVH	VSS(ph)LAGFTDCHR	S1477	S1477	0.997953	H	C	Profiling	Signaling	Control(Intensities 0 ÃŽÂ¼M untreated Coumarin@HepG2 cells)	label-free	Enrichment (no details)	Orbitrap Lumos	16900	[10028000.0, 5915600.0, 10970000.0]	pri_2803_121	Q96QT4	TRPM7	S1477	Ws	Coumarin(0Î¼M)@HepG2 cells
7452165	35688186	Q96QT4		TRPM7	ILSNNNTSENTLKRVSSLAGFTDCHRTSIPV	VS(ph)SLAGFTDCHR	S1476	S1476	0.819899	H	C	Profiling	Signaling	Treated(Intensities 0.001 ÃŽÂ¼M treated Coumarin@HepG2 cells)	label-free	Enrichment (no details)	Orbitrap Lumos	24701	[0.0, 0.0, 0.0]	pri_2803_121	Q96QT4	TRPM7	S1476	Ws	Coumarin(0.001Î¼M)@HepG2 cells
7452913	35688186	Q96QT4		TRPM7	LSNNNTSENTLKRVSSLAGFTDCHRTSIPVH	VSS(ph)LAGFTDCHR	S1477	S1477	0.997953	H	C	Profiling	Signaling	Treated(Intensities 0.001 ÃŽÂ¼M treated Coumarin@HepG2 cells)	label-free	Enrichment (no details)	Orbitrap Lumos	24701	[10028000.0, 5915600.0, 10970000.0]	pri_2803_121	Q96QT4	TRPM7	S1477	Ws	Coumarin(0.001Î¼M)@HepG2 cells
7475628	35688186	Q96QT4		TRPM7	ILSNNNTSENTLKRVSSLAGFTDCHRTSIPV	VS(ph)SLAGFTDCHR	S1476	S1476	0.819899	H	C	Profiling	Signaling	Treated(Intensities 0.01 ÃŽÂ¼M treated Coumarin@HepG2 cells)	label-free	Enrichment (no details)	Orbitrap Lumos	24701	[0.0, 0.0, 0.0]	pri_2803_121	Q96QT4	TRPM7	S1476	Ws	Coumarin(0.01Î¼M)@HepG2 cells
7476376	35688186	Q96QT4		TRPM7	LSNNNTSENTLKRVSSLAGFTDCHRTSIPVH	VSS(ph)LAGFTDCHR	S1477	S1477	0.997953	H	C	Profiling	Signaling	Treated(Intensities 0.01 ÃŽÂ¼M treated Coumarin@HepG2 cells)	label-free	Enrichment (no details)	Orbitrap Lumos	24701	[12784000.0, 11418000.0, 8554000.0]	pri_2803_121	Q96QT4	TRPM7	S1477	Ws	Coumarin(0.01Î¼M)@HepG2 cells
7508595	35688186	Q96QT4		TRPM7	NYYYSAVERNNLMRLSQSIPFTPVPPRGEPV	LS(ph)QSIPFTPVPPR	S1567	S1567	0.995685	H	C	Profiling	Signaling	Treated(Intensities 0.01 ÃŽÂ¼M treated caffeine@HepG2 cells)	label-free	Enrichment (no details)	Orbitrap Lumos	35402	[4736300.0, 0.0, 4485600.0]	pri_2803_121	Q96QT4	TRPM7	S1567	Ws	Caffeine(0.01Î¼M)@HepG2 cells
7508701	35688186	Q96QT4		TRPM7	PEAGSSSGALFPSAVSPPELRQRLHGVELLK	EFNFPEAGSSSGALFPSAVS(ph)PPELR	S1361	S1361	0.966882	H	C	Profiling	Signaling	Treated(Intensities 0.01 ÃŽÂ¼M treated caffeine@HepG2 cells)	label-free	Enrichment (no details)	Orbitrap Lumos	35402	[0.0, 0.0, 0.0]	pri_2803_121	Q96QT4	TRPM7	S1361	Ws	Caffeine(0.01Î¼M)@HepG2 cells
7509376	35688186	Q96QT4		TRPM7	LSNNNTSENTLKRVSSLAGFTDCHRTSIPVH	VSS(ph)LAGFTDCHR	S1477	S1477	0.987381	H	C	Profiling	Signaling	Treated(Intensities 0.01 ÃŽÂ¼M treated caffeine@HepG2 cells)	label-free	Enrichment (no details)	Orbitrap Lumos	35402	[3968900.0, 5163000.0, 3210000.0]	pri_2803_121	Q96QT4	TRPM7	S1477	Ws	Caffeine(0.01Î¼M)@HepG2 cells
7534272	35688186	Q96QT4		TRPM7	ILSNNNTSENTLKRVSSLAGFTDCHRTSIPV	VS(ph)SLAGFTDCHR	S1476	S1476	0.819899	H	C	Profiling	Signaling	Treated(Intensities 0.1 ÃŽÂ¼M treated Coumarin@HepG2 cells)	label-free	Enrichment (no details)	Orbitrap Lumos	24701	[0.0, 0.0, 9744900.0]	pri_2803_121	Q96QT4	TRPM7	S1476	Ws	Coumarin(0.1Î¼M)@HepG2 cells
7535020	35688186	Q96QT4		TRPM7	LSNNNTSENTLKRVSSLAGFTDCHRTSIPVH	VSS(ph)LAGFTDCHR	S1477	S1477	0.997953	H	C	Profiling	Signaling	Treated(Intensities 0.1 ÃŽÂ¼M treated Coumarin@HepG2 cells)	label-free	Enrichment (no details)	Orbitrap Lumos	24701	[11407000.0, 9080500.0, 9744900.0]	pri_2803_121	Q96QT4	TRPM7	S1477	Ws	Coumarin(0.1Î¼M)@HepG2 cells
7567238	35688186	Q96QT4		TRPM7	NYYYSAVERNNLMRLSQSIPFTPVPPRGEPV	LS(ph)QSIPFTPVPPR	S1567	S1567	0.995685	H	C	Profiling	Signaling	Treated(Intensities 0.1 ÃŽÂ¼M treated caffeine@HepG2 cells)	label-free	Enrichment (no details)	Orbitrap Lumos	35402	[0.0, 2623100.0, 6475400.0]	pri_2803_121	Q96QT4	TRPM7	S1567	Ws	Caffeine(0.1Î¼M)@HepG2 cells
7567343	35688186	Q96QT4		TRPM7	PEAGSSSGALFPSAVSPPELRQRLHGVELLK	EFNFPEAGSSSGALFPSAVS(ph)PPELR	S1361	S1361	0.966882	H	C	Profiling	Signaling	Treated(Intensities 0.1 ÃŽÂ¼M treated caffeine@HepG2 cells)	label-free	Enrichment (no details)	Orbitrap Lumos	35402	[0.0, 0.0, 1210900.0]	pri_2803_121	Q96QT4	TRPM7	S1361	Ws	Caffeine(0.1Î¼M)@HepG2 cells
7568020	35688186	Q96QT4		TRPM7	LSNNNTSENTLKRVSSLAGFTDCHRTSIPVH	VSS(ph)LAGFTDCHR	S1477	S1477	0.987381	H	C	Profiling	Signaling	Treated(Intensities 0.1 ÃŽÂ¼M treated caffeine@HepG2 cells)	label-free	Enrichment (no details)	Orbitrap Lumos	35402	[3573900.0, 1462300.0, 2344300.0]	pri_2803_121	Q96QT4	TRPM7	S1477	Ws	Caffeine(0.1Î¼M)@HepG2 cells
7592915	35688186	Q96QT4		TRPM7	ILSNNNTSENTLKRVSSLAGFTDCHRTSIPV	VS(ph)SLAGFTDCHR	S1476	S1476	0.819899	H	C	Profiling	Signaling	Treated(Intensities 1 ÃŽÂ¼M treated Coumarin@HepG2 cells)	label-free	Enrichment (no details)	Orbitrap Lumos	24701	[17588000.0, 0.0, 0.0]	pri_2803_121	Q96QT4	TRPM7	S1476	Ws	Coumarin(1Î¼M)@HepG2 cells
7593663	35688186	Q96QT4		TRPM7	LSNNNTSENTLKRVSSLAGFTDCHRTSIPVH	VSS(ph)LAGFTDCHR	S1477	S1477	0.997953	H	C	Profiling	Signaling	Treated(Intensities 1 ÃŽÂ¼M treated Coumarin@HepG2 cells)	label-free	Enrichment (no details)	Orbitrap Lumos	24701	[0.0, 7543600.0, 15020000.0]	pri_2803_121	Q96QT4	TRPM7	S1477	Ws	Coumarin(1Î¼M)@HepG2 cells
7625882	35688186	Q96QT4		TRPM7	NYYYSAVERNNLMRLSQSIPFTPVPPRGEPV	LS(ph)QSIPFTPVPPR	S1567	S1567	0.995685	H	C	Profiling	Signaling	Treated(Intensities 1 ÃŽÂ¼M treated caffeine@HepG2 cells)	label-free	Enrichment (no details)	Orbitrap Lumos	35402	[2073900.0, 2052200.0, 6957600.0]	pri_2803_121	Q96QT4	TRPM7	S1567	Ws	Caffeine(1Î¼M)@HepG2 cells
7625987	35688186	Q96QT4		TRPM7	PEAGSSSGALFPSAVSPPELRQRLHGVELLK	EFNFPEAGSSSGALFPSAVS(ph)PPELR	S1361	S1361	0.966882	H	C	Profiling	Signaling	Treated(Intensities 1 ÃŽÂ¼M treated caffeine@HepG2 cells)	label-free	Enrichment (no details)	Orbitrap Lumos	35402	[0.0, 0.0, 0.0]	pri_2803_121	Q96QT4	TRPM7	S1361	Ws	Caffeine(1Î¼M)@HepG2 cells
7626663	35688186	Q96QT4		TRPM7	LSNNNTSENTLKRVSSLAGFTDCHRTSIPVH	VSS(ph)LAGFTDCHR	S1477	S1477	0.987381	H	C	Profiling	Signaling	Treated(Intensities 1 ÃŽÂ¼M treated caffeine@HepG2 cells)	label-free	Enrichment (no details)	Orbitrap Lumos	35402	[0.0, 1012000.0, 4947500.0]	pri_2803_121	Q96QT4	TRPM7	S1477	Ws	Caffeine(1Î¼M)@HepG2 cells
7651557	35688186	Q96QT4		TRPM7	ILSNNNTSENTLKRVSSLAGFTDCHRTSIPV	VS(ph)SLAGFTDCHR	S1476	S1476	0.819899	H	C	Profiling	Signaling	Treated(Intensities 10 ÃŽÂ¼M treated Coumarin@HepG2 cells)	label-free	Enrichment (no details)	Orbitrap Lumos	24701	[0.0, 0.0, 0.0]	pri_2803_121	Q96QT4	TRPM7	S1476	Ws	Coumarin(10Î¼M)@HepG2 cells
7652307	35688186	Q96QT4		TRPM7	LSNNNTSENTLKRVSSLAGFTDCHRTSIPVH	VSS(ph)LAGFTDCHR	S1477	S1477	0.997953	H	C	Profiling	Signaling	Treated(Intensities 10 ÃŽÂ¼M treated Coumarin@HepG2 cells)	label-free	Enrichment (no details)	Orbitrap Lumos	24701	[6282200.0, 5741600.0, 10017000.0]	pri_2803_121	Q96QT4	TRPM7	S1477	Ws	Coumarin(10Î¼M)@HepG2 cells
7684525	35688186	Q96QT4		TRPM7	NYYYSAVERNNLMRLSQSIPFTPVPPRGEPV	LS(ph)QSIPFTPVPPR	S1567	S1567	0.995685	H	C	Profiling	Signaling	Treated(Intensities 10 ÃŽÂ¼M treated caffeine@HepG2 cells)	label-free	Enrichment (no details)	Orbitrap Lumos	35401	[11189000.0, 3271600.0, 1997000.0]	pri_2803_121	Q96QT4	TRPM7	S1567	Ws	Caffeine(10Î¼M)@HepG2 cells
7684630	35688186	Q96QT4		TRPM7	PEAGSSSGALFPSAVSPPELRQRLHGVELLK	EFNFPEAGSSSGALFPSAVS(ph)PPELR	S1361	S1361	0.966882	H	C	Profiling	Signaling	Treated(Intensities 10 ÃŽÂ¼M treated caffeine@HepG2 cells)	label-free	Enrichment (no details)	Orbitrap Lumos	35401	[0.0, 0.0, 0.0]	pri_2803_121	Q96QT4	TRPM7	S1361	Ws	Caffeine(10Î¼M)@HepG2 cells
7685306	35688186	Q96QT4		TRPM7	LSNNNTSENTLKRVSSLAGFTDCHRTSIPVH	VSS(ph)LAGFTDCHR	S1477	S1477	0.987381	H	C	Profiling	Signaling	Treated(Intensities 10 ÃŽÂ¼M treated caffeine@HepG2 cells)	label-free	Enrichment (no details)	Orbitrap Lumos	35401	[8484600.0, 8278000.0, 8143300.0]	pri_2803_121	Q96QT4	TRPM7	S1477	Ws	Caffeine(10Î¼M)@HepG2 cells
7710200	35688186	Q96QT4		TRPM7	ILSNNNTSENTLKRVSSLAGFTDCHRTSIPV	VS(ph)SLAGFTDCHR	S1476	S1476	0.819899	H	C	Profiling	Signaling	Treated(Intensities 100 ÃŽÂ¼M treated Coumarin@HepG2 cells)	label-free	Enrichment (no details)	Orbitrap Lumos	16900	[4890500.0, 0.0, 0.0]	pri_2803_121	Q96QT4	TRPM7	S1476	Ws	Coumarin(100Î¼M)@HepG2 cells
7710950	35688186	Q96QT4		TRPM7	LSNNNTSENTLKRVSSLAGFTDCHRTSIPVH	VSS(ph)LAGFTDCHR	S1477	S1477	0.997953	H	C	Profiling	Signaling	Treated(Intensities 100 ÃŽÂ¼M treated Coumarin@HepG2 cells)	label-free	Enrichment (no details)	Orbitrap Lumos	16900	[4890500.0, 4813100.0, 4835000.0]	pri_2803_121	Q96QT4	TRPM7	S1477	Ws	Coumarin(100Î¼M)@HepG2 cells
7743171	35688186	Q96QT4		TRPM7	NYYYSAVERNNLMRLSQSIPFTPVPPRGEPV	LS(ph)QSIPFTPVPPR	S1567	S1567	0.995685	H	C	Profiling	Signaling	Treated(Intensities 100 ÃŽÂ¼M treated caffeine@HepG2 cells)	label-free	Enrichment (no details)	Orbitrap Lumos	35402	[0.0, 0.0, 0.0]	pri_2803_121	Q96QT4	TRPM7	S1567	Ws	Caffeine(100Î¼M)@HepG2 cells
7743270	35688186	Q96QT4		TRPM7	PEAGSSSGALFPSAVSPPELRQRLHGVELLK	EFNFPEAGSSSGALFPSAVS(ph)PPELR	S1361	S1361	0.966882	H	C	Profiling	Signaling	Treated(Intensities 100 ÃŽÂ¼M treated caffeine@HepG2 cells)	label-free	Enrichment (no details)	Orbitrap Lumos	35402	[0.0, 0.0, 0.0]	pri_2803_121	Q96QT4	TRPM7	S1361	Ws	Caffeine(100Î¼M)@HepG2 cells
7743949	35688186	Q96QT4		TRPM7	LSNNNTSENTLKRVSSLAGFTDCHRTSIPVH	VSS(ph)LAGFTDCHR	S1477	S1477	0.987381	H	C	Profiling	Signaling	Treated(Intensities 100 ÃŽÂ¼M treated caffeine@HepG2 cells)	label-free	Enrichment (no details)	Orbitrap Lumos	35402	[11650000.0, 3451500.0, 16419000.0]	pri_2803_121	Q96QT4	TRPM7	S1477	Ws	Caffeine(100Î¼M)@HepG2 cells
7778351	35688186	Q96QT4		TRPM7	NYYYSAVERNNLMRLSQSIPFTPVPPRGEPV	LS(ph)QSIPFTPVPPR	S1567	S1567	0.995685	H	C	Profiling	Signaling	Treated(Intensities 1000 ÃŽÂ¼M treated caffeine@HepG2 cells)	label-free	Enrichment (no details)	Orbitrap Lumos	35402	[0.0, 5801700.0, 0.0]	pri_2803_121	Q96QT4	TRPM7	S1567	Ws	Caffeine(1000Î¼M)@HepG2 cells
7778451	35688186	Q96QT4		TRPM7	PEAGSSSGALFPSAVSPPELRQRLHGVELLK	EFNFPEAGSSSGALFPSAVS(ph)PPELR	S1361	S1361	0.966882	H	C	Profiling	Signaling	Treated(Intensities 1000 ÃŽÂ¼M treated caffeine@HepG2 cells)	label-free	Enrichment (no details)	Orbitrap Lumos	35402	[0.0, 0.0, 0.0]	pri_2803_121	Q96QT4	TRPM7	S1361	Ws	Caffeine(1000Î¼M)@HepG2 cells
7779129	35688186	Q96QT4		TRPM7	LSNNNTSENTLKRVSSLAGFTDCHRTSIPVH	VSS(ph)LAGFTDCHR	S1477	S1477	0.987381	H	C	Profiling	Signaling	Treated(Intensities 1000 ÃŽÂ¼M treated caffeine@HepG2 cells)	label-free	Enrichment (no details)	Orbitrap Lumos	35402	[0.0, 5296000.0, 0.0]	pri_2803_121	Q96QT4	TRPM7	S1477	Ws	Caffeine(1000Î¼M)@HepG2 cells
7841974	35688186	Q96QT4		TRPM7	NYYYSAVERNNLMRLSQSIPFTPVPPRGEPV	LS(ph)QSIPFTPVPPR	S1567	S1567	0.995685	H	C	Profiling	Signaling	Treatred(Intensities 10 ÃŽÂ¼M treated Quercetin@HepG2 cells)	label-free	Enrichment (no details)	Orbitrap Lumos	52302	[3770000.0, 753330.0, 6915000.0]	pri_2803_121	Q96QT4	TRPM7	S1567	Ws	Quercetin(10Î¼M)@HepG2 cells
7842128	35688186	Q96QT4		TRPM7	PEAGSSSGALFPSAVSPPELRQRLHGVELLK	EFNFPEAGSSSGALFPSAVS(ph)PPELR	S1361	S1361	0.966882	H	C	Profiling	Signaling	Treatred(Intensities 10 ÃŽÂ¼M treated Quercetin@HepG2 cells)	label-free	Enrichment (no details)	Orbitrap Lumos	52302	[0.0, 0.0, 1363100.0]	pri_2803_121	Q96QT4	TRPM7	S1361	Ws	Quercetin(10Î¼M)@HepG2 cells
7843098	35688186	Q96QT4		TRPM7	LSNNNTSENTLKRVSSLAGFTDCHRTSIPVH	VSS(ph)LAGFTDCHR	S1477	S1477	0.987381	H	C	Profiling	Signaling	Treatred(Intensities 10 ÃŽÂ¼M treated Quercetin@HepG2 cells)	label-free	Enrichment (no details)	Orbitrap Lumos	52302	[8713500.0, 3751400.0, 3074900.0]	pri_2803_121	Q96QT4	TRPM7	S1477	Ws	Quercetin(10Î¼M)@HepG2 cells
7917069	35880733	Q96QT4	-	TRPM7	TSIPVHSKQAEKISR	TSIPVHSKQAEKIS(ph)R	S1500	S1500	Class I	H	C	Profiling	ovarian cancer	Condition(Label free with Match between run(MBR)Sample1X-R1 to R6@Human ovarian SK-OV-3 cell line)	Label-free	IMAC-Fe	Orbitrap	3204	[0.0, 659490.0, 0.0, 0.0, 0.0, 0.0]	pri_2803_131	Q96QT4	TRPM7	S1500	Mode_Seq	MBR(1X-R1-R6)@SK-OV-3 cell line
7982347	35947955	Q96QT4	-	TRPM7	LNLQPGNSTKESEST	LNLQPGNsTKESEST	S1851	S1851	0.95	H	C	Profiling	Blood-cancer	Condition(6-hours-MK2206-nucleus & nucleolus@PL21 cell line)	TMT	TiO2	Q Exactive HF-X	18066	[-0.00612401962280273, -0.23828125, -0.391963958740234, 0.478254318237305]	pri_2803_129	Q96QT4	TRPM7	S1851	Ws	MK2206@PL21 cell line F6 NN
7996795	35947955	Q96QT4	-	TRPM7	LNLQPGNSTKESEST	LNLQPGNsTKESEST	S1851	S1851	0.95	H	C	Profiling	Blood-cancer	Condition(6-hours-selinexor nucleus & nucleolus@PL21 cell line)	TMT	TiO2	Q Exactive HF-X	18066	[0.294808864593506, 0.101411819458008, 0.0422763824462891, 0.255836486816406]	pri_2803_129	Q96QT4	TRPM7	S1851	Ws	Selinexor@PL21 cell line F6 NN
8011241	35947955	Q96QT4	-	TRPM7	LNLQPGNSTKESEST	LNLQPGNsTKESEST	S1851	S1851	0.95	H	C	Profiling	Blood-cancer	Condition(6-hours-selinexor+MK2206-nucleus & nucleolus@PL21 cell line)	TMT	TiO2	Q Exactive HF-X	18066	[0.00612401962280273, 0.115228652954102, -0.0300073623657227, -0.255836486816406]	pri_2803_129	Q96QT4	TRPM7	S1851	Ws	Selinexor+MK2206@PL21 cell line F6 NN
8076160	35947955	Q96QT4	-	TRPM7	LNLQPGNSTKESEST	LNLQPGNsTKESEST	S1851	S1851	0.95	H	C	Profiling	Blood-cancer	Condition(6hours-MK2206-Fraction-4-Membrane-bound organelles@PL21 cell line)	TMT	TiO2	Q Exactive HF-X	19388	[-0.30305814743042, -0.0560064315795898, -0.112030506134033, 0.138380527496338]	pri_2803_129	Q96QT4	TRPM7	S1851	Ws	MK2206@PL21 cell line F4 MBO
8092145	35947955	Q96QT4	-	TRPM7	LNLQPGNSTKESEST	LNLQPGNsTKESEST	S1851	S1851	0.95	H	C	Profiling	Blood-cancer	Condition(6hours-MK2206-Fraction2-Cytosolic compartment@PL21 cell line)	TMT	TiO2	Q Exactive HF-X	19388	[-0.30305814743042, -0.0560064315795898, -0.112030506134033, 0.138380527496338]	pri_2803_129	Q96QT4	TRPM7	S1851	Ws	MK2206@PL21 cell line F2 CC
8103839	35947955	Q96QT4	-	TRPM7	LNLQPGNSTKESEST	LNLQPGNsTKESEST	S1851	S1851	0.95	H	C	Profiling	Blood-cancer	Condition(6hours-MK2206-Fraction3-Membrane-bound organelles@PL21 cell line)	TMT	TiO2	Q Exactive HF-X	12274	[-0.128177165985107, -0.21848201751709, 0.057985782623291, 0.0681447982788086]	pri_2803_129	Q96QT4	TRPM7	S1851	Ws	MK2206@PL21 cell line F3 MBO
8116274	35947955	Q96QT4	-	TRPM7	LNLQPGNSTKESEST	LNLQPGNsTKESEST	S1851	S1851	0.95	H	C	Profiling	Blood-cancer	Condition(6hours-MK2206-Fraction5-Nucleus &nucleolus@PL21 cell line)	TMT	TiO2	Q Exactive HF-X	15531	[-0.406506061553955, -0.50681209564209, -0.911714553833008, 0.335917949676514]	pri_2803_129	Q96QT4	TRPM7	S1851	Ws	MK2206@PL21 cell line F5 NN
8131478	35947955	Q96QT4	-	TRPM7	LNLQPGNSTKESEST	LNLQPGNsTKESEST	S1851	S1851	0.95	H	C	Profiling	Blood-cancer	Condition(6hours-selinexor+MK2206-Fraction-4-Membrane-bound organelles@PL21 cell line)	TMT	TiO2	Q Exactive HF-X	19388	[0.294746875762939, 0.0560064315795898, 0.112030506134033, 0.196462154388428]	pri_2803_129	Q96QT4	TRPM7	S1851	Ws	Selinexor+MK2206@PL21 cell line F4 MBO
8147461	35947955	Q96QT4	-	TRPM7	LNLQPGNSTKESEST	LNLQPGNsTKESEST	S1851	S1851	0.95	H	C	Profiling	Blood-cancer	Condition(6hours-selinexor+MK2206-Fraction2-Cytosolic compartment@PL21 cell line)	TMT	TiO2	Q Exactive HF-X	19388	[0.294746875762939, 0.0560064315795898, 0.112030506134033, 0.196462154388428]	pri_2803_129	Q96QT4	TRPM7	S1851	Ws	Selinexor+MK2206@PL21 cell line F2 CC
8159158	35947955	Q96QT4	-	TRPM7	LNLQPGNSTKESEST	LNLQPGNsTKESEST	S1851	S1851	0.95	H	C	Profiling	Blood-cancer	Condition(6hours-selinexor+MK2206-Fraction3-Membrane-bound organelles@PL21 cell line)	TMT	TiO2	Q Exactive HF-X	12274	[-1.0749983787536599, -0.0574169158935547, -0.140708446502686, -0.0681447982788086]	pri_2803_129	Q96QT4	TRPM7	S1851	Ws	Selinexor+MK2206@PL21 cell line F3 MBO
8171592	35947955	Q96QT4	-	TRPM7	LNLQPGNSTKESEST	LNLQPGNsTKESEST	S1851	S1851	0.95	H	C	Profiling	Blood-cancer	Condition(6hours-selinexor+MK2206-Fraction5-Nucleus &nucleolus@PL21 cell line)	TMT	TiO2	Q Exactive HF-X	15531	[-0.220365047454834, 0.234028816223145, 0.125639915466309, -0.169895648956299]	pri_2803_129	Q96QT4	TRPM7	S1851	Ws	Selinexor+MK2206@PL21 cell line F5 NN
8186800	35947955	Q96QT4	-	TRPM7	LNLQPGNSTKESEST	LNLQPGNsTKESEST	S1851	S1851	0.95	H	C	Profiling	Blood-cancer	Condition(6hours-selinexor-Fraction-4-Membrane-bound organelles@PL21 cell line)	TMT	TiO2	Q Exactive HF-X	19388	[0.154927730560303, -0.370287895202637, -0.352583408355713, -0.445559024810791]	pri_2803_129	Q96QT4	TRPM7	S1851	Ws	Selinexor@PL21 cell line F4 MBO
8202788	35947955	Q96QT4	-	TRPM7	LNLQPGNSTKESEST	LNLQPGNsTKESEST	S1851	S1851	0.95	H	C	Profiling	Blood-cancer	Condition(6hours-selinexor-Fraction2-Cytosolic compartment@PL21 cell line)	TMT	TiO2	Q Exactive HF-X	19388	[0.154927730560303, -0.370287895202637, -0.352583408355713, -0.445559024810791]	pri_2803_129	Q96QT4	TRPM7	S1851	Ws	Selinexor@PL21 cell line F2 CC
8214482	35947955	Q96QT4	-	TRPM7	LNLQPGNSTKESEST	LNLQPGNsTKESEST	S1851	S1851	0.95	H	C	Profiling	Blood-cancer	Condition(6hours-selinexor-Fraction3-Membrane-bound organelles@PL21 cell line)	TMT	TiO2	Q Exactive HF-X	12274	[0.128177165985107, 0.188623428344727, 0.0238566398620605, 0.167810440063477]	pri_2803_129	Q96QT4	TRPM7	S1851	Ws	Selinexor@PL21 cell line F3 MBO
8229164	35947955	Q96QT4	-	TRPM7	LNLQPGNSTKESEST	LNLQPGNsTKESEST	S1851	S1851	0.95	H	C	Profiling	Blood-cancer	Condition(DMSO-Fraction-4-Membrane-bound organelles@PL21 cell line)	TMT	TiO2	Q Exactive HF-X	19388	[-0.154927730560303, 0.146398544311523, 0.112436771392822, -0.138380527496338]	pri_2803_129	Q96QT4	TRPM7	S1851	Ws	DMSO@PL21 cell line F4 MBO
8243922	35947955	Q96QT4	-	TRPM7	LNLQPGNSTKESEST	LNLQPGNsTKESEST	S1851	S1851	0.95	H	C	Profiling	Blood-cancer	Condition(DMSO-Fraction-6-Nucleus &nucleolus@PL21 cell line)	TMT	TiO2	Q Exactive HF-X	18066	[-0.0672993659973145, -0.101411819458008, 0.0300073623657227, -0.448912620544434]	pri_2803_129	Q96QT4	TRPM7	S1851	Ws	DMSO@PL21 cell line F6 NN
8292554	35947955	Q96QT4	-	TRPM7	LNLQPGNSTKESEST	LNLQPGNsTKESEST	S1851	S1851	0.95	H	C	Profiling	Blood-cancer	Condition(DMSO-Fraction2-Cytosolic compartment@PL21 cell line)	TMT	TiO2	Q Exactive HF-X	19388	[-0.154927730560303, 0.146398544311523, 0.112436771392822, -0.138380527496338]	pri_2803_129	Q96QT4	TRPM7	S1851	Ws	DMSO@PL21 cell line F2 CC
8306271	35947955	Q96QT4	-	TRPM7	LNLQPGNSTKESEST	LNLQPGNsTKESEST	S1851	S1851	0.95	H	C	Profiling	Blood-cancer	Condition(DMSO-Fraction5-Nucleus &nucleolus@PL21 cell line)	TMT	TiO2	Q Exactive HF-X	15531	[0.648675441741943, -0.234028816223145, -0.125639915466309, -0.0992255210876465]	pri_2803_129	Q96QT4	TRPM7	S1851	Ws	DMSO@PL21 cell line F5 NN
8317206	35947955	Q96QT4	-	TRPM7	LNLQPGNSTKESEST	LNLQPGNsTKESEST	S1851	S1851	0.95	H	C	Profiling	Blood-cancer	Condition(DMSOFraction3-Membrane-bound organelles@PL21 cell line)	TMT	TiO2	Q Exactive HF-X	12274	[0.649011135101318, 0.0574169158935547, -0.0238566398620605, -0.334458351135254]	pri_2803_129	Q96QT4	TRPM7	S1851	Ws	DMSO@PL21 cell line F3 MBO
8329640	35947955	Q96QT4	-	TRPM7	LNLQPGNSTKESEST	LNLQPGNsTKESEST	S1851	S1851	0.95	H	C	Profiling	Blood-cancer	Condition(selinexor-Fraction5-Nucleus &nucleolus@PL21 cell line)	TMT	TiO2	Q Exactive HF-X	15531	[0.220365047454834, 0.27387523651123, 0.182621955871582, 0.0992255210876465]	pri_2803_129	Q96QT4	TRPM7	S1851	Ws	Selinexor@PL21 cell line F5 NN
8699061	36183837	Q96QT4	54822	TRPM7	TSIPHLSSPPTKFFVSTPSQPSCKSHLETGT	FFVS(ph)T(ph)PS(ph)QPSCK	S1404	S1404	0.842899	H	C	Profiling	Malignant neoplasm of ovary	Control(Ru@UWB cells)	TMT	IMAC	Q Exactive	10032	['Present', 'Present', 'Present']	Raf_2803_21	Q96QT4	TRPM7	S1404	Ws	DMSO@UWB cells
8708924	36183837	Q96QT4	54822	TRPM7	TSIPHLSSPPTKFFVSTPSQPSCKSHLETGT	FFVS(ph)T(ph)PS(ph)QPSCK	S1404	S1404	0.842899	H	C	Profiling	Malignant neoplasm of ovary	Control(Ru@UWB+B cells)	TMT	IMAC	Q Exactive	10032	['Present', 'Present', 'Present']	Raf_2803_21	Q96QT4	TRPM7	S1404	Ws	DMSO@UWB+B cells
8718787	36183837	Q96QT4	54822	TRPM7	TSIPHLSSPPTKFFVSTPSQPSCKSHLETGT	FFVS(ph)T(ph)PS(ph)QPSCK	S1404	S1404	0.842899	H	C	Profiling	Malignant neoplasm of ovary	Ru treated@UWB cells	TMT	IMAC	Q Exactive	10032	['Present', 'Present', 'Present']	Raf_2803_21	Q96QT4	TRPM7	S1404	Ws	Rucaparib@UWB cells
8728650	36183837	Q96QT4	54822	TRPM7	TSIPHLSSPPTKFFVSTPSQPSCKSHLETGT	FFVS(ph)T(ph)PS(ph)QPSCK	S1404	S1404	0.842899	H	C	Profiling	Malignant neoplasm of ovary	Ru treated@UWB+B cells	TMT	IMAC	Q Exactive	10032	['Present', 'Present', 'Present']	Raf_2803_21	Q96QT4	TRPM7	S1404	Ws	Rucaparib@UWB+B cells
8977537	36477497	Q96QT4		TRPM7		RPS(ph)TEDTHEVDSK	S1504	S1504	0.977716	H	C	Profiling	Salmonella infection	Infected (WT@HeLa cells)	Label-free	Enrichment (no details)	Orbitrap	20259	[]	pri_1204_217	Q96QT4	TRPM7	S1504	Mode_Seq	WT+Salmonella@HeLa cells
8977538	36477497	Q96QT4		TRPM7		VSS(ph)LAGFTDCHR	S1477	S1477	0.982999	H	C	Profiling	Salmonella infection	Infected (WT@HeLa cells)	Label-free	Enrichment (no details)	Orbitrap	20259	[]	pri_1204_217	Q96QT4	TRPM7	S1477	Mode_Seq	WT+Salmonella@HeLa cells
8997478	36477497	Q96QT4		TRPM7		RPS(ph)TEDTHEVDSK	S1504	S1504	0.977716	H	C	Profiling	Salmonella infection	Infected (ipaJ@HeLa cells)	Label-free	Enrichment (no details)	Orbitrap	20259	[]	pri_1204_217	Q96QT4	TRPM7	S1504	Mode_Seq	ipaJ+Salmonella@HeLa cells
8997479	36477497	Q96QT4		TRPM7		VSS(ph)LAGFTDCHR	S1477	S1477	0.982999	H	C	Profiling	Salmonella infection	Infected (ipaJ@HeLa cells)	Label-free	Enrichment (no details)	Orbitrap	20259	[]	pri_1204_217	Q96QT4	TRPM7	S1477	Mode_Seq	ipaJ+Salmonella@HeLa cells
9042610	36645220	Q96QT4		TRPM7		LS(ph)QSIPFTPVPPR	S1567	S1567	0.804808	H	C	Profiling	Esophageal squamous cell carcinoma	Treated(DMSO@KYSE150 cells)	Not mentioned	IMAC	Not mentioned	4024	[]	Raf_2803_20	Q96QT4	TRPM7	S1567	Mode_Seq	DMSO@KYSE150 cells_36645220
9046621	36645220	Q96QT4		TRPM7		LS(ph)QSIPFTPVPPR	S1567	S1567	0.804808	H	C	Profiling	Esophageal squamous cell carcinoma	Treated(Daurisoline (20ÃŽÂ¼M)@KYSE150 cells)	Not mentioned	IMAC	Not mentioned	4024	[]	Raf_2803_20	Q96QT4	TRPM7	S1567	Mode_Seq	Daurisoline@KYSE150 cells
9745199	29449344	Q96QT4		TRPM7	TSIPHLSSPPTKFFVSTPSQPSCKSHLETGT	FFVS(ph)TPSQPSCK	S1404	S1404	0.950633	H	C	Profiling	Benzonase digestion	Optimised cell lysis@HeLa cells		Fe3+-IMAC	Orbitrap Q- Exactive HF	Class I (12734)	Present	Prat_2208_24	Q96QT4	TRPM7	S1404	Ws	Optimised cell lysis@HeLa cells
9763199	29449344	Q96QT4		TRPM7	ALTVDTLKTLTAQKASEASKVHNEITRELSI	TLTAQKAS(ph)EASK	S1255	S1255	0.922217	H	C	Profiling	Benzonase digestion	Standard cell lysis@HeLa cells	NOT MENTIONED	Fe3+-IMAC	Orbitrap Q- Exactive HF	Class I (7916)	Present	Prat_2208_24	Q96QT4	TRPM7	S1255	Ws	Standard cell lysis@HeLa cells
10349069	32336009	H0YLN8		TRPM7	___________MSQKSWIESTLTKRECVYII	S(ph)WIESTLT(ph)KR	S5	S5	0.998694	H	C	Profiling	Lung cancer	Treated(PIKK@human gastric adenocarcinoma cells GTL-16-EMD-I)	Isotope labeling	Peptide immunoaffinity enrichment	LTQ Orbitrap Velos, quadrupole-Orbitrap (Q-Exactive)	2819	[0.0, 0.0, 117760.0]	pri_1203_91	Q96QT4	TRPM7	S5	Mode_Seq	Tepotinib(24h)@GTLâ€16 cells (PIKK en)
10349070	32336009	H0YLN8		TRPM7	___________MSQKSWIESTLTKRECVYII	S(ph)WIESTLT(ph)KR	S5	S5	0.998694	H	C	Profiling	Lung cancer	Treated(PIKK@human gastric adenocarcinoma cells GTL-16-EMD-I)	Isotope labeling	Peptide immunoaffinity enrichment	LTQ Orbitrap Velos, quadrupole-Orbitrap (Q-Exactive)	2819	[0.0, 0.0, 117760.0]	pri_1203_91	Q96QT4	TRPM7	T12	Mode_Seq	Tepotinib(24h)@GTLâ€16 cells (PIKK en)
77438	20873877	IPI00290032		TRPM7	INFQGGSHSYRAK	HTEQSPTDAYGVINFQGGS(ph)HSYR	S101	S101	0.915274	H	C	Profiling	No Disease	Treated(collisional induced dissociation-CID1@HeLa S3 cells)	Label free	TiO2	LTQ-Orbitrap Velos instrument	9069	[4269500.0]	Raf_0605_113	Q96QT4	TRPM7	S101	Ws	Collisional induced dissociation-CID1@HeLa S3 cells
81302	20873877	IPI00290032		TRPM7	NTLKRVSSLAGFT	RVS(ph)S(ph)LAGFTDCHR	S1476	S1476	1	H	C	Profiling	No Disease	Treated(collisional induced dissociation-CID1@HeLa S3 cells)	Label free	TiO2	LTQ-Orbitrap Velos instrument	9069	[2601000.0]	Raf_0605_113	Q96QT4	TRPM7	S1476	Ws	Collisional induced dissociation-CID1@HeLa S3 cells
81303	20873877	IPI00290032		TRPM7	TLKRVSSLAGFTD	RVS(ph)S(ph)LAGFTDCHR	S1477	S1477	1	H	C	Profiling	No Disease	Treated(collisional induced dissociation-CID1@HeLa S3 cells)	Label free	TiO2	LTQ-Orbitrap Velos instrument	9069	[2601000.0]	Raf_0605_113	Q96QT4	TRPM7	S1477	Ws	Collisional induced dissociation-CID1@HeLa S3 cells
86027	20873877	IPI00290032		TRPM7	WLQDRPSNREMPS	AALIPDWLQDRPS(ph)NR	S13	S13	1	H	C	Profiling	No disease	Treated(high collision dissociation fragment-HCD1@HeLa S3 cells)	Label free	TiO2	LTQ-Orbitrap Velos instrument	9745	[146620.0]	Raf_0605_113	Q96QT4	TRPM7	S1527	Ws	High collision dissociation fragment-HCD1@HeLa S3 cells
89980	20873877	IPI00290032		TRPM7	NTLKRVSSLAGFT	RVS(ph)S(ph)LAGFTDCHR	S3	S3	1	H	C	Profiling	No disease	Treated(high collision dissociation fragment-HCD1@HeLa S3 cells)	Label free	TiO2	LTQ-Orbitrap Velos instrument	9745	[1613500.0]	Raf_0605_113	Q96QT4	TRPM7	S1476	Ws	High collision dissociation fragment-HCD1@HeLa S3 cells
89981	20873877	IPI00290032		TRPM7	TLKRVSSLAGFTD	RVS(ph)S(ph)LAGFTDCHR	S4	S4	1	H	C	Profiling	No disease	Treated(high collision dissociation fragment-HCD1@HeLa S3 cells)	Label free	TiO2	LTQ-Orbitrap Velos instrument	9745	[1613500.0]	Raf_0605_113	Q96QT4	TRPM7	S1477	Ws	High collision dissociation fragment-HCD1@HeLa S3 cells
93702	20873877	IPI00290032		TRPM7	WLQDRPSNREMPS	AALIPDWLQDRPS(ph)NR	S1527	S1527	1	H	C	Profiling	No Disease	Treated(high collision dissociation fragment-HCD2@HeLa S3 cells)	Label free	TiO2	LTQ-Orbitrap Velos instrument	8855	[152200.0]	Raf_0605_113	Q96QT4	TRPM7	S1527	Ws	High collision dissociation fragment-HCD2@HeLa S3 cells
97647	20873877	IPI00290032		TRPM7	NTLKRVSSLAGFT	RVS(ph)S(ph)LAGFTDCHR	S1476	S1476	0.999999	H	C	Profiling	No Disease	Treated(high collision dissociation fragment-HCD2@HeLa S3 cells)	Label free	TiO2	LTQ-Orbitrap Velos instrument	8855	[97812.0]	Raf_0605_113	Q96QT4	TRPM7	S1476	Ws	High collision dissociation fragment-HCD2@HeLa S3 cells
97648	20873877	IPI00290032		TRPM7	TLKRVSSLAGFTD	RVS(ph)S(ph)LAGFTDCHR	S1477	S1477	0.999999	H	C	Profiling	No Disease	Treated(high collision dissociation fragment-HCD2@HeLa S3 cells)	Label free	TiO2	LTQ-Orbitrap Velos instrument	8855	[418400.0]	Raf_0605_113	Q96QT4	TRPM7	S1477	Ws	High collision dissociation fragment-HCD2@HeLa S3 cells
194917	21949786	Q96QT4		MYCBP2	LTAQKASEASKVH	TLTAQKAS(ph)EASKVHNEITR	S1255	S1255	0.952781	H	C	Profiling	Inflammation	Treated(Heavy labeled-heavy CXCL12-stimulated @ CEM cell line)	SILAC	IMAC	hybrid LTQ Orbitrap	3636	[0]	pri_2802_13	Q96QT4	TRPM7	S1255	Ws	CXCL12(HS)@CEM cell line
198804	21949786	Q96QT4		TRPM7	LTAQKASEASKVH	TLTAQKAS(ph)EASKVHNEITR	S1255	S1255	0.952781	H	C	Profiling	Inflammation	Treated(Light labeled-heavy CXCL12-stimulated @ CEM cell line)	SILAC	IMAC	hybrid LTQ Orbitrap	3636	[0]	pri_2802_13	Q96QT4	TRPM7	S1255	Ws	Untreated(HS)@CEM cell line
200461	21949786	Q96QT4		TRPM7	LTAQKASEASKVH	TLTAQKAS(ph)EASKVHNEITR	S1255	S1255	0.952781	H	C	Profiling	Inflammation	Treated(Light labeled-light CXCL12-stimulated 1 @ CEM cell line)	SILAC	IMAC	hybrid LTQ Orbitrap	3636	[0, 452240]	pri_2802_13	Q96QT4	TRPM7	S1255	Ws	CXCL12(LS1)@CEM cell line
202119	21949786	Q96QT4		TRPM7	LTAQKASEASKVH	TLTAQKAS(ph)EASKVHNEITR	S1255	S1255	0.952781	H	C	Profiling	Inflammation	Treated(Light labeled-light CXCL12-stimulated 2 @ CEM cell line)	SILAC	IMAC	hybrid LTQ Orbitrap	3636	[0]	pri_2802_13	Q96QT4	TRPM7	S1255	Ws	CXCL12(LS2)@CEM cell line
253354	23684312	Q96QT4		TRPM7	TLKRVSSLAGFTD	VSS(ph)LAGFTDCHR	S1477	S1477	0.991113	H	C	Profiling	HIV-1-Infection	Treated( Heavy labeled @CD4+ T cells -RV )	SILAC	IMAC	Hybrid LTQ Orbitrap	6720	[358400]	Raf_0305_106	Q96QT4	TRPM7	S1477	Ws	Refrence CEM cells RV
255498	23684312	Q96QT4		TRPM7	TLKRVSSLAGFTD	VSS(ph)LAGFTDCHR	S1477	S1477	0.991113	H	C	Profiling	HIV-1-Infection	Treated( Liight labeled @CD4+ T cells -RV )	SILAC	IMAC	Hybrid LTQ Orbitrap	4260	[449840]	Raf_0305_106	Q96QT4	TRPM7	S1477	Ws	HIV@CD4+ T cells RV
317776	23898821	Q96QT4		TRPM7	LMRLSQSIPFTPV	LSQS(ph)IPFTPVPPRGEPVTVYR	S1569	S1569	0.823793	H	C	Profiling	Lung cancer	Treated(Crizotinib@H3122 cell line)	SILAC	IMAC	Q Exactive	16648	[]	pri_1204_200	Q96QT4	TRPM7	S1569	Ws	Crizotinib@H3122 cell line
318624	23898821	Q96QT4		TRPM7	LTAQKASEASKVH	TLTAQKAS(ph)EASK	S1255	S1255	1	H	C	Profiling	Lung cancer	Treated(Crizotinib@H3122 cell line)	mTRAQ	IMAC	Q Exactive	16681	[]	pri_1204_200	Q96QT4	TRPM7	S1255	Ws	Crizotinib@H3122 cell line
368640	23898821	Q96QT4		TRPM7	NTLKRVSSLAGFT	RVS(ph)S(ph)LAGFTDCHR	S1476	S1476	1	H	C	Profiling	Lung cancer	Treated(Crizotinib@H3122 cell line)	mTRAQ	IMAC	Q Exactive	16681	[]	pri_1204_200	Q96QT4	TRPM7	S1476	Ws	Crizotinib@H3122 cell line
396791	24275748	Q96QT4		CHAK1	ITAQKASEASKVH		S1255	S1255	0.999972	H	C	Profiling	Autophagy	Treated(Rapamycin-15 min@MCF7 cells line)	SILAC	TiO2	LTQ-Orbitrap XL	5106	['Present ', 'Present', 'Present', 'Present', 'Present', 'Present']	pri_0203_33	Q96QT4	TRPM7	S1255	phospo_copy	Rapamycin(15min)@MCF7 cells
402415	24275748	Q96QT4		CHAK1	ITAQKASEASKVH		S1255	S1255	0.999972	H	C	Profiling	Autophagy	Treated(Rapamycin-2 min@MCF7 cells line)	SILAC	TiO2	LTQ-Orbitrap XL	5106	['Present ', 'Present', 'Present', 'Present', 'Present', 'Present']	pri_0203_33	Q96QT4	TRPM7	S1255	phospo_copy	Rapamycin(2min)@MCF7 cells
406767	24275748	Q96QT4		CHAK1	ITAQKASEASKVH		S1255	S1255	0.999972	H	C	Profiling	Autophagy	Treated(Rapamycin-30min@MCF7 cells line)	SILAC	TiO2	LTQ-Orbitrap XL	5106	['Present ', 'Present', 'Present', 'Present', 'Present', 'Present']	pri_0203_33	Q96QT4	TRPM7	S1255	phospo_copy	Rapamycin(30min)@MCF7 cells
410591	24275748	Q96QT4		CHAK1	ITAQKASEASKVH		S1255	S1255	0.999972	H	C	Profiling	Autophagy	Treated(Rapamycin-7 min@MCF7 cells line)	SILAC	TiO2	LTQ-Orbitrap XL	5106	['Present ', 'Present', 'Present', 'Present', 'Present', 'Present']	pri_0203_33	Q96QT4	TRPM7	S1255	phospo_copy	Rapamycin(7min)@MCF7 cells
413544	24275748	Q96QT4		CHAK1	ITAQKASEASKVH		S1255	S1255	0.999972	H	C	Profiling	Autophagy	Untreated(Starvation-15 min@MCF7 cells line)	SILAC	TiO2	LTQ-Orbitrap XL	5106	['Present ', 'Present', 'Present', 'Present', 'Present', 'Present']	pri_0203_33	Q96QT4	TRPM7	S1255	phospo_copy	Starvation(15min)@MCF7 cells
417595	24275748	Q96QT4		CHAK1	ITAQKASEASKVH		S1255	S1255	0.999972	H	C	Profiling	Autophagy	Untreated(Starvation-2 min@MCF7 cells line)	SILAC	TiO2	LTQ-Orbitrap XL	5106	['Present ', 'Present', 'Present', 'Present', 'Present', 'Present']	pri_0203_33	Q96QT4	TRPM7	S1255	phospo_copy	Starvation(2min)@MCF7 cells
422899	24275748	Q96QT4		CHAK1	ITAQKASEASKVH		S1255	S1255	0.999972	H	C	Profiling	Autophagy	Untreated(Starvation-30 min@MCF7 cells line)	SILAC	TiO2	LTQ-Orbitrap XL	5106	['Present ', 'Present', 'Present', 'Present', 'Present', 'Present']	pri_0203_33	Q96QT4	TRPM7	S1255	phospo_copy	Starvation(30min)@MCF7 cells
426025	24275748	Q96QT4		CHAK1	ITAQKASEASKVH		S1255	S1255	0.999972	H	C	Profiling	Autophagy	Untreated(Starvation-7 min@MCF7 cells line)	SILAC	TiO2	LTQ-Orbitrap XL	5106	['Present ', 'Present', 'Present', 'Present', 'Present', 'Present']	pri_0203_33	Q96QT4	TRPM7	S1255	phospo_copy	Starvation(7min)@MCF7 cells
445124	24850871	Q96QT4			SIPHLSSPPTKFFVSTPSQPSCKSHLETGTK	_FFVST(ph)PSQPSCK_	T1405	T1405	0.950558	H	C	profiling	T cells stimulated with PGE2	Treated(10min PGE2-MS1@ Jurkat T cells )	Label Free	Ti-IMAC	LTQ-Orbitrap Elite	18957	[]	Raf_2804_102	Q96QT4	TRPM7	T1405	Ws	PGE2(10min)-MS1@Jurkat T cells
450590	24850871	Q96QT4			_______MSQKSWIESTLTKRECVYIIPSSK	(ac)MS(ph)QKS(ph)WIES(ph)T(ph)LTKR	S9	S9	0.999999	H	C	profiling	T cells stimulated with PGE2	Treated(10min PGE2-MS1@ Jurkat T cells )	Label Free	Ti-IMAC	LTQ-Orbitrap Elite	18957	[]	Raf_2804_102	Q96QT4	TRPM7	S9	Ws	PGE2(10min)-MS1@Jurkat T cells
463361	24850871	Q96QT4			SIPHLSSPPTKFFVSTPSQPSCKSHLETGTK	_FFVST(ph)PSQPSCK_	T1405	T1405	0.950558	H	C	profiling	T cells stimulated with PGE2	Treated(10min PGE2-MS2@ Jurkat T cells )	Label Free	Ti-IMAC	LTQ-Orbitrap Elite	18957	[-0.4555225]	Raf_2804_102	Q96QT4	TRPM7	T1405	Ws	PGE2(10min)-MS2@Jurkat T cells
467933	24850871	Q96QT4			_______MSQKSWIESTLTKRECVYIIPSSK	(ac)MS(ph)QKS(ph)WIES(ph)T(ph)LTKR	S9	S9	0.999999	H	C	profiling	T cells stimulated with PGE2	Treated(10min PGE2-MS2@ Jurkat T cells )	Label Free	Ti-IMAC	LTQ-Orbitrap Elite	18957	[]	Raf_2804_102	Q96QT4	TRPM7	S9	Ws	PGE2(10min)-MS2@Jurkat T cells
481783	24850871	Q96QT4			SIPHLSSPPTKFFVSTPSQPSCKSHLETGTK	_FFVST(ph)PSQPSCK_	T1405	T1405	0.950558	H	C	profiling	T cells stimulated with PGE2	Treated(20min PGE2-MS1@ Jurkat T cells )	Label Free	Ti-IMAC	LTQ-Orbitrap Elite	18957	[-0.113996]	Raf_2804_102	Q96QT4	TRPM7	T1405	Ws	PGE2(20min)-MS1@Jurkat T cells
487217	24850871	Q96QT4			_______MSQKSWIESTLTKRECVYIIPSSK	(ac)MS(ph)QKS(ph)WIES(ph)T(ph)LTKR	S9	S9	0.999999	H	C	profiling	T cells stimulated with PGE2	Treated(20min PGE2-MS1@ Jurkat T cells )	Label Free	Ti-IMAC	LTQ-Orbitrap Elite	18957	[]	Raf_2804_102	Q96QT4	TRPM7	S9	Ws	PGE2(20min)-MS1@Jurkat T cells
501077	24850871	Q96QT4			SIPHLSSPPTKFFVSTPSQPSCKSHLETGTK	_FFVST(ph)PSQPSCK_	T1405	T1405	0.950558	H	C	profiling	T cells stimulated with PGE2	Treated(20min PGE2-MS2@ Jurkat T cells )	Label Free	Ti-IMAC	LTQ-Orbitrap Elite	18957	[-0.07717991]	Raf_2804_102	Q96QT4	TRPM7	T1405	Ws	PGE2(20min)-MS2@Jurkat T cells
506364	24850871	Q96QT4			_______MSQKSWIESTLTKRECVYIIPSSK	(ac)MS(ph)QKS(ph)WIES(ph)T(ph)LTKR	S9	S9	0.999999	H	C	profiling	T cells stimulated with PGE2	Treated(20min PGE2-MS2@ Jurkat T cells )	Label Free	Ti-IMAC	LTQ-Orbitrap Elite	18957	[]	Raf_2804_102	Q96QT4	TRPM7	S9	Ws	PGE2(20min)-MS2@Jurkat T cells
521458	24850871	Q96QT4			SIPHLSSPPTKFFVSTPSQPSCKSHLETGTK	_FFVST(ph)PSQPSCK_	T1405	T1405	0.950558	H	C	profiling	T cells stimulated with PGE2	Treated(30min PGE2-MS1@ Jurkat T cells )	Label Free	Ti-IMAC	LTQ-Orbitrap Elite	18957	[]	Raf_2804_102	Q96QT4	TRPM7	T1405	Ws	PGE2(30min)-MS1@Jurkat T cells
526011	24850871	Q96QT4			_______MSQKSWIESTLTKRECVYIIPSSK	(ac)MS(ph)QKS(ph)WIES(ph)T(ph)LTKR	S9	S9	0.999999	H	C	profiling	T cells stimulated with PGE2	Treated(30min PGE2-MS1@ Jurkat T cells )	Label Free	Ti-IMAC	LTQ-Orbitrap Elite	18957	[]	Raf_2804_102	Q96QT4	TRPM7	S9	Ws	PGE2(30min)-MS1@Jurkat T cells
538720	24850871	Q96QT4			SIPHLSSPPTKFFVSTPSQPSCKSHLETGTK	_FFVST(ph)PSQPSCK_	T1405	T1405	0.950558	H	C	profiling	T cells stimulated with PGE2	Treated(30min PGE2-MS2@ Jurkat T cells )	Label Free	Ti-IMAC	LTQ-Orbitrap Elite	18957	[]	Raf_2804_102	Q96QT4	TRPM7	T1405	Ws	PGE2(30min)-MS2@Jurkat T cells
543262	24850871	Q96QT4			_______MSQKSWIESTLTKRECVYIIPSSK	(ac)MS(ph)QKS(ph)WIES(ph)T(ph)LTKR	S9	S9	0.999999	H	C	profiling	T cells stimulated with PGE2	Treated(30min PGE2-MS2@ Jurkat T cells )	Label Free	Ti-IMAC	LTQ-Orbitrap Elite	18957	[-0.2973166]	Raf_2804_102	Q96QT4	TRPM7	S9	Ws	PGE2(30min)-MS2@Jurkat T cells
555882	24850871	Q96QT4			SIPHLSSPPTKFFVSTPSQPSCKSHLETGTK	_FFVST(ph)PSQPSCK_	T1405	T1405	0.950558	H	C	profiling	T cells stimulated with PGE2	Treated(5min PGE2-MS1@ Jurkat T cells )	Label Free	Ti-IMAC	LTQ-Orbitrap Elite	18957	[]	Raf_2804_102	Q96QT4	TRPM7	T1405	Ws	PGE2(5min)-MS1@Jurkat T cells
560553	24850871	Q96QT4			_______MSQKSWIESTLTKRECVYIIPSSK	(ac)MS(ph)QKS(ph)WIES(ph)T(ph)LTKR	S9	S9	0.999999	H	C	profiling	T cells stimulated with PGE2	Treated(5min PGE2-MS1@ Jurkat T cells )	Label Free	Ti-IMAC	LTQ-Orbitrap Elite	18957	[-0.1259961]	Raf_2804_102	Q96QT4	TRPM7	S9	Ws	PGE2(5min)-MS1@Jurkat T cells
574187	24850871	Q96QT4			SIPHLSSPPTKFFVSTPSQPSCKSHLETGTK	_FFVST(ph)PSQPSCK_	T1405	T1405	0.950558	H	C	profiling	T cells stimulated with PGE2	Treated(5min PGE2-MS2@ Jurkat T cells )	Label Free	Ti-IMAC	LTQ-Orbitrap Elite	18957	[]	Raf_2804_102	Q96QT4	TRPM7	T1405	Ws	PGE2(5min)-MS2@Jurkat T cells
579487	24850871	Q96QT4			_______MSQKSWIESTLTKRECVYIIPSSK	(ac)MS(ph)QKS(ph)WIES(ph)T(ph)LTKR	S9	S9	0.999999	H	C	profiling	T cells stimulated with PGE2	Treated(5min PGE2-MS2@ Jurkat T cells )	Label Free	Ti-IMAC	LTQ-Orbitrap Elite	18957	[-0.3073058]	Raf_2804_102	Q96QT4	TRPM7	S9	Ws	PGE2(5min)-MS2@Jurkat T cells
593693	24850871	Q96QT4			SIPHLSSPPTKFFVSTPSQPSCKSHLETGTK	_FFVST(ph)PSQPSCK_	T1405	T1405	0.950558	H	C	profiling	T cells stimulated with PGE2	Treated(60min PGE2-MS1@ Jurkat T cells )	Label Free	Ti-IMAC	LTQ-Orbitrap Elite	18957	[]	Raf_2804_102	Q96QT4	TRPM7	T1405	Ws	PGE2(60min)-MS1@Jurkat T cells
599136	24850871	Q96QT4			_______MSQKSWIESTLTKRECVYIIPSSK	(ac)MS(ph)QKS(ph)WIES(ph)T(ph)LTKR	S9	S9	0.999999	H	C	profiling	T cells stimulated with PGE2	Treated(60min PGE2-MS1@ Jurkat T cells )	Label Free	Ti-IMAC	LTQ-Orbitrap Elite	18957	[]	Raf_2804_102	Q96QT4	TRPM7	S9	Ws	PGE2(60min)-MS1@Jurkat T cells
611829	24850871	Q96QT4			SIPHLSSPPTKFFVSTPSQPSCKSHLETGTK	_FFVST(ph)PSQPSCK_	T1405	T1405	0.950558	H	C	profiling	T cells stimulated with PGE2	Treated(60min PGE2-MS2@ Jurkat T cells )	Label Free	Ti-IMAC	LTQ-Orbitrap Elite	18957	[]	Raf_2804_102	Q96QT4	TRPM7	T1405	Ws	PGE2(60min)-MS2@Jurkat T cells
616393	24850871	Q96QT4			_______MSQKSWIESTLTKRECVYIIPSSK	(ac)MS(ph)QKS(ph)WIES(ph)T(ph)LTKR	S9	S9	0.999999	H	C	profiling	T cells stimulated with PGE2	Treated(60min PGE2-MS2@ Jurkat T cells )	Label Free	Ti-IMAC	LTQ-Orbitrap Elite	18957	[]	Raf_2804_102	Q96QT4	TRPM7	S9	Ws	PGE2(60min)-MS2@Jurkat T cells
629074	24850871	Q96QT4			SIPHLSSPPTKFFVSTPSQPSCKSHLETGTK	_FFVST(ph)PSQPSCK_	T1405	T1405	0.950558	H	C	profiling	T cells stimulated with PGE2	Untreated(0min PGE2-MS1@ Jurkat T cells )	Label Free	Ti-IMAC	LTQ-Orbitrap Elite	18957	[-0.1929765]	Raf_2804_102	Q96QT4	TRPM7	T1405	Ws	PGE2(0min)-MS1@Jurkat T cells
633778	24850871	Q96QT4			_______MSQKSWIESTLTKRECVYIIPSSK	(ac)MS(ph)QKS(ph)WIES(ph)T(ph)LTKR	S9	S9	0.999999	H	C	profiling	T cells stimulated with PGE2	Untreated(0min PGE2-MS1@ Jurkat T cells )	Label Free	Ti-IMAC	LTQ-Orbitrap Elite	18957	[]	Raf_2804_102	Q96QT4	TRPM7	S9	Ws	PGE2(0min)-MS1@Jurkat T cells
647419	24850871	Q96QT4			SIPHLSSPPTKFFVSTPSQPSCKSHLETGTK	_FFVST(ph)PSQPSCK_	T1405	T1405	0.950558	H	C	profiling	T cells stimulated with PGE2	Untreated(0min PGE2-MS2@ Jurkat T cells )	Label Free	Ti-IMAC	LTQ-Orbitrap Elite	18957	[-0.241889]	Raf_2804_102	Q96QT4	TRPM7	T1405	Ws	PGE2(0min)-MS2@Jurkat T cells
652745	24850871	Q96QT4			_______MSQKSWIESTLTKRECVYIIPSSK	(ac)MS(ph)QKS(ph)WIES(ph)T(ph)LTKR	S9	S9	0.999999	H	C	profiling	T cells stimulated with PGE2	Untreated(0min PGE2-MS2@ Jurkat T cells )	Label Free	Ti-IMAC	LTQ-Orbitrap Elite	18957	[]	Raf_2804_102	Q96QT4	TRPM7	S9	Ws	PGE2(0min)-MS2@Jurkat T cells
724236	25002506	Q96QT4		TRPM7		FFVS(ph)TPSQPSCK	S 1404	S1404	0.830378	H	C	Profiling	skin cancer	Treated (PD184352+ PMA-30min@HEK293 cells)	SILAC	TiO2	Orbitrap	14506	['Present', 'Present', 'Present', 'Present', 'Present']	Uba_0803_05	Q96QT4	TRPM7	S1404	Mode_Seq	PD184352+ PMA(30min)@HEK293 cells
724238	25002506	Q96QT4		TRPM7		TLTAQKAS(ph)EASK	S 1255	S1255	0.997903	H	C	Profiling	skin cancer	Treated (PD184352+ PMA-30min@HEK293 cells)	SILAC	TiO2	Orbitrap	14506	['Present', 'Present', 'Present', 'Present', 'Present']	Uba_0803_05	Q96QT4	TRPM7	S1255	Mode_Seq	PD184352+ PMA(30min)@HEK293 cells
738658	25002506	Q96QT4		TRPM7		FFVS(ph)TPSQPSCK	S 1404	S1404	0.830378	H	C	Profiling	skin cancer	Treated (BI-D1870+ PMA-30min@HEK293 cells)	SILAC	TiO2	Orbitrap	14506	['Present', 'Present', 'Present', 'Present', 'Present']	Uba_0803_05	Q96QT4	TRPM7	S1404	Mode_Seq	BI-D1870+ PMA(30min)@HEK293 cells
738660	25002506	Q96QT4		TRPM7		TLTAQKAS(ph)EASK	S 1255	S1255	0.997903	H	C	Profiling	skin cancer	Treated (BI-D1870+ PMA-30min@HEK293 cells)	SILAC	TiO2	Orbitrap	14506	['Present', 'Present', 'Present', 'Present', 'Present']	Uba_0803_05	Q96QT4	TRPM7	S1255	Mode_Seq	BI-D1870+ PMA(30min)@HEK293 cells
753080	25002506	Q96QT4		TRPM7		FFVS(ph)TPSQPSCK	S 1404	S1404	0.830378	H	C	Profiling	skin cancer	Treated (BI-D1870-2hr@A375 cells)	SILAC	TiO2	Orbitrap	14506	['Present', 'Present', 'Present', 'Present', 'Present']	Uba_0803_05	Q96QT4	TRPM7	S1404	Mode_Seq	BI-D1870(2h)@A375 cells
753082	25002506	Q96QT4		TRPM7		TLTAQKAS(ph)EASK	S 1255	S1255	0.997903	H	C	Profiling	skin cancer	Treated (BI-D1870-2hr@A375 cells)	SILAC	TiO2	Orbitrap	14506	['Present', 'Present', 'Present', 'Present', 'Present']	Uba_0803_05	Q96QT4	TRPM7	S1255	Mode_Seq	BI-D1870(2h)@A375 cells
767502	25002506	Q96QT4		TRPM7		FFVS(ph)TPSQPSCK	S 1404	S1404	0.830378	H	C	Profiling	skin cancer	Treated (Control RNAi @A375 cells)	SILAC	TiO2	Orbitrap	14506	['Present', 'Present', 'Present', 'Present', 'Present']	Uba_0803_05	Q96QT4	TRPM7	S1404	Mode_Seq	Control RNAi@A375 cells
767504	25002506	Q96QT4		TRPM7		TLTAQKAS(ph)EASK	S 1255	S1255	0.997903	H	C	Profiling	skin cancer	Treated (Control RNAi @A375 cells)	SILAC	TiO2	Orbitrap	14506	['Present', 'Present', 'Present', 'Present', 'Present']	Uba_0803_05	Q96QT4	TRPM7	S1255	Mode_Seq	Control RNAi@A375 cells
781924	25002506	Q96QT4		TRPM7		FFVS(ph)TPSQPSCK	S 1404	S1404	0.830378	H	C	Profiling	skin cancer	Treated (Control RNAi PMA-30min@HEK293 cells)	SILAC	TiO2	Orbitrap	14506	['Present', 'Present', 'Present', 'Present', 'Present']	Uba_0803_05	Q96QT4	TRPM7	S1404	Mode_Seq	Control RNAi + PMA(30min)@HEK293 cells
781926	25002506	Q96QT4		TRPM7		TLTAQKAS(ph)EASK	S 1255	S1255	0.997903	H	C	Profiling	skin cancer	Treated (Control RNAi PMA-30min@HEK293 cells)	SILAC	TiO2	Orbitrap	14506	['Present', 'Present', 'Present', 'Present', 'Present']	Uba_0803_05	Q96QT4	TRPM7	S1255	Mode_Seq	Control RNAi + PMA(30min)@HEK293 cells
796346	25002506	Q96QT4		TRPM7		FFVS(ph)TPSQPSCK	S 1404	S1404	0.830378	H	C	Profiling	skin cancer	Treated (DMSO@A375 cells)	SILAC	TiO2	Orbitrap	14506	['Present', 'Present', 'Present', 'Present', 'Present']	Uba_0803_05	Q96QT4	TRPM7	S1404	Mode_Seq	DMSO@A375 cells
796348	25002506	Q96QT4		TRPM7		TLTAQKAS(ph)EASK	S 1255	S1255	0.997903	H	C	Profiling	skin cancer	Treated (DMSO@A375 cells)	SILAC	TiO2	Orbitrap	14506	['Present', 'Present', 'Present', 'Present', 'Present']	Uba_0803_05	Q96QT4	TRPM7	S1255	Mode_Seq	DMSO@A375 cells
810765	25002506	Q96QT4		TRPM7		FFVS(ph)TPSQPSCK	S 1404	S1404	0.830378	H	C	Profiling	skin cancer	Treated (PD184352-2hr@A375 cells)	SILAC	TiO2	Orbitrap	14506	['Present', 'Present', 'Present', 'Present', 'Present']	Uba_0803_05	Q96QT4	TRPM7	S1404	Mode_Seq	PD184352(2h)@A375 cells
810767	25002506	Q96QT4		TRPM7		TLTAQKAS(ph)EASK	S 1255	S1255	0.997903	H	C	Profiling	skin cancer	Treated (PD184352-2hr@A375 cells)	SILAC	TiO2	Orbitrap	14506	['Present', 'Present', 'Present', 'Present', 'Present']	Uba_0803_05	Q96QT4	TRPM7	S1255	Mode_Seq	PD184352(2h)@A375 cells
825193	25002506	Q96QT4		TRPM7		FFVS(ph)TPSQPSCK	S 1404	S1404	0.830378	H	C	Profiling	skin cancer	Treated (PMA-30min@HEK293 cells)	SILAC	TiO2	Orbitrap	14506	['Present', 'Present', 'Present', 'Present', 'Present']	Uba_0803_05	Q96QT4	TRPM7	S1404	Mode_Seq	PMA(30min)@HEK293 cells
825195	25002506	Q96QT4		TRPM7		TLTAQKAS(ph)EASK	S 1255	S1255	0.997903	H	C	Profiling	skin cancer	Treated (PMA-30min@HEK293 cells)	SILAC	TiO2	Orbitrap	14506	['Present', 'Present', 'Present', 'Present', 'Present']	Uba_0803_05	Q96QT4	TRPM7	S1255	Mode_Seq	PMA(30min)@HEK293 cells
839627	25002506	Q96QT4		TRPM7		FFVS(ph)TPSQPSCK	S 1404	S1404	0.830378	H	C	Profiling	skin cancer	Treated (RSK1/2 RNAi @A375 cells)	SILAC	TiO2	Orbitrap	14506	['Present', 'Present', 'Present', 'Present', 'Present']	Uba_0803_05	Q96QT4	TRPM7	S1404	Mode_Seq	RSK1/2 RNAi@A375 cells
839629	25002506	Q96QT4		TRPM7		TLTAQKAS(ph)EASK	S 1255	S1255	0.997903	H	C	Profiling	skin cancer	Treated (RSK1/2 RNAi @A375 cells)	SILAC	TiO2	Orbitrap	14506	['Present', 'Present', 'Present', 'Present', 'Present']	Uba_0803_05	Q96QT4	TRPM7	S1255	Mode_Seq	RSK1/2 RNAi@A375 cells
854047	25002506	Q96QT4		TRPM7		FFVS(ph)TPSQPSCK	S 1404	S1404	0.830378	H	C	Profiling	skin cancer	Treated (RSK1/2 RNAi PMA-30min@HEK293 cells)	SILAC	TiO2	Orbitrap	14506	['Present', 'Present', 'Present', 'Present', 'Present']	Uba_0803_05	Q96QT4	TRPM7	S1404	Mode_Seq	RSK1/2 RNAi + PMA (30min)@HEK293 cells
854049	25002506	Q96QT4		TRPM7		TLTAQKAS(ph)EASK	S 1255	S1255	0.997903	H	C	Profiling	skin cancer	Treated (RSK1/2 RNAi PMA-30min@HEK293 cells)	SILAC	TiO2	Orbitrap	14506	['Present', 'Present', 'Present', 'Present', 'Present']	Uba_0803_05	Q96QT4	TRPM7	S1255	Mode_Seq	RSK1/2 RNAi + PMA (30min)@HEK293 cells
866007	25003641	Q96QT4		TRPM7	ALTVDTLKTLTAQKASEASKVHNEITRELSI	TLTAQKAS(ph)EASK	S 1255	S1255	0.999664	H	C	Profiling	leukemia	Treated(DMSO@HL-60 cells)	SILAC	TiO2	Q Exactive	7275	['Present', 'Present', 'Present', 'Present', 'Present', 'Present']	Uba_0903_10	Q96QT4	TRPM7	S1255	Mode_Seq	DMSO@HL-60 cells
866173	25003641	Q96QT4		TRPM7	LSNNNTSENTLKRVSSLAGFTDCHRTSIPVH	VSS(ph)LAGFTDCHR	S 1477	S1477	0.998705	H	C	Profiling	leukemia	Treated(DMSO@HL-60 cells)	SILAC	TiO2	Q Exactive	7275	['Present', 'Present', 'Present', 'Present', 'Present', 'Present']	Uba_0903_10	Q96QT4	TRPM7	S1477	Mode_Seq	DMSO@HL-60 cells
873006	25003641	Q96QT4		TRPM7	ALTVDTLKTLTAQKASEASKVHNEITRELSI	TLTAQKAS(ph)EASK	S 1255	S1255	0.999664	H	C	Profiling	leukemia	Treated(inhibitor-VE-821@HL-60 cells)	SILAC	TiO2	Q Exactive	7275	['Present', 'Present', 'Present', 'Present', 'Present', 'Present']	Uba_0903_10	Q96QT4	TRPM7	S1255	Mode_Seq	VE-821@HL-60 cells
873176	25003641	Q96QT4		TRPM7	LSNNNTSENTLKRVSSLAGFTDCHRTSIPVH	VSS(ph)LAGFTDCHR	S 1477	S1477	0.998705	H	C	Profiling	leukemia	Treated(inhibitor-VE-821@HL-60 cells)	SILAC	TiO2	Q Exactive	7275	['Present', 'Present', 'Present', 'Present', 'Present', 'Present']	Uba_0903_10	Q96QT4	TRPM7	S1477	Mode_Seq	VE-821@HL-60 cells
925436	25159151	Q96QT4		TRPM7	ILSNNNTSENTLKRVSSLAGFTDCHRTSIPV		S1476	S1476	1	H	C	Profiling	Cancer	Treated( Nocodazole@Hela cell line)	label-free	pY	Q Exactive	38069	[0.0, 0.0, 0.0, 0.0]	uba_0703_01	Q96QT4	TRPM7	S1476	Ws	Nocodazole(pY)@Hela cell line
925452	25159151	Q96QT4		TRPM7	DLQRFKETSNKIKILSNNNTSENTLKRVSSL		S1463	S1463	1	H	C	Profiling	Cancer	Treated( Nocodazole@Hela cell line)	label-free	pY	Q Exactive	38069	[0.0, 0.0, 0.0, 0.0]	uba_0703_01	Q96QT4	TRPM7	S1463	Ws	Nocodazole(pY)@Hela cell line
925639	25159151	Q96QT4		TRPM7	IPVHSKQAEKISRRPSTEDTHEVDSKAALIP		S1504	S1504	0.972356	H	C	Profiling	Cancer	Treated( Nocodazole@Hela cell line)	label-free	pY	Q Exactive	38069	[0.0, 0.0, 0.0, 0.0]	uba_0703_01	Q96QT4	TRPM7	S1504	Ws	Nocodazole(pY)@Hela cell line
925673	25159151	Q96QT4		TRPM7	PHLSSPPTKFFVSTPSQPSCKSHLETGTKDQ		S1407	S1407	0.995315	H	C	Profiling	Cancer	Treated( Nocodazole@Hela cell line)	label-free	pY	Q Exactive	38069	[0.0, 0.0, 0.0, 0.0]	uba_0703_01	Q96QT4	TRPM7	S1407	Ws	Nocodazole(pY)@Hela cell line
926109	25159151	Q96QT4		TRPM7	ASEASKVHNEITRELSISKHLAQNLIDDGPV		S1269	S1269	0.926687	H	C	Profiling	Cancer	Treated( Nocodazole@Hela cell line)	label-free	pY	Q Exactive	38069	[0.0, 0.0, 0.0, 0.0]	uba_0703_01	Q96QT4	TRPM7	S1269	Ws	Nocodazole(pY)@Hela cell line
926460	25159151	Q96QT4		TRPM7	KISRRPSTEDTHEVDSKAALIPDWLQDRPSN		S1513	S1513	1	H	C	Profiling	Cancer	Treated( Nocodazole@Hela cell line)	label-free	pY	Q Exactive	38069	[0.0, 0.0, 0.0, 0.0]	uba_0703_01	Q96QT4	TRPM7	S1513	Ws	Nocodazole(pY)@Hela cell line
926628	25159151	Q96QT4		TRPM7	DSKAALIPDWLQDRPSNREMPSEEGTLNGLT		S1527	S1527	1	H	C	Profiling	Cancer	Treated( Nocodazole@Hela cell line)	label-free	pY	Q Exactive	38069	[0.0, 0.0, 0.0, 0.0]	uba_0703_01	Q96QT4	TRPM7	S1527	Ws	Nocodazole(pY)@Hela cell line
926677	25159151	Q96QT4		TRPM7	LSNNNTSENTLKRVSSLAGFTDCHRTSIPVH		S1477	S1477	1	H	C	Profiling	Cancer	Treated( Nocodazole@Hela cell line)	label-free	pY	Q Exactive	38069	[0.0, 0.0, 0.0, 0.0]	uba_0703_01	Q96QT4	TRPM7	S1477	Ws	Nocodazole(pY)@Hela cell line
955857	25159151	Q96QT4		TRPM7	ILSNNNTSENTLKRVSSLAGFTDCHRTSIPV		S1476	S1476	1	H	C	Profiling	Cancer	Treated( pervanadate@Hela cell line)	label-free	pY	Q Exactive	38069	[0.0, 0.0, 0.0, 0.0]	uba_0703_01	Q96QT4	TRPM7	S1476	Ws	Pervanadate@Hela cell line_25159151
955872	25159151	Q96QT4		TRPM7	DLQRFKETSNKIKILSNNNTSENTLKRVSSL		S1463	S1463	1	H	C	Profiling	Cancer	Treated( pervanadate@Hela cell line)	label-free	pY	Q Exactive	38069	[0.0, 0.0, 0.0, 0.0]	uba_0703_01	Q96QT4	TRPM7	S1463	Ws	Pervanadate@Hela cell line_25159151
956060	25159151	Q96QT4		TRPM7	IPVHSKQAEKISRRPSTEDTHEVDSKAALIP		S1504	S1504	0.972356	H	C	Profiling	Cancer	Treated( pervanadate@Hela cell line)	label-free	pY	Q Exactive	38069	[0.0, 0.0, 0.0, 0.0]	uba_0703_01	Q96QT4	TRPM7	S1504	Ws	Pervanadate@Hela cell line_25159151
956093	25159151	Q96QT4		TRPM7	PHLSSPPTKFFVSTPSQPSCKSHLETGTKDQ		S1407	S1407	0.995315	H	C	Profiling	Cancer	Treated( pervanadate@Hela cell line)	label-free	pY	Q Exactive	38069	[0.0, 0.0, 0.0, 0.0]	uba_0703_01	Q96QT4	TRPM7	S1407	Ws	Pervanadate@Hela cell line_25159151
956529	25159151	Q96QT4		TRPM7	ASEASKVHNEITRELSISKHLAQNLIDDGPV		S1269	S1269	0.926687	H	C	Profiling	Cancer	Treated( pervanadate@Hela cell line)	label-free	pY	Q Exactive	38069	[0.0, 0.0, 0.0, 0.0]	uba_0703_01	Q96QT4	TRPM7	S1269	Ws	Pervanadate@Hela cell line_25159151
956882	25159151	Q96QT4		TRPM7	KISRRPSTEDTHEVDSKAALIPDWLQDRPSN		S1513	S1513	1	H	C	Profiling	Cancer	Treated( pervanadate@Hela cell line)	label-free	pY	Q Exactive	38069	[0.0, 0.0, 0.0, 0.0]	uba_0703_01	Q96QT4	TRPM7	S1513	Ws	Pervanadate@Hela cell line_25159151
957049	25159151	Q96QT4		TRPM7	DSKAALIPDWLQDRPSNREMPSEEGTLNGLT		S1527	S1527	1	H	C	Profiling	Cancer	Treated( pervanadate@Hela cell line)	label-free	pY	Q Exactive	38069	[0.0, 0.0, 0.0, 0.0]	uba_0703_01	Q96QT4	TRPM7	S1527	Ws	Pervanadate@Hela cell line_25159151
957098	25159151	Q96QT4		TRPM7	LSNNNTSENTLKRVSSLAGFTDCHRTSIPVH		S1477	S1477	1	H	C	Profiling	Cancer	Treated( pervanadate@Hela cell line)	label-free	pY	Q Exactive	38069	[0.0, 0.0, 0.0, 0.0]	uba_0703_01	Q96QT4	TRPM7	S1477	Ws	Pervanadate@Hela cell line_25159151
987337	25159151	Q96QT4		TRPM7	DLQRFKETSNKIKILSNNNTSENTLKRVSSL		S1463	S1463	1	H	C	Profiling	Cancer	Treated(EGF-15min@HeLa cell line)	label-free	TiO2	Q Exactive mass spectrometer	38069	[0, 9529800, 12222000, 74279000, 'Yes', 'Yes']	Uba_0903_10	Q96QT4	TRPM7	S1463	Ws	EGF(15min)@HeLa cell line
987365	25159151	Q96QT4		TRPM7	ILSNNNTSENTLKRVSSLAGFTDCHRTSIPV		S1476	S1476	1	H	C	Profiling	Cancer	Treated(EGF-15min@HeLa cell line)	label-free	TiO2	Q Exactive mass spectrometer	38069	[0, 0, 101330000, 0, 'Yes', 'Yes']	Uba_0903_10	Q96QT4	TRPM7	S1476	Ws	EGF(15min)@HeLa cell line
987600	25159151	Q96QT4		TRPM7	PHLSSPPTKFFVSTPSQPSCKSHLETGTKDQ		S1407	S1407	0.995315	H	C	Profiling	Cancer	Treated(EGF-15min@HeLa cell line)	label-free	TiO2	Q Exactive mass spectrometer	38069	[0, 0, 0, 0, 'Yes', 'Yes']	Uba_0903_10	Q96QT4	TRPM7	S1407	Ws	EGF(15min)@HeLa cell line
988060	25159151	Q96QT4		TRPM7	ASEASKVHNEITRELSISKHLAQNLIDDGPV		S1269	S1269	0.926687	H	C	Profiling	Cancer	Treated(EGF-15min@HeLa cell line)	label-free	TiO2	Q Exactive mass spectrometer	38069	[0, 0, 0, 0, 'Yes', 'Yes']	Uba_0903_10	Q96QT4	TRPM7	S1269	Ws	EGF(15min)@HeLa cell line
988344	25159151	Q96QT4		TRPM7	IPVHSKQAEKISRRPSTEDTHEVDSKAALIP		S1504	S1504	0.972356	H	C	Profiling	Cancer	Treated(EGF-15min@HeLa cell line)	label-free	TiO2	Q Exactive mass spectrometer	38069	[68855000, 0, 0, 106760000, 'Yes', 'Yes']	Uba_0903_10	Q96QT4	TRPM7	S1504	Ws	EGF(15min)@HeLa cell line
988436	25159151	Q96QT4		TRPM7	KISRRPSTEDTHEVDSKAALIPDWLQDRPSN		S1513	S1513	1	H	C	Profiling	Cancer	Treated(EGF-15min@HeLa cell line)	label-free	TiO2	Q Exactive mass spectrometer	38069	[0, 0, 0, 0, 'Yes', 'Yes']	Uba_0903_10	Q96QT4	TRPM7	S1513	Ws	EGF(15min)@HeLa cell line
988606	25159151	Q96QT4		TRPM7	DSKAALIPDWLQDRPSNREMPSEEGTLNGLT		S1527	S1527	1	H	C	Profiling	Cancer	Treated(EGF-15min@HeLa cell line)	label-free	TiO2	Q Exactive mass spectrometer	38069	[0, 0, 0, 0, 'Yes', 'Yes']	Uba_0903_10	Q96QT4	TRPM7	S1527	Ws	EGF(15min)@HeLa cell line
988624	25159151	Q96QT4		TRPM7	LSNNNTSENTLKRVSSLAGFTDCHRTSIPVH		S1477	S1477	1	H	C	Profiling	Cancer	Treated(EGF-15min@HeLa cell line)	label-free	TiO2	Q Exactive mass spectrometer	38069	[165980000, 120680000, 32265900, 162780000, 'Yes', 'Yes']	Uba_0903_10	Q96QT4	TRPM7	S1477	Ws	EGF(15min)@HeLa cell line
1018596	25159151	Q96QT4		TRPM7	ILSNNNTSENTLKRVSSLAGFTDCHRTSIPV		S1476	S1476	1	H	C	Profiling	Cancer	Treated(EGF-5min@Hela cell line)	label-free	pY	Q Exactive	38069	[275320000.0, 0.0, 0.0, 0.0]	uba_0703_01	Q96QT4	TRPM7	S1476	Ws	EGF(5min)@HeLa cell line
1018608	25159151	Q96QT4		TRPM7	DLQRFKETSNKIKILSNNNTSENTLKRVSSL		S1463	S1463	1	H	C	Profiling	Cancer	Treated(EGF-5min@Hela cell line)	label-free	pY	Q Exactive	38069	[448650000.0, 0.0, 0.0, 0.0]	uba_0703_01	Q96QT4	TRPM7	S1463	Ws	EGF(5min)@HeLa cell line
1018795	25159151	Q96QT4		TRPM7	IPVHSKQAEKISRRPSTEDTHEVDSKAALIP		S1504	S1504	0.972356	H	C	Profiling	Cancer	Treated(EGF-5min@Hela cell line)	label-free	pY	Q Exactive	38069	[4611600000.0, 0.0, 0.0, 0.0]	uba_0703_01	Q96QT4	TRPM7	S1504	Ws	EGF(5min)@HeLa cell line
1018830	25159151	Q96QT4		TRPM7	PHLSSPPTKFFVSTPSQPSCKSHLETGTKDQ		S1407	S1407	0.995315	H	C	Profiling	Cancer	Treated(EGF-5min@Hela cell line)	label-free	pY	Q Exactive	38069	[116690000.0, 0.0, 0.0, 0.0]	uba_0703_01	Q96QT4	TRPM7	S1407	Ws	EGF(5min)@HeLa cell line
1019267	25159151	Q96QT4		TRPM7	ASEASKVHNEITRELSISKHLAQNLIDDGPV		S1269	S1269	0.926687	H	C	Profiling	Cancer	Treated(EGF-5min@Hela cell line)	label-free	pY	Q Exactive	38069	[273650000.0, 0.0, 0.0, 0.0]	uba_0703_01	Q96QT4	TRPM7	S1269	Ws	EGF(5min)@HeLa cell line
1019616	25159151	Q96QT4		TRPM7	KISRRPSTEDTHEVDSKAALIPDWLQDRPSN		S1513	S1513	1	H	C	Profiling	Cancer	Treated(EGF-5min@Hela cell line)	label-free	pY	Q Exactive	38069	[974540000.0, 0.0, 0.0, 0.0]	uba_0703_01	Q96QT4	TRPM7	S1513	Ws	EGF(5min)@HeLa cell line
1019784	25159151	Q96QT4		TRPM7	DSKAALIPDWLQDRPSNREMPSEEGTLNGLT		S1527	S1527	1	H	C	Profiling	Cancer	Treated(EGF-5min@Hela cell line)	label-free	pY	Q Exactive	38069	[84705000.0, 0.0, 0.0, 0.0]	uba_0703_01	Q96QT4	TRPM7	S1527	Ws	EGF(5min)@HeLa cell line
1019833	25159151	Q96QT4		TRPM7	LSNNNTSENTLKRVSSLAGFTDCHRTSIPVH		S1477	S1477	1	H	C	Profiling	Cancer	Treated(EGF-5min@Hela cell line)	label-free	pY	Q Exactive	38069	[3119900000.0, 0.0, 0.0, 0.0]	uba_0703_01	Q96QT4	TRPM7	S1477	Ws	EGF(5min)@HeLa cell line
1050073	25159151	Q96QT4		TRPM7	DLQRFKETSNKIKILSNNNTSENTLKRVSSL		S1463	S1463	1	H	C	Profiling	Cancer	Treated(Nocodazole@HeLa cell line)	label-free	TiO2	Q Exactive mass spectrometer	38069	[0, 0, 13633000, 0, 'Yes', 'Yes']	Uba_0903_10	Q96QT4	TRPM7	S1463	Ws	Nocodazole(TiO2)@Hela cell line
1050100	25159151	Q96QT4		TRPM7	ILSNNNTSENTLKRVSSLAGFTDCHRTSIPV		S1476	S1476	1	H	C	Profiling	Cancer	Treated(Nocodazole@HeLa cell line)	label-free	TiO2	Q Exactive mass spectrometer	38069	[0, 22962000, 113180000, 0, 'Yes', 'Yes']	Uba_0903_10	Q96QT4	TRPM7	S1476	Ws	Nocodazole(TiO2)@Hela cell line
1050336	25159151	Q96QT4		TRPM7	PHLSSPPTKFFVSTPSQPSCKSHLETGTKDQ		S1407	S1407	0.995315	H	C	Profiling	Cancer	Treated(Nocodazole@HeLa cell line)	label-free	TiO2	Q Exactive mass spectrometer	38069	[9455600, 0, 0, 0, 'Yes', 'Yes']	Uba_0903_10	Q96QT4	TRPM7	S1407	Ws	Nocodazole(TiO2)@Hela cell line
1050796	25159151	Q96QT4		TRPM7	ASEASKVHNEITRELSISKHLAQNLIDDGPV		S1269	S1269	0.926687	H	C	Profiling	Cancer	Treated(Nocodazole@HeLa cell line)	label-free	TiO2	Q Exactive mass spectrometer	38069	[0, 0, 0, 0, 'Yes', 'Yes']	Uba_0903_10	Q96QT4	TRPM7	S1269	Ws	Nocodazole(TiO2)@Hela cell line
1051079	25159151	Q96QT4		TRPM7	IPVHSKQAEKISRRPSTEDTHEVDSKAALIP		S1504	S1504	0.972356	H	C	Profiling	Cancer	Treated(Nocodazole@HeLa cell line)	label-free	TiO2	Q Exactive mass spectrometer	38069	[180196000, 39746000, 338840000, 275986000, 'Yes', 'Yes']	Uba_0903_10	Q96QT4	TRPM7	S1504	Ws	Nocodazole(TiO2)@Hela cell line
1051171	25159151	Q96QT4		TRPM7	KISRRPSTEDTHEVDSKAALIPDWLQDRPSN		S1513	S1513	1	H	C	Profiling	Cancer	Treated(Nocodazole@HeLa cell line)	label-free	TiO2	Q Exactive mass spectrometer	38069	[122720000, 0, 230390000, 196230000, 'Yes', 'Yes']	Uba_0903_10	Q96QT4	TRPM7	S1513	Ws	Nocodazole(TiO2)@Hela cell line
1051341	25159151	Q96QT4		TRPM7	DSKAALIPDWLQDRPSNREMPSEEGTLNGLT		S1527	S1527	1	H	C	Profiling	Cancer	Treated(Nocodazole@HeLa cell line)	label-free	TiO2	Q Exactive mass spectrometer	38069	[0, 0, 84705000, 0, 'Yes', 'Yes']	Uba_0903_10	Q96QT4	TRPM7	S1527	Ws	Nocodazole(TiO2)@Hela cell line
1051359	25159151	Q96QT4		TRPM7	LSNNNTSENTLKRVSSLAGFTDCHRTSIPVH		S1477	S1477	1	H	C	Profiling	Cancer	Treated(Nocodazole@HeLa cell line)	label-free	TiO2	Q Exactive mass spectrometer	38069	[66205000, 22962000, 0, 0, 'Yes', 'Yes']	Uba_0903_10	Q96QT4	TRPM7	S1477	Ws	Nocodazole(TiO2)@Hela cell line
1104757	25159151	Q96QT4		TRPM7	DLQRFKETSNKIKILSNNNTSENTLKRVSSL		S1463	S1463	1	H	C	Profiling	Cancer	Untreated(HeLa cell line)	label-free	TiO2	Q Exactive mass spectrometer	38069	[0, 0, 0, 139080000, 114630000, 85286000]	Uba_0903_10	Q96QT4	TRPM7	S1463	Ws	Untreated@HeLa cell line
1104817	25159151	Q96QT4		TRPM7	ILSNNNTSENTLKRVSSLAGFTDCHRTSIPV		S1476	S1476	1	H	C	Profiling	Cancer	Untreated(HeLa cell line)	label-free	TiO2	Q Exactive mass spectrometer	38069	[0, 0, 0, 0, 0, 37842000]	Uba_0903_10	Q96QT4	TRPM7	S1476	Ws	Untreated@HeLa cell line
1104830	25159151	Q96QT4		TRPM7	ILSNNNTSENTLKRVSSLAGFTDCHRTSIPV		S1476	S1476	1	H	C	Profiling	Cancer	Untreated(HeLa cell line)	label-free	pY	Q Exactive	38069	[0.0, 0.0, 0.0]	uba_0703_01	Q96QT4	TRPM7	S1476	Ws	Untreated@HeLa cell line
1104850	25159151	Q96QT4		TRPM7	DLQRFKETSNKIKILSNNNTSENTLKRVSSL		S1463	S1463	1	H	C	Profiling	Cancer	Untreated(HeLa cell line)	label-free	pY	Q Exactive	38069	[0.0, 0.0, 0.0]	uba_0703_01	Q96QT4	TRPM7	S1463	Ws	Untreated@HeLa cell line
1105229	25159151	Q96QT4		TRPM7	IPVHSKQAEKISRRPSTEDTHEVDSKAALIP		S1504	S1504	0.972356	H	C	Profiling	Cancer	Untreated(HeLa cell line)	label-free	pY	Q Exactive	38069	[0.0, 0.0, 0.0]	uba_0703_01	Q96QT4	TRPM7	S1504	Ws	Untreated@HeLa cell line
1105291	25159151	Q96QT4		TRPM7	PHLSSPPTKFFVSTPSQPSCKSHLETGTKDQ		S1407	S1407	0.995315	H	C	Profiling	Cancer	Untreated(HeLa cell line)	label-free	TiO2	Q Exactive mass spectrometer	38069	[33705000, 18855000, 12741000, 0, 19329000, 22602000]	Uba_0903_10	Q96QT4	TRPM7	S1407	Ws	Untreated@HeLa cell line
1105294	25159151	Q96QT4		TRPM7	PHLSSPPTKFFVSTPSQPSCKSHLETGTKDQ		S1407	S1407	0.995315	H	C	Profiling	Cancer	Untreated(HeLa cell line)	label-free	pY	Q Exactive	38069	[0.0, 0.0, 0.0]	uba_0703_01	Q96QT4	TRPM7	S1407	Ws	Untreated@HeLa cell line
1106191	25159151	Q96QT4		TRPM7	ASEASKVHNEITRELSISKHLAQNLIDDGPV		S1269	S1269	0.926687	H	C	Profiling	Cancer	Untreated(HeLa cell line)	label-free	TiO2	Q Exactive mass spectrometer	38069	[99050000, 70308000, 32591000, 0, 51219000, 20483000]	Uba_0903_10	Q96QT4	TRPM7	S1269	Ws	Untreated@HeLa cell line
1106193	25159151	Q96QT4		TRPM7	ASEASKVHNEITRELSISKHLAQNLIDDGPV		S1269	S1269	0.926687	H	C	Profiling	Cancer	Untreated(HeLa cell line)	label-free	pY	Q Exactive	38069	[0.0, 0.0, 0.0]	uba_0703_01	Q96QT4	TRPM7	S1269	Ws	Untreated@HeLa cell line
1106753	25159151	Q96QT4		TRPM7	IPVHSKQAEKISRRPSTEDTHEVDSKAALIP		S1504	S1504	0.972356	H	C	Profiling	Cancer	Untreated(HeLa cell line)	label-free	TiO2	Q Exactive mass spectrometer	38069	[0, 102834000, 0, 201839000, 106353000, 31219000]	Uba_0903_10	Q96QT4	TRPM7	S1504	Ws	Untreated@HeLa cell line
1106915	25159151	Q96QT4		TRPM7	KISRRPSTEDTHEVDSKAALIPDWLQDRPSN		S1513	S1513	1	H	C	Profiling	Cancer	Untreated(HeLa cell line)	label-free	TiO2	Q Exactive mass spectrometer	38069	[0, 15698000, 0, 72549000, 30479000, 31219000]	Uba_0903_10	Q96QT4	TRPM7	S1513	Ws	Untreated@HeLa cell line
1106916	25159151	Q96QT4		TRPM7	KISRRPSTEDTHEVDSKAALIPDWLQDRPSN		S1513	S1513	1	H	C	Profiling	Cancer	Untreated(HeLa cell line)	label-free	pY	Q Exactive	38069	[0.0, 0.0, 0.0]	uba_0703_01	Q96QT4	TRPM7	S1513	Ws	Untreated@HeLa cell line
1107254	25159151	Q96QT4		TRPM7	DSKAALIPDWLQDRPSNREMPSEEGTLNGLT		S1527	S1527	1	H	C	Profiling	Cancer	Untreated(HeLa cell line)	label-free	TiO2	Q Exactive mass spectrometer	38069	[0, 0, 0, 0, 0, 0]	Uba_0903_10	Q96QT4	TRPM7	S1527	Ws	Untreated@HeLa cell line
1107256	25159151	Q96QT4		TRPM7	DSKAALIPDWLQDRPSNREMPSEEGTLNGLT		S1527	S1527	1	H	C	Profiling	Cancer	Untreated(HeLa cell line)	label-free	pY	Q Exactive	38069	[0.0, 0.0, 0.0]	uba_0703_01	Q96QT4	TRPM7	S1527	Ws	Untreated@HeLa cell line
1107282	25159151	Q96QT4		TRPM7	LSNNNTSENTLKRVSSLAGFTDCHRTSIPVH		S1477	S1477	1	H	C	Profiling	Cancer	Untreated(HeLa cell line)	label-free	TiO2	Q Exactive mass spectrometer	38069	[284450000, 222903000, 150330000, 263231000, 128780000, 37842000]	Uba_0903_10	Q96QT4	TRPM7	S1477	Ws	Untreated@HeLa cell line
1107359	25159151	Q96QT4		TRPM7	LSNNNTSENTLKRVSSLAGFTDCHRTSIPVH		S1477	S1477	1	H	C	Profiling	Cancer	Untreated(HeLa cell line)	label-free	pY	Q Exactive	38069	[0.0, 0.0, 0.0]	uba_0703_01	Q96QT4	TRPM7	S1477	Ws	Untreated@HeLa cell line
1240879	25850435	H0YLN8		TRPM7	FPQDEPSDLNLQPGNSTKESESTNSVRLML_	IIFPQDEPSDLNLQPGNS(ph)TK	S1850	S1850	0.794476	H	C	Profiling	Melanoma	Treated(AZD6244 (selumetinib)(30nM)@WM239A cells)	SILAC	TiO2	LTQ Orbitrap Velos	15290	[3515400]	pri_0903_65	Q96QT4	TRPM7	S1851	Ws	Selumetinib(30nM)@WM239A cells
1240880	25850435	H0YLN8		TRPM7	SIPVHSKQEKISRRPSTEDTHEVDSKAALIP	RPS(ph)TEDTHEVDSK	S1503	S1503	0.992131	H	C	Profiling	Melanoma	Treated(AZD6244 (selumetinib)(30nM)@WM239A cells)	SILAC	TiO2	LTQ Orbitrap Velos	15290	[11162000]	pri_0903_65	Q96QT4	TRPM7	S1504	Ws	Selumetinib(30nM)@WM239A cells
1240882	25850435	H0YLN8		TRPM7	DLQRFKETSNKIKILSNNNTSENTLKRVSSL	ILS(ph)NNNTSENTLK	S1463	S1463	1	H	C	Profiling	Melanoma	Treated(AZD6244 (selumetinib)(30nM)@WM239A cells)	SILAC	TiO2	LTQ Orbitrap Velos	15290	[14691000]	pri_0903_65	Q96QT4	TRPM7	S1463	Ws	Selumetinib(30nM)@WM239A cells
1240883	25850435	H0YLN8		TRPM7	EGDNTEFGAFVGHRDSMDLQRFKETSNKIKI	ATEGDNTEFGAFVGHRDS(ph)MDLQR	S1446	S1446	0.999999	H	C	Profiling	Melanoma	Treated(AZD6244 (selumetinib)(30nM)@WM239A cells)	SILAC	TiO2	LTQ Orbitrap Velos	15290	[4992200]	pri_0903_65	Q96QT4	TRPM7	S1446	Ws	Selumetinib(30nM)@WM239A cells
1240885	25850435	H0YLN8		TRPM7	VELLKIFNKNQKLGSSSTSIPHLSSPPTKFF	LGSS(ph)STSIPHLSSPPTK	S1387	S1387	0.820751	H	C	Profiling	Melanoma	Treated(AZD6244 (selumetinib)(30nM)@WM239A cells)	SILAC	TiO2	LTQ Orbitrap Velos	15290	[170860000]	pri_0903_65	Q96QT4	TRPM7	S1387	Ws	Selumetinib(30nM)@WM239A cells
1240886	25850435	H0YLN8		TRPM7	LSNNNTSENTLKRVSSLAGFTDCHRTSIPVH	VSS(ph)LAGFTDCHR	S1477	S1477	0.932169	H	C	Profiling	Melanoma	Treated(AZD6244 (selumetinib)(30nM)@WM239A cells)	SILAC	TiO2	LTQ Orbitrap Velos	15290	[94037000]	pri_0903_65	Q96QT4	TRPM7	S1477	Ws	Selumetinib(30nM)@WM239A cells
[truncated: 1,325 more rows]

## Sheet: S2
Supplementary Table S2: Differentially expressed phosphosites in TRPM7.
[truncated: 340 more rows]

## Sheet: S3
Supplementary Table S3: Positive and negative co-occurrence frequency of phosphosites within TRPM7.
[truncated: 704 more rows]

## Sheet: S4A
Supplementary Table 4A: Phosphosites on other proteins (PsOPs) positively co-regulated with the TRPM7_S1255 predominant sit4
[truncated: 639 more rows]

[truncated: 17 more sheets: S4B, S4C, S4D, S4E, S4F, S5A, S5B, S5C, S5D, S5E, S5F, S6A, S6B, S7A, S7B, S8A, S8B]
